# Supplementary material for: Adipose single cell epigenome and transcriptome localize genetic risk for cardiometabolic disease and accelerated aging
Source: Nat Commun. 2026 Apr 20;17:5469. doi: 10.1038/s41467-026-72248-4 (PMC13284207; doi:10.1038/s41467-026-72248-4)
Supplement: Supplementary file 3 — Supplementary Data 1-17 [file 41467_2026_72248_MOESM3_ESM.xlsx]

## Sheet: Table of Contents
Supplementary Data Number	Contents
S1	Supplementary Data 1. Clinical characteristics of the Finnish bariatric surgery subcutaneous adipose tissue (SAT) snRNA-seq cohorts.
S2	Supplementary Data 2. Summary statistics of the subcutaneous adipose tissue (SAT) cell-type level lead cis-eQTL variants (qval<0.05). Full summary level results are available on Zenodo at https://zenodo.org/records/18880304
S3	Supplementary Data 3. Summary statistics of the conditionally independent subcutaneous adipose tissue (SAT) cell-type level lead cis-eQTL variants (qval<0.05).
S4	Supplementary Data 4. Replication of the cell-type level primary lead cis-eQTL variants in the AdipoExpress (Brotman et al. Nat Genet 2025) SAT bulk RNA-seq meta analysis.
S5	Supplementary Data 5. Summary statistics of the subcutaneous adipose tissue (SAT) cell-type level lead cis-eQTL variants from SAIGE-QTL (qval<0.05). Full summary level results are available on Zenodo at https://zenodo.org/records/18880304
S6	Supplementary Data 6. Proportion of loss-of-function (LoF) intolerant genes among the cell-type expressed genes are significantly lower for those with cis-eQTL variants than those without.
S7	Supplementary Data 7. Loss-of-function (LoF) intolerant eGenes show significant enrichment (FDR<0.05) in functional pathway overrepresentation analysis.
S8	Supplementary Data 8. Cell-type level primary lead cis-eQTL variants are enriched in cis regulatory elements and epigenomic features.
S9	Supplementary Data 9. Myeloid cell eGenes in A compartments show significant enrichments (FDR<0.05) in functional pathway overrepresentation analysis.
S10	Supplementary Data 10. Enrichment of cell-type level primary lead cis-eQTL variants in cis regulatory elements and epigenomic features in the active (A) and inactive (B) chromatin compartments.
S11	Supplementary Data 11. Replication of the cell-type-specific and cell-type level primary lead cis-eQTL variants in the GTEx SAT and VAT bulk tissue cis-eQTL analyses.
S12	Supplementary Data 12. GWAS traits included in the heritability and colocalization analyses.
S13	Supplementary Data 13. Heritability analysis of cis regional variants of cell-type level eGenes for 36 cardiometabolic and biological aging traits.
S14	Supplementary Data 14. Heritability of 36 cardiometabolic and biological aging traits is largely enriched in the cis regions of the cell-type level eGenes residing in the active (A) chromatin compartments.
S15	Supplementary Data 15. Colocalization results (PP4≥0.5) of the subcutaneous adipose tissue (SAT) cell-type level cis-eQTL and 36 cardiometabolic and biological aging trait GWAS variants.
S16	Supplementary Data 16. Replication of cell-type level colocalization results (PP4≥0.5) in the AdipoExpress (Brotman et al. Nat Genet 2025) SAT bulk RNA-seq meta analysis for the 25 shared traits between the studies.
S17	Supplementary Data 17. Cross-referencing T2D colocalized eGenes against the Drug-Gene Interaction Database (DGIdb) v.5.0.11 reveals interactions with known drugs.

## Sheet: S1
Supplementary Data 1. Clinical characteristics of the Finnish bariatric surgery subcutaneous adipose tissue (SAT) snRNA-seq cohorts.
Cohort	Total number of individuals (females)	Mean age ± SD	Mean BMI ± SD (kg/m2)	Number of T2D cases
KOBS	59 (32)	49.1 ± 9.7	40.9 ± 4.3	15
RYSA	68 (49)	46.3 ± 7.9	43.1 ± 5.4	27
Combined	127 (81)	47.6 ± 8.8	42.1 ± 5.0	42
BMI indicate body mass index; KOBS, Kuopio Obesity Surgery Study; RYSA, Roux-en-Y versus one-anastomosis gastric bypass study; SD, standard deviation; and T2D, type 2 diabetes.

## Sheet: S2
Supplementary Data 2. Summary statistics of the subcutaneous adipose tissue (SAT) cell-type level lead cis-eQTL variants (qval<0.05). Full summary level results are available on Zenodo at https://zenodo.org/records/18880304
The cell-type level cis-eQTL summary statistics were generated using tensorQTL (Taylor-Weiner et al. Genome Biol 2019). One lead cis-eQTL variant for each gene with q-value (qval)<0.05 is shown here with the following fields: "Cell-type": subcutaneous adipose tissue cell-type with the cis-eQTL effect "Gene": gene name "Variant": variant ID formatted as chromosome_position_referenceAllele_alternat…
Cell-type	Gene	Variant	RSID	ALT allele	slope	slope_se	pval_nominal	qval
Adipocyte	SLC35E2B	1_1863026_A_G	rs58087899	G	-0.307899	0.0639113	4.86361e-06	0.0102156
Adipocyte	KIF1B	1_10643719_A_T	rs59562625	T	-0.373686	0.0869535	3.84522e-05	0.0448245
Adipocyte	PEX14	1_10537090_C_A	rs684016	A	0.55743	0.0687042	9.36496e-13	1.27202e-07
Adipocyte	DNAJC16	1_16415767_G_T	rs28460456	T	-0.369161	0.0769639	5.30247e-06	0.0159931
Adipocyte	CROCCP2	1_17276223_C_T	rs11585710	T	0.658987	0.141048	8.79668e-06	0.00958125
Adipocyte	NBPF3	1_21766453_A_C	rs1976403	C	0.783751	0.0790149	8.51056e-17	1.05057e-10
Adipocyte	RSRP1	1_25583610_C_G	rs72660908	G	-0.220124	0.0506036	3.14187e-05	0.0346376
Adipocyte	RHD	1_25583610_C_G	rs72660908	G	-0.934719	0.0699593	1.82324e-24	6.12606e-17
Adipocyte	AHDC1	1_27983008_G_A	rs11808439	A	-0.300175	0.0731553	8.02023e-05	0.0414418
Adipocyte	PHACTR4	1_28888367_G_A	rs4654389	A	-0.453841	0.0936679	4.34127e-06	0.00714796
Adipocyte	PUM1	1_31525609_G_A	rs143624937	A	0.504583	0.0844333	3.10941e-08	0.000295998
Adipocyte	ENSG00000225313	1_33801509_AG_A	rs150545597	A	-0.344667	0.0805519	4.13124e-05	0.0421016
Adipocyte	MEAF6	1_37939094_C_T	rs6681785	T	-0.323922	0.0703867	1.16554e-05	0.0242575
Adipocyte	ENSG00000230955	1_38263834_C_A	rs12134479	A	0.878896	0.106185	4.07571e-13	5.4503e-08
Adipocyte	INPP5B	1_38360972_A_G	rs4281294	G	0.560673	0.0638346	3.04602e-14	6.26984e-09
Adipocyte	RRAGC-DT	1_39361348_C_T	rs11211582	T	0.881873	0.0998881	2.41124e-14	3.16753e-09
Adipocyte	RHBDL2	1_39361348_C_T	rs11211582	T	0.822206	0.0952634	6.66573e-14	9.40965e-09
Adipocyte	EFCAB14-AS1	1_47103886_C_A	rs35050319	A	-0.508842	0.1103	1.11445e-05	0.0160412
Adipocyte	CYP4X1	1_47268526_G_A	rs3766208	A	-0.647921	0.14852	2.99321e-05	0.0296205
Adipocyte	CYP4Z1	1_47644902_T_C	rs2494248	C	0.423403	0.0945013	1.88881e-05	0.0236514
Adipocyte	AGBL4	1_49492951_G_A	rs4926783	A	0.485704	0.0662009	4.61794e-11	2.66719e-06
Adipocyte	HSPB11	1_54064240_C_T	rs10159298	T	0.403215	0.0914359	2.49047e-05	0.0329505
Adipocyte	DAB1	1_58975410_C_T	rs6587820	T	-1.2191	0.108517	9.2705e-20	5.35946e-13
Adipocyte	DOCK7	1_63149840_C_T	rs1168116	T	-0.570777	0.0652773	3.72913e-14	1.22185e-08
Adipocyte	ITGB3BP	1_63958446_A_C	rs7550087	C	0.783615	0.0873583	1.16246e-14	3.78343e-09
Adipocyte	PGM1	1_64078425_A_G	rs1884467	G	-0.606917	0.108411	1.71489e-07	0.000953989
Adipocyte	ROR1	1_64121441_G_A	rs1506400	A	0.296944	0.0682844	3.15828e-05	0.0431279
Adipocyte	LEPR	1_65904886_T_A	rs17412175	A	-0.366714	0.084869	3.51443e-05	0.0362303
Adipocyte	GNG12-AS1	1_68354321_G_A	rs1344148	A	-0.443035	0.0954099	9.8701e-06	0.0231307
Adipocyte	SRSF11	1_71108054_T_C	rs12140630	C	-0.351221	0.0840757	6.0725e-05	0.0479797
Adipocyte	CRYZ	1_75213463_A_G	rs28622045	G	-0.785104	0.116854	9.45658e-10	1.04269e-05
Adipocyte	MIGA1	1_78364445_C_T	rs12402013	T	0.340454	0.0799647	4.48113e-05	0.0421016
Adipocyte	TTLL7	1_84162509_G_A	rs79819069	A	-0.614728	0.143839	4.21251e-05	0.0479797
Adipocyte	ENSG00000285851	1_84751188_C_T	rs316634	T	0.581669	0.115536	1.97272e-06	0.00592207
Adipocyte	SPATA1	1_84928874_A_C	rs6704211	C	-0.323655	0.0750559	3.63474e-05	0.0410954
Adipocyte	COL24A1	1_86456685_C_T	rs6656538	T	-0.392743	0.089452	2.68447e-05	0.0448245
Adipocyte	ODF2L	1_86841737_A_T	rs6703576	T	-0.638237	0.0815566	4.01495e-12	3.21588e-07
Adipocyte	CLCA4-AS1	1_87169118_T_C	rs61802920	C	0.952074	0.160277	3.66554e-08	0.000259824
Adipocyte	HS2ST1	1_87216959_CGTT_C	rs3029649	C	0.655104	0.13954	8.0271e-06	0.0151733
Adipocyte	LRRC8B	1_90022799_G_A	rs4658279	A	0.526718	0.0674314	4.31957e-12	2.32176e-07
Adipocyte	LRRC8C-DT	1_90022799_G_A	rs4658279	A	0.505062	0.0749668	8.65168e-10	1.42789e-05
Adipocyte	HFM1	1_91854789_G_A	rs282021	A	-0.706963	0.100649	2.15155e-10	9.496e-06
Adipocyte	TMED5	1_93696220_TTTG_T	rs35914945	T	-0.588616	0.103993	1.30124e-07	0.000438795
Adipocyte	BCAR3-AS1	1_94040713_T_C	rs67354439	C	0.499919	0.0814303	1.46481e-08	9.20499e-05
Adipocyte	TLCD4-RWDD3	1_95881232_A_C	rs3862913	C	0.381532	0.0815848	8.64056e-06	0.0191628
Adipocyte	RWDD3-DT	1_95581713_T_C	rs4326672	C	-0.376718	0.0856404	2.59931e-05	0.0393562
Adipocyte	LINC02790	1_96289698_T_C	rs1361740	C	0.510126	0.11686	2.96122e-05	0.0315201
Adipocyte	PALMD	1_100151978_G_T	rs9661328	T	0.410064	0.0903629	1.5044e-05	0.0176971
Adipocyte	RNPC3-DT	1_104081820_C_T	rs140234663	T	-0.664869	0.157811	5.30685e-05	0.0323263
Adipocyte	SLC25A24	1_108738780_T_C	rs12118280	C	-1.01095	0.0821874	3.8764e-22	7.86698e-15
Adipocyte	SORT1	1_109875415_C_T	rs12046539	T	-0.344625	0.067877	1.64778e-06	0.00553773
Adipocyte	GSTM2	1_110217041_C_G	rs428434	G	-0.360769	0.0634961	1.18141e-07	0.000701512
Adipocyte	DRAM2	1_111738116_T_G	rs629608	G	0.458874	0.06835	9.68982e-10	2.46977e-05
Adipocyte	CEPT1	1_111733724_G_C	rs10857859	C	0.315591	0.0589271	4.98923e-07	0.00260529
Adipocyte	KCND3	1_112480010_C_T	rs2995811	T	-0.486703	0.101081	4.91614e-06	0.0178042
Adipocyte	SLC16A1-AS1	1_113509091_C_A	rs1629027	A	-0.491001	0.0720431	5.93088e-10	1.1516e-05
Adipocyte	ENSG00000287807	1_113509091_C_A	rs1629027	A	-0.484983	0.0868082	1.80454e-07	0.000684225
Adipocyte	MAN1A2	1_117848822_G_A	rs907662	A	0.694249	0.0888779	4.31757e-12	2.09864e-07
Adipocyte	TBX15	1_119497869_TA_T	rs58623472	T	0.268759	0.062662	3.97284e-05	0.0413798
Adipocyte	WARS2-AS1	1_119673344_G_A	rs10923755	A	-0.735158	0.0671921	4.22339e-19	2.15509e-12
Adipocyte	ENSG00000227712	1_119673344_G_A	rs10923755	A	-0.592283	0.0977548	2.12482e-08	0.000212995
Adipocyte	ENSG00000291232	1_147734892_C_T	rs74124103	T	0.47985	0.114791	6.00957e-05	0.0110886
Adipocyte	NBPF14	1_147853663_T_C	rs499612	C	-0.463794	0.106008	2.85087e-05	0.00364772
Adipocyte	THEM4	1_151838092_C_T	rs7541453	T	0.39932	0.0749525	5.63418e-07	0.0013564
Adipocyte	ENSG00000285651	1_151892199_T_C	rs10788818	C	0.505533	0.0659833	9.15975e-12	4.14749e-07
Adipocyte	FLG-AS1	1_152165878_C_T	rs1552991	T	-0.817567	0.0936995	4.10067e-14	6.66497e-09
Adipocyte	C1orf43	1_153958200_C_CGG	rs3838485	CGG	0.371558	0.0859038	3.45625e-05	0.0291956
Adipocyte	CLK2	1_154787136_T_C	rs1106236	C	0.356874	0.0850669	5.67821e-05	0.0397138
Adipocyte	F11R	1_161008535_C_G	rs10908821	G	0.819669	0.14555	1.4788e-07	0.00092979
Adipocyte	ENSG00000270149	1_161008535_C_G	rs10908821	G	1.13393	0.119646	8.42445e-16	6.07387e-10
Adipocyte	NOS1AP	1_162153968_T_C	rs1591614	C	0.70111	0.0777256	8.97122e-15	4.00692e-09
Adipocyte	PBX1	1_164529666_G_A	rs2275560	A	-0.531425	0.0866651	1.51527e-08	0.000183614
Adipocyte	TMCO1	1_165694897_T_C	rs7524755	C	-0.419639	0.0880582	6.02104e-06	0.0169404
Adipocyte	ATP1B1	1_169370996_T_C	rs7554703	C	-0.44661	0.0888098	2.02069e-06	0.0072998
Adipocyte	FMO4	1_171248614_G_A	rs7539057	A	0.60336	0.122795	3.27215e-06	0.00842048
Adipocyte	DNM3	1_172302877_T_C	rs34945663	C	0.59903	0.099672	2.66108e-08	0.000305905
Adipocyte	PIGC	1_172346174_C_A	rs6676665	A	-0.690717	0.102755	9.30748e-10	1.86178e-05
Adipocyte	RABGAP1L	1_173831707_A_C	rs2208850	C	0.573478	0.121072	6.77123e-06	0.0117878
Adipocyte	COP1	1_175902660_A_G	rs6693299	G	0.377174	0.0871789	3.4408e-05	0.0376078
Adipocyte	TSEN15	1_184014593_G_C	rs1327123	C	-0.38495	0.0900234	4.17443e-05	0.043458
Adipocyte	PDC-AS1	1_186270894_A_G	rs1547084	G	-0.540487	0.114056	6.71269e-06	0.0110095
Adipocyte	LINC02789	1_199129504_G_C	rs77235701	C	-1.02604	0.112991	6.56844e-15	2.84931e-09
Adipocyte	DDX59	1_200655233_A_G	rs11581339	G	-0.483495	0.0870747	2.10021e-07	0.00145043
Adipocyte	LMOD1	1_201800511_T_G	rs2678204	G	-0.586956	0.0824585	1.35668e-10	6.35906e-06
Adipocyte	PPP1R12B	1_202261791_ACT_A	rs36018436	A	0.469865	0.0816805	8.59737e-08	0.000660723
Adipocyte	ATP2B4	1_203519194_T_C	rs6695980	C	0.342655	0.0611745	1.69229e-07	0.00120383
Adipocyte	ENSG00000286619	1_205782718_A_G	rs9438393	G	1.12292	0.0573704	5.53377e-37	5.44625e-27
Adipocyte	CD46	1_208018219_G_C	rs2745979	C	-0.436248	0.0613653	1.41901e-10	6.18342e-06
Adipocyte	ENSG00000234915	1_212757319_C_T	rs3106401	T	0.277257	0.0649688	4.3134e-05	0.0448415
Adipocyte	TATDN3	1_212888694_A_G	rs6665365	G	-0.608616	0.101465	2.80885e-08	0.000253416
Adipocyte	ENSG00000286231	1_220991171_C_T	rs7514450	T	0.741683	0.0692893	1.44274e-18	3.81504e-12
Adipocyte	HLX-AS1	1_220991171_C_T	rs7514450	T	0.624205	0.0736191	1.45325e-13	2.32687e-08
Adipocyte	ENSG00000290989	1_224113857_T_C	rs4057352	C	0.496287	0.0839195	4.13461e-08	0.000298323
Adipocyte	CNIH4	1_224544529_A_G	rs7517754	G	0.346289	0.0772938	1.89045e-05	0.0228037
Adipocyte	GALNT2	1_230297136_C_T	rs2281721	T	0.266547	0.0579702	1.1845e-05	0.0309306
Adipocyte	C1orf198	1_230990550_T_C	rs1202568	C	-0.448086	0.0934473	5.33455e-06	0.0170166
Adipocyte	COA6-AS1	1_234554811_G_A	rs561118	A	0.641131	0.139052	1.12576e-05	0.0284701
Adipocyte	MTR	1_236572475_A_G	rs669710	G	-0.270537	0.0552786	3.54756e-06	0.0136614
Adipocyte	EFCAB2	1_245133662_G_C	rs61844237	C	-0.557784	0.0727325	8.82397e-12	5.48497e-07
Adipocyte	AHCTF1	1_247035179_C_T	rs1613209	T	0.302107	0.0563401	4.84828e-07	0.00309552
Adipocyte	SH3YL1	2_242793_G_C	rs62114506	C	0.872054	0.078898	2.36736e-19	5.52115e-13
Adipocyte	SNTG2	2_1037581_T_C	rs4246557	C	0.865779	0.0894547	2.96912e-16	4.60214e-10
Adipocyte	PXDN	2_1743858_G_A	rs13014578	A	-0.413471	0.0697945	3.94485e-08	0.000423838
Adipocyte	TAF1B	2_9966820_T_A	rs10184715	A	0.691098	0.0806541	9.17217e-14	1.40924e-08
Adipocyte	E2F6	2_11580569_T_G	rs13414905	G	-0.472439	0.103079	1.25632e-05	0.0299403
Adipocyte	NBAS	2_15641807_G_A	rs11680783	A	-0.39651	0.068559	7.47448e-08	0.000677997
Adipocyte	KLHL29	2_23671426_G_A	rs2164867	A	-0.47047	0.104499	1.73356e-05	0.0351198
Adipocyte	FAM228B	2_24259352_T_C	rs12713147	C	0.526686	0.0963826	3.09843e-07	0.000966745
Adipocyte	SLC5A6	2_27471025_C_T	rs1561535	T	-0.595223	0.113519	8.10833e-07	0.00149225
Adipocyte	LCLAT1	2_30626299_A_G	rs829587	G	-0.636693	0.116956	3.39254e-07	0.00226982
Adipocyte	VIT	2_36928454_C_A	rs6710384	A	0.733258	0.115465	5.45617e-09	0.000112122
Adipocyte	RMDN2	2_38160460_A_T	rs373692386	T	0.525652	0.105978	2.69621e-06	0.0133466
Adipocyte	RMDN2-AS1	2_38153462_G_C	rs6723824	C	0.411147	0.0874123	7.74591e-06	0.021921
Adipocyte	ATL2	2_38747422_T_G	rs7584009	G	0.476683	0.0936566	1.56286e-06	0.00721572
Adipocyte	LINC02613	2_38738368_A_G	rs7582463	G	-0.64155	0.0861376	2.66028e-11	1.92376e-06
Adipocyte	SLC8A1	2_40845073_A_G	rs42790	G	0.550261	0.0938043	5.14077e-08	0.000561637
Adipocyte	PLEKHH2	2_43964837_A_G	rs1368087	G	0.436275	0.0809034	4.2473e-07	0.00228309
Adipocyte	DYNC2LI1	2_44221703_T_A	rs6726459	A	0.280363	0.0635703	2.48591e-05	0.0381346
Adipocyte	ENSG00000230773	2_48560987_G_C	rs4641990	C	-0.434191	0.0880014	3.00636e-06	0.012926
Adipocyte	FOXN2	2_48699165_A_G	rs111416091	G	0.537386	0.0985189	3.23596e-07	0.0022533
Adipocyte	STON1-GTF2A1L	2_48822381_G_A	rs2140551	A	0.757987	0.110947	5.47298e-10	2.50531e-05
Adipocyte	ENSG00000279956	2_48819691_C_T	rs2204306	T	-0.639693	0.0908213	1.95677e-10	1.25971e-05
Adipocyte	PSME4	2_54082405_G_T	rs1232	T	-0.289445	0.066834	3.38327e-05	0.0462635
Adipocyte	ACYP2	2_54315048_TA_T	rs35576732	T	0.415385	0.0605373	4.74117e-10	1.78363e-05
Adipocyte	CLHC1	2_55442390_A_G	rs6706815	G	1.07792	0.134711	1.65067e-12	3.37151e-07
Adipocyte	PUS10	2_61237739_C_G	rs13026685	G	0.377534	0.0762099	2.76633e-06	0.00711147
Adipocyte	USP34	2_61406438_A_G	rs17006750	G	0.5015	0.102414	3.50802e-06	0.00807801
Adipocyte	ENSG00000289410	2_61881190_G_A	rs7565486	A	-0.360289	0.0853233	5.1181e-05	0.0412099
Adipocyte	COMMD1	2_62758044_C_T	rs4399711	T	0.322608	0.07441	3.32199e-05	0.0486792
Adipocyte	ENSG00000226622	2_62890222_T_C	rs1872790	C	0.387521	0.0758863	1.45474e-06	0.00524152
Adipocyte	EHBP1	2_62801489_C_T	rs36095781	T	-0.465982	0.083667	1.94903e-07	0.00133115
Adipocyte	ENSG00000286480	2_63819348_G_A	rs10200146	A	-0.391953	0.0828843	6.98762e-06	0.00821195
Adipocyte	WDPCP	2_63889944_C_A	rs262511	A	-0.417134	0.0844552	2.94202e-06	0.00871648
Adipocyte	MDH1	2_63811884_G_T	rs10865339	T	-0.850232	0.0726848	8.50702e-21	2.87331e-13
Adipocyte	UGP2	2_63716223_A_G	rs2028887	G	-0.604269	0.0954375	5.96376e-09	7.79675e-05
Adipocyte	ENSG00000289156	2_68589322_C_A	rs17035355	A	0.839508	0.0850313	1.08133e-16	7.04299e-11
Adipocyte	CNRIP1	2_68589322_C_A	rs17035355	A	0.709937	0.100982	2.08641e-10	6.95422e-06
Adipocyte	ANXA4	2_69852018_T_C	rs67927957	C	-0.647544	0.137328	7.38502e-06	0.00994907
Adipocyte	MOGS	2_74878639_T_C	rs77682439	C	0.493146	0.11182	2.4869e-05	0.0265205
Adipocyte	HK2	2_75102524_T_C	rs13394603	C	0.405062	0.0791294	1.38029e-06	0.00415256
Adipocyte	GCFC2	2_75928122_G_C	rs33915308	C	0.530586	0.0903586	5.00335e-08	0.000557076
Adipocyte	DNAH6	2_84686757_A_G	rs7561462	G	-1.12717	0.0661292	3.8622e-32	1.18797e-22
Adipocyte	TGOLN2	2_85709551_A_G	rs11126994	G	-0.330882	0.0745974	2.2521e-05	0.0346928
Adipocyte	POLR1A	2_86309299_A_G	rs4832241	G	0.58077	0.117151	2.72524e-06	0.00589794
Adipocyte	ANAPC1P2	2_86869773_A_G	rs308918	G	0.359651	0.0832495	3.52497e-05	0.0174887
Adipocyte	THNSL2	2_88446892_G_T	rs10865489	T	1.19703	0.0880361	5.60706e-25	9.78544e-18
Adipocyte	EIF2AK3	2_89128996_G_A	rs12995771	A	0.370594	0.0853625	3.24763e-05	0.0283962
Adipocyte	CIAO1	2_97394755_A_G	rs11681534	G	-0.478779	0.114955	6.36537e-05	0.0188053
Adipocyte	ANKRD36	2_98373006_C_T	rs5865	T	0.260797	0.0639021	8.70657e-05	0.0280226
Adipocyte	UNC50	2_99228354_AT_A	rs35827998	A	0.465317	0.0792229	4.96909e-08	0.000276468
Adipocyte	ENSG00000241962	2_100205498_A_C	rs11123788	C	-0.42991	0.0970594	2.30756e-05	0.019672
Adipocyte	EIF5B	2_99537569_G_A	rs908672	A	0.380533	0.091722	6.76436e-05	0.0376078
Adipocyte	TMEM182	2_103351779_A_G	rs955916	G	0.590499	0.0847753	2.86281e-10	5.852e-06
Adipocyte	LIMS1	2_109045638_T_C	rs2139809	C	0.285886	0.0612542	8.97063e-06	0.012678
Adipocyte	MIR4435-2HG	2_112200106_T_C	rs191190141	C	-0.683608	0.152419	1.85433e-05	0.0313226
Adipocyte	ZC3H8	2_113229110_C_T	rs6729910	T	0.659407	0.124753	6.75599e-07	0.00197508
Adipocyte	RGPD8	2_113234316_C_T	rs7581524	T	-0.532931	0.0740019	9.00518e-11	3.17314e-06
Adipocyte	PAX8-AS1	2_113993344_A_C	rs7589901	C	-1.02948	0.0849017	9.47512e-22	1.56132e-14
Adipocyte	PAX8	2_113993344_A_C	rs7589901	C	-1.01562	0.0803359	6.82185e-23	1.75899e-15
Adipocyte	CBWD2	2_114229338_T_C	rs7559663	C	-0.333896	0.0720864	1.03416e-05	0.0187413
Adipocyte	RABL2A	2_114370926_C_T	rs59627338	T	-0.375915	0.0823601	1.35506e-05	0.0225339
Adipocyte	SCTR	2_120189404_A_G	rs4340531	G	0.947511	0.0947448	5.56924e-17	5.6863e-11
Adipocyte	EPB41L5	2_120773960_C_T	rs2861026	T	0.411682	0.0939206	2.76124e-05	0.0309453
Adipocyte	ENSG00000286145	2_127927990_G_A	rs6431231	A	-0.347966	0.0737721	7.34109e-06	0.01401
Adipocyte	C2orf27A	2_132440073_G_C	rs6720375	C	0.828364	0.102645	1.16662e-12	6.16881e-08
Adipocyte	GPR39	2_133224101_T_C	rs4290711	C	0.665534	0.0799752	3.2438e-13	4.95459e-08
Adipocyte	THSD7B	2_137654080_C_T	rs567483	T	-0.650685	0.102281	5.17451e-09	0.000112122
Adipocyte	LRP1B	2_142896437_C_A	rs7586590	A	-0.486946	0.102657	6.58681e-06	0.0283962
Adipocyte	GTDC1	2_145504787_T_C	rs6430066	C	0.309501	0.0728785	4.6685e-05	0.0476965
Adipocyte	ACVR2A	2_148800730_C_T	rs12105411	T	0.413941	0.0992586	6.23753e-05	0.0360307
Adipocyte	GALNT13	2_154731074_G_A	rs10221718	A	-0.917329	0.107264	9.98795e-14	3.03785e-08
Adipocyte	GPD2	2_157170578_AT_A	rs11305633	A	0.492971	0.0893745	2.47214e-07	0.00101479
Adipocyte	UPP2	2_158987833_T_A	rs1468523	A	0.552805	0.0729705	1.40719e-11	8.58126e-07
Adipocyte	PKP4	2_158893536_A_G	rs7602627	G	-0.405835	0.0947141	4.03708e-05	0.048518
Adipocyte	FIGN	2_164470977_T_G	rs17194412	G	0.542797	0.0789965	4.52736e-10	7.59163e-06
Adipocyte	COBLL1	2_165577164_G_C	rs10221833	C	0.477519	0.0773855	1.26578e-08	0.000150389
Adipocyte	ENSG00000236283	2_165644524_C_T	rs168546	T	0.515808	0.109932	8.11426e-06	0.0179615
Adipocyte	CYBRD1	2_172396048_C_T	rs66975464	T	0.444631	0.0901328	3.01705e-06	0.00785779
Adipocyte	DYNC1I2	2_172744421_T_C	rs7355523	C	0.46831	0.0998826	8.22833e-06	0.0178222
Adipocyte	RAPGEF4	2_174118348_T_A	rs16861442	A	0.548975	0.118865	1.09132e-05	0.0311987
Adipocyte	GPR155	2_175238027_T_TA	rs36078318	TA	-0.47455	0.0976799	4.11466e-06	0.0103087
Adipocyte	ENSG00000236449	2_175529967_C_G	rs72914576	G	0.695408	0.107756	3.35322e-09	5.70354e-05
Adipocyte	WIPF1	2_175529967_C_G	rs72914576	G	0.565301	0.11466	3.05283e-06	0.0067803
Adipocyte	HOXD3	2_177390300_T_G	rs12988860	G	-0.644036	0.102773	8.08898e-09	0.000106456
Adipocyte	PDE11A	2_178678561_G_A	rs6711034	A	-0.759141	0.100046	1.3238e-11	7.98118e-07
Adipocyte	PDE11A-AS1	2_178678561_G_A	rs6711034	A	-0.656792	0.100984	2.64081e-09	3.1521e-05
Adipocyte	FSIP2-AS1	2_186623330_T_C	rs36026587	C	-0.349581	0.0841769	6.65935e-05	0.0380663
Adipocyte	CALCRL-AS1	2_187870580_A_T	rs10209415	T	-0.570524	0.0804855	1.56906e-10	4.84914e-06
Adipocyte	CALCRL	2_188245890_A_G	rs6706141	G	-0.377454	0.0886551	4.48108e-05	0.0291956
Adipocyte	MFSD6	2_191330358_G_T	rs4853711	T	0.34001	0.0688491	2.94968e-06	0.00555995
Adipocyte	ENSG00000284052	2_191507621_C_T	rs6719351	T	0.419868	0.0744196	1.41201e-07	0.000611005
Adipocyte	ENSG00000228509	2_191657220_G_A	rs9288180	A	-0.521685	0.0899251	6.89529e-08	0.000322041
Adipocyte	STK17B	2_197113864_A_G	rs12611565	G	0.424726	0.094292	1.71842e-05	0.0124438
Adipocyte	PLCL1	2_198596783_C_A	rs753162764	A	0.427853	0.0874958	3.6081e-06	0.00723946
Adipocyte	FTCDNL1	2_200715388_T_G	rs2949006	G	0.550366	0.104395	7.16994e-07	0.00172721
Adipocyte	INO80D	2_207119641_A_G	rs10207816	G	-0.374364	0.0676865	2.31291e-07	0.00143915
Adipocyte	CCNYL1	2_208633627_C_T	rs55717133	T	0.7226	0.0801836	9.37416e-15	4.89063e-09
Adipocyte	ERBB4	2_213211583_T_G	rs17347397	G	-0.486577	0.104467	9.32087e-06	0.035599
Adipocyte	DIRC3	2_218664633_T_G	rs3747	G	0.707145	0.0728064	2.48531e-16	1.90708e-10
Adipocyte	ARPC2	2_219115108_C_T	rs6736362	T	0.252264	0.0566221	2.08516e-05	0.0246016
Adipocyte	TMBIM1	2_218917004_T_C	rs12989035	C	-0.471447	0.0962799	3.51004e-06	0.00667004
Adipocyte	IRS1	2_227199263_G_T	rs10195178	T	-0.342622	0.0712061	4.98304e-06	0.0108752
Adipocyte	SLC19A3	2_228572057_G_C	rs4973225	C	0.291372	0.0648449	1.79461e-05	0.0373372
Adipocyte	USP40	2_234374541_T_C	rs3768805	C	0.438818	0.0747002	4.9494e-08	0.000463068
Adipocyte	SNED1	2_241967445_G_A	rs57575374	A	0.751242	0.108072	3.06697e-10	1.45397e-05
Adipocyte	SNED1-AS1	2_241979264_C_T	rs57948600	T	0.413565	0.0929468	2.13268e-05	0.0423122
Adipocyte	BOK	2_242500561_T_G	rs1553470	G	0.446466	0.0822664	3.65205e-07	0.00227927
Adipocyte	D2HGDH	2_242703183_A_G	rs6740752	G	0.591867	0.0718976	5.12357e-13	9.72821e-08
Adipocyte	ENSG00000291147	2_242677184_G_A	rs71351115	A	0.502334	0.117728	4.32365e-05	0.0351198
Adipocyte	CHL1	3_150753_T_A	rs1400188	A	0.590619	0.113331	9.30135e-07	0.00490707
Adipocyte	CNTN6	3_1143424_T_G	rs9878022	G	1.07972	0.114479	1.06808e-15	1.18194e-09
Adipocyte	SUMF1	3_4408470_G_C	rs7373135	C	0.8748	0.0547587	5.51382e-30	9.84215e-22
Adipocyte	ENSG00000287720	3_4410747_A_T	rs1618150	T	0.69264	0.0684315	2.97018e-17	3.93935e-11
Adipocyte	ITPR1	3_4664080_A_G	rs73011424	G	-0.418172	0.0869357	5.01498e-06	0.0216897
Adipocyte	ENSG00000229642	3_5675727_G_A	rs10212522	A	-0.850426	0.0857035	8.34193e-17	1.77574e-10
Adipocyte	ENSG00000226022	3_5692747_T_C	rs6794753	C	0.540963	0.0988246	2.97247e-07	0.00279033
Adipocyte	SRGAP3	3_9543642_C_T	rs62246343	T	0.862344	0.166024	1.00187e-06	0.00667038
Adipocyte	THUMPD3-AS1	3_9429742_A_C	rs2728927	C	0.347604	0.0714092	3.95534e-06	0.0122883
Adipocyte	THUMPD3	3_9543642_C_T	rs62246343	T	-0.68274	0.141475	4.70109e-06	0.0147078
Adipocyte	SETD5	3_9658520_A_G	rs6766065	G	-0.476453	0.107622	2.32782e-05	0.0431823
Adipocyte	OGG1	3_9944167_G_A	rs279589	A	0.433132	0.10057	3.7114e-05	0.0491646
Adipocyte	SEC13	3_10302172_G_A	rs394558	A	0.523316	0.0929162	1.47493e-07	0.00111092
Adipocyte	TSEN2	3_12471070_A_G	rs3105363	G	0.638164	0.124919	1.44228e-06	0.0048731
Adipocyte	MRPS25	3_14993212_C_T	rs7625522	T	0.487755	0.111893	3.03285e-05	0.0469397
Adipocyte	SH3BP5	3_14818716_A_G	rs829186	G	-0.778287	0.150038	1.03166e-06	0.00313222
Adipocyte	ENSG00000287042	3_15770648_T_C	rs2470524	C	0.783088	0.107665	6.32123e-11	2.97724e-06
Adipocyte	PLCL2	3_16762185_C_T	rs7618461	T	-0.52789	0.0913902	7.72405e-08	0.000660723
Adipocyte	SGO1-AS1	3_20228009_T_C	rs11709127	C	1.18688	0.104204	4.14797e-20	6.01347e-13
Adipocyte	NGLY1	3_25937907_G_A	rs11712170	A	0.557289	0.126865	2.6614e-05	0.0316179
Adipocyte	SLC4A7	3_27529889_G_T	rs9871261	T	0.400847	0.0921352	3.1338e-05	0.0376028
Adipocyte	TRANK1	3_36977460_A_G	rs4535177	G	0.444814	0.0943471	7.40426e-06	0.0135761
Adipocyte	ENTPD3-AS1	3_40450604_C_A	rs11707673	A	0.711933	0.0652971	5.14621e-19	5.81062e-13
Adipocyte	ENTPD3	3_40329288_T_C	rs6599088	C	0.659442	0.0709499	2.17364e-15	3.25573e-10
Adipocyte	CCDC12	3_47029661_G_A	rs12152493	A	0.44853	0.0729543	1.40577e-08	0.000128584
Adipocyte	ZNF589	3_47899878_G_T	rs13066266	T	-0.373455	0.0862696	3.40792e-05	0.015622
Adipocyte	IHO1	3_49193081_A_G	rs4536858	G	0.336084	0.082064	8.2587e-05	0.0200296
Adipocyte	C3orf62	3_48821036_C_T	rs34037363	T	-0.513015	0.13423	0.000223696	0.0341769
Adipocyte	RBM6	3_50046046_G_T	rs2353586	T	0.245579	0.0491858	2.35e-06	0.0029486
Adipocyte	RBM5	3_50218945_C_T	rs148641669	T	-0.354431	0.0903973	0.000156816	0.047601
Adipocyte	DOCK3	3_50692394_G_C	rs4261877	C	-0.655713	0.0785534	2.84646e-13	1.52862e-08
Adipocyte	GLT8D1	3_52819327_T_A	rs2268023	A	0.596793	0.0968472	1.31652e-08	6.14603e-05
Adipocyte	CCDC66	3_56577247_G_A	rs60948160	A	-0.442352	0.0660589	1.05282e-09	2.49055e-05
Adipocyte	ARF4	3_57131529_A_C	rs6764188	C	-0.304918	0.0691903	2.5184e-05	0.0236243
Adipocyte	PTPRG	3_61994592_C_G	rs74318492	G	0.436895	0.0929284	7.81247e-06	0.0298147
Adipocyte	PTPRG-AS1	3_62189189_G_A	rs2292245	A	-0.51126	0.11295	1.57477e-05	0.0378161
Adipocyte	PSMD6-AS2	3_63553972_A_T	rs36102984	T	-0.430815	0.0974342	2.3785e-05	0.0406019
Adipocyte	PRICKLE2-AS3	3_64200968_A_G	rs77927375	G	-0.299493	0.0612017	3.55525e-06	0.0110095
Adipocyte	SUCLG2-DT	3_67705170_C_T	rs13076100	T	-0.860684	0.0653778	4.87526e-24	6.17307e-17
Adipocyte	TAFA1	3_67712970_A_G	rs13099253	G	-0.682083	0.0995343	4.95007e-10	1.5235e-05
Adipocyte	PDZRN3	3_73781736_G_A	rs73098097	A	-0.335465	0.0751058	1.99437e-05	0.044591
Adipocyte	VGLL3	3_86622423_T_G	rs55745040	G	0.412086	0.0924233	2.05712e-05	0.0169191
Adipocyte	LINC00506	3_87147034_A_G	rs6791960	G	-0.642114	0.154949	6.88579e-05	0.0420835
Adipocyte	CGGBP1	3_88196211_A_C	rs9861443	C	-0.33918	0.0714438	6.47864e-06	0.00836476
Adipocyte	ABI3BP	3_100704546_T_G	rs1972991	G	0.622637	0.0905876	4.48038e-10	1.3258e-05
Adipocyte	CD96	3_110998651_T_A	rs9819786	A	0.504758	0.0882448	9.95188e-08	0.000629159
Adipocyte	PHLDB2	3_111498976_C_G	rs9871034	G	-0.503514	0.0716246	2.09039e-10	7.49844e-06
Adipocyte	ARHGAP31	3_118986929_T_C	rs6800878	C	0.628163	0.0714125	2.84812e-14	9.40965e-09
Adipocyte	IQCB1	3_121516654_G_A	rs9877946	A	0.623873	0.0977973	4.7644e-09	6.60168e-05
Adipocyte	FAM162A	3_122073488_C_G	rs79497119	G	0.439217	0.102184	3.83438e-05	0.0403198
Adipocyte	PARP14	3_122426474_A_C	rs6793057	C	-0.643492	0.142307	1.60354e-05	0.0243848
Adipocyte	SEC22A	3_122953300_A_G	rs9813650	G	0.552119	0.0932603	4.01639e-08	0.000253416
Adipocyte	ITGB5	3_124624186_C_T	rs9818761	T	-0.294412	0.048981	2.65231e-08	0.000395261
Adipocyte	ITGB5-AS1	3_124624186_C_T	rs9818761	T	-0.335802	0.0604009	2.03689e-07	0.00147292
Adipocyte	PIK3R4	3_130466768_AT_A	rs34854983	A	0.531094	0.129301	7.89689e-05	0.0454271
Adipocyte	CPNE4	3_131434641_T_G	rs881513	G	0.480602	0.0991729	4.32537e-06	0.0118759
Adipocyte	ENSG00000291042	3_133302455_G_A	rs4854586	A	-0.570371	0.125392	1.44175e-05	0.0296174
Adipocyte	SLC35G2	3_136579199_C_A	rs6439672	A	-0.467317	0.0698366	1.07707e-09	1.74246e-05
Adipocyte	NCK1-DT	3_136549487_AC_A	rs139023279	A	0.544008	0.108466	2.13732e-06	0.00401915
Adipocyte	CLDN18	3_137740747_A_G	rs10513047	G	-0.605819	0.0797709	1.28127e-11	5.21941e-07
Adipocyte	MRAS	3_138091140_A_G	rs1199334	G	-0.747601	0.0494375	3.19904e-28	4.0652e-20
Adipocyte	CLSTN2	3_139612665_GTGGGGAAAC_G	rs151281776	G	-0.829924	0.147752	1.57787e-07	0.00119718
Adipocyte	PCOLCE2	3_142631909_A_G	rs62278541	G	0.423125	0.0752968	1.56082e-07	0.000978496
Adipocyte	PLOD2	3_145889533_G_A	rs115289255	A	-0.682443	0.155187	2.61242e-05	0.0361252
Adipocyte	LINC02006	3_153038566_T_A	rs2862818	A	-1.09286	0.148575	4.20814e-11	3.51525e-06
Adipocyte	ARHGEF26	3_153827681_A_T	rs1727936	T	0.500673	0.0609857	5.74243e-13	7.57833e-08
Adipocyte	TIPARP	3_156794425_C_G	rs4680338	G	0.685143	0.108025	5.66576e-09	8.5935e-05
Adipocyte	LINC00886	3_156519027_C_T	rs1835372	T	-0.604027	0.0864222	2.54929e-10	7.34609e-06
Adipocyte	LEKR1	3_156595816_T_C	rs9841269	C	-0.449293	0.102934	2.96614e-05	0.0375625
Adipocyte	ENSG00000243176	3_157017674_T_C	rs12495519	C	0.502384	0.114503	2.71616e-05	0.0310177
Adipocyte	GFM1	3_158320703_C_A	rs15967	A	-0.37991	0.0892861	4.52529e-05	0.0359998
Adipocyte	FNDC3B	3_171996519_C_G	rs6800129	G	-0.366064	0.0732142	2.28182e-06	0.00913708
Adipocyte	PIK3CA	3_179431962_G_A	rs16830755	A	0.402723	0.0856624	7.81657e-06	0.0156866
Adipocyte	KCNMB3	3_178861977_G_A	rs11925655	A	-0.626245	0.145659	3.81822e-05	0.0418456
Adipocyte	DVL3	3_183879110_C_G	rs1709649	G	0.39277	0.0883663	2.17216e-05	0.0417031
Adipocyte	ADIPOQ-AS1	3_186603310_A_C	rs12636245	C	0.56912	0.0912293	9.23225e-09	0.000179523
Adipocyte	LPP	3_188049235_C_T	rs12490095	T	-0.328122	0.0698861	8.0152e-06	0.027882
Adipocyte	MB21D2	3_192760891_A_G	rs9861145	G	-0.591183	0.0848773	2.86706e-10	6.97325e-06
Adipocyte	OPA1-AS1	3_193285111_T_C	rs71316205	C	-0.556608	0.107364	1.04483e-06	0.0048731
Adipocyte	ATP13A3-DT	3_194310529_A_G	rs9846532	G	-0.356505	0.0697918	1.44544e-06	0.00846288
Adipocyte	TMEM44-AS1	3_194306240_T_C	rs7636054	C	0.458843	0.097299	7.36985e-06	0.027826
Adipocyte	LSG1	3_194369579_C_A	rs3821402	A	0.72551	0.1372	6.69032e-07	0.00475614
Adipocyte	MUC20-OT1	3_195661089_C_A	rs6785037	A	0.649985	0.0846825	8.53823e-12	7.41302e-07
Adipocyte	ENSG00000290762	3_195479748_G_A	rs842225	A	0.532828	0.0823098	3.05146e-09	6.71516e-05
Adipocyte	SDHAP1	3_195750016_T_A	rs9871344	A	0.473528	0.0789593	2.82364e-08	0.000388902
Adipocyte	SLC51A	3_195955272_G_A	rs12491227	A	-0.42371	0.0819785	1.11753e-06	0.00606702
Adipocyte	PIGZ	3_196676158_T_C	rs745738	C	0.381104	0.0763668	2.37414e-06	0.00941091
Adipocyte	DLG1	3_196979106_C_G	rs6782581	G	0.418265	0.0649624	3.59985e-09	7.90812e-05
Adipocyte	SDHAP4	3_197355908_A_T	rs2636937	T	0.413092	0.0868379	6.23171e-06	0.0128437
Adipocyte	ZNF718	4_95560_A_C	rs2353623	C	0.59381	0.0841532	1.83733e-10	1.9331e-06
Adipocyte	ENSG00000251652	4_1142318_A_T	rs28569895	T	-0.713214	0.112471	5.69696e-09	0.000111561
Adipocyte	UVSSA	4_920526_C_T	rs56353809	T	0.287088	0.0631439	1.45391e-05	0.0294903
Adipocyte	GRK4	4_2960430_C_T	rs2515963	T	-0.658839	0.071	2.34981e-15	1.74289e-09
Adipocyte	TRMT44	4_8473050_G_A	rs2631768	A	-0.549298	0.103573	6.2555e-07	0.00474281
Adipocyte	ENSG00000288075	4_9050335_G_A	rs2368720	A	0.523431	0.0798641	2.08031e-09	3.82057e-05
Adipocyte	C1QTNF7-AS1	4_15543011_C_G	rs10020408	G	-0.492626	0.101522	4.21447e-06	0.0137957
Adipocyte	C1QTNF7	4_15427831_C_T	rs13152775	T	-0.58501	0.095304	1.47078e-08	0.000189301
Adipocyte	CC2D2A	4_15616738_C_T	rs12511894	T	-0.742692	0.0913225	8.49682e-13	9.20582e-08
Adipocyte	CD38	4_15738483_G_A	rs2103	A	0.79209	0.129418	1.59831e-08	0.000250583
Adipocyte	TAPT1-AS1	4_16160274_C_T	rs10034719	T	-0.395532	0.0749657	7.03972e-07	0.00398784
Adipocyte	FAM184B	4_17615430_C_T	rs4334752	T	-0.659322	0.102501	3.70784e-09	6.60168e-05
Adipocyte	FAM114A1	4_38743114_A_G	rs6845302	G	0.38469	0.0756627	1.59912e-06	0.0063954
Adipocyte	KLHL5	4_38966075_G_A	rs2055576	A	0.280177	0.0616512	1.46559e-05	0.0257718
Adipocyte	ENSG00000249207	4_38573143_A_C	rs60206080	C	0.443234	0.0733959	2.32918e-08	0.000262697
Adipocyte	KLB	4_39412384_C_A	rs73238581	A	-0.418309	0.0630467	1.41348e-09	2.74036e-05
Adipocyte	APBB2	4_41168464_A_G	rs6447677	G	-0.576546	0.0741375	5.13766e-12	5.19662e-07
Adipocyte	UCHL1	4_40763774_T_C	rs74841992	C	0.34461	0.0787443	2.83715e-05	0.0460082
Adipocyte	FRYL	4_48576908_T_C	rs34635008	C	-0.309519	0.0614217	1.93401e-06	0.00361699
Adipocyte	ENSG00000250075	4_68250776_A_T	rs242295	T	0.598196	0.080285	2.62174e-11	1.4487e-06
Adipocyte	CENPC	4_68432806_A_G	rs13115359	G	0.513558	0.0772214	1.31205e-09	2.86316e-05
Adipocyte	UBA6	4_68478554_G_A	rs1047961	A	0.423584	0.0861321	3.21423e-06	0.00752193
Adipocyte	UBA6-DT	4_68574419_CTT_C	rs141197970	C	1.53698	0.120501	3.85281e-23	8.23181e-16
Adipocyte	ANKRD17-DT	4_74099101_A_G	rs60190643	G	-0.435487	0.0717394	2.01459e-08	0.000121634
Adipocyte	AFF1	4_87800577_C_T	rs2121871	T	-0.359745	0.0555709	3.04892e-09	5.17467e-05
Adipocyte	FAM13A	4_89753225_A_G	rs4425336	G	-0.536814	0.0700699	9.17855e-12	7.40882e-07
Adipocyte	STPG2	4_99160699_T_C	rs17494998	C	-0.556515	0.129528	3.86076e-05	0.0423122
Adipocyte	ENSG00000246090	4_100065509_T_G	rs1800759	G	0.697717	0.0991205	1.99875e-10	6.49957e-06
Adipocyte	ADH4	4_99999225_T_C	rs28730619	C	-0.881995	0.143898	1.53385e-08	0.000131525
Adipocyte	BANK1	4_102638777_G_C	rs4699251	C	-0.622974	0.091982	7.28587e-10	1.59504e-05
Adipocyte	ENSG00000251309	4_102638777_G_C	rs4699251	C	-0.502343	0.0935295	4.6667e-07	0.00184011
Adipocyte	TET2	4_106071064_A_G	rs974801	G	-0.712912	0.0744996	5.22925e-16	3.56022e-10
Adipocyte	ELOVL6	4_110665481_T_C	rs13104777	C	-0.450517	0.101918	2.38998e-05	0.0369685
Adipocyte	SYNPO2	4_119947135_C_T	rs6828669	T	-0.444647	0.0644205	3.89308e-10	1.45397e-05
Adipocyte	USP53	4_120063715_C_T	rs7694500	T	-0.428412	0.0747357	9.41282e-08	0.000660723
Adipocyte	PDE5A	4_120522934_G_A	rs10518336	A	0.357011	0.0625488	1.05155e-07	0.00065444
Adipocyte	LARP1B	4_129017293_C_T	rs6534663	T	0.340645	0.0806877	5.13477e-05	0.0399557
Adipocyte	LINC02615	4_129228662_T_C	rs11725346	C	0.802349	0.0963345	3.1294e-13	3.28589e-08
Adipocyte	ENSG00000248802	4_129228662_T_C	rs11725346	C	0.635492	0.117436	3.9115e-07	0.00154285
Adipocyte	RNF150	4_141801478_T_C	rs7681503	C	-0.657812	0.0639952	1.31096e-17	2.1522e-11
Adipocyte	ZNF330	4_141784596_G_A	rs7655676	A	0.356419	0.0840427	4.77425e-05	0.0447079
Adipocyte	INPP4B	4_144043336_T_C	rs72719149	C	0.719224	0.104917	4.89128e-10	7.60091e-06
Adipocyte	USP38-DT	4_144043336_T_C	rs72719149	C	0.631001	0.0778568	9.79498e-13	4.95593e-08
Adipocyte	LSM6	4_147104679_G_A	rs17814023	A	0.59021	0.0776146	1.21944e-11	7.41302e-07
Adipocyte	ENSG00000287292	4_149352393_A_T	rs58869535	T	0.832802	0.0943505	2.43524e-14	8.13639e-09
Adipocyte	ARFIP1	4_153662218_C_T	rs12501089	T	0.419776	0.0797935	7.52308e-07	0.00290156
Adipocyte	TMEM131L	4_154359116_T_C	rs3852109	C	-0.448805	0.0770565	6.21194e-08	0.000571125
Adipocyte	GASK1B-AS1	4_159043135_T_C	rs4432798	C	0.842816	0.0944921	1.50994e-14	2.05802e-09
Adipocyte	ENSG00000250604	4_159043135_T_C	rs4432798	C	0.726368	0.0642084	6.18206e-20	9.72523e-14
Adipocyte	TMEM144	4_159043135_T_C	rs4432798	C	0.757092	0.085134	1.73081e-14	2.01729e-09
Adipocyte	ETFDH	4_159402539_A_G	rs13109013	G	0.381286	0.0888205	3.91624e-05	0.027321
Adipocyte	NPY1R	4_164134572_C_T	rs4293752	T	-0.381483	0.0840621	1.50357e-05	0.0191527
Adipocyte	TMA16	4_164461738_A_G	rs12510372	G	-0.395024	0.0824852	5.46816e-06	0.0110174
Adipocyte	MARCHF1	4_164530590_G_C	rs4691096	C	-0.453566	0.096699	8.16586e-06	0.0231307
Adipocyte	DDX60L	4_169418125_G_A	rs2710835	A	-0.675909	0.0726615	2.08879e-15	1.0558e-09
Adipocyte	PALLD	4_169418125_G_A	rs2710835	A	-0.610775	0.0708197	6.89208e-14	1.44368e-08
Adipocyte	CEP44	4_175236849_G_A	rs4695921	A	-0.462412	0.0757003	1.68939e-08	0.000253416
Adipocyte	LINC01098	4_179238565_A_G	rs17709259	G	0.405134	0.0787077	1.22344e-06	0.00581042
Adipocyte	LINC01099	4_179239019_C_G	rs1848927	G	-0.371786	0.0807769	1.16279e-05	0.0247713
Adipocyte	STOX2	4_184675837_G_A	rs112406735	A	0.502814	0.0962848	8.88337e-07	0.00691186
Adipocyte	LINC02427	4_185458566_A_G	rs13111483	G	-0.738624	0.0856327	6.85224e-14	1.3474e-08
Adipocyte	ENSG00000291079	5_1638501_T_C	rs58590477	C	-0.463678	0.0949014	3.66974e-06	0.0181919
Adipocyte	ENSG00000248994	5_1930344_G_T	rs111063772	T	-0.524752	0.110506	6.44869e-06	0.0291956
Adipocyte	NSUN2	5_6604931_C_T	rs6889694	T	-0.553535	0.0749273	3.59e-11	2.36026e-06
Adipocyte	CMBL	5_10285506_A_C	rs10474868	C	-0.390398	0.0828735	7.52189e-06	0.0193876
Adipocyte	LINC01194	5_12849842_G_A	rs34257625	A	0.702719	0.0723165	2.42668e-16	2.19247e-10
Adipocyte	GUSBP1	5_21521517_C_A	rs9292983	A	-0.434946	0.089982	4.55206e-06	0.00783158
Adipocyte	ENSG00000286625	5_25979973_C_A	rs12514690	A	0.446309	0.074635	3.05591e-08	0.000340829
Adipocyte	ENSG00000250697	5_32772992_G_C	rs10061944	C	-0.622956	0.0950595	2.08725e-09	5.3061e-05
Adipocyte	ENSG00000274441	5_36593504_A_G	rs2731920	G	-0.350905	0.0791889	2.29064e-05	0.030165
Adipocyte	C6	5_41069734_C_T	rs10512757	T	-0.386489	0.0798727	4.45731e-06	0.00842048
Adipocyte	GHR	5_42656944_C_A	rs6864999	A	-0.44649	0.0827897	4.23783e-07	0.00108765
Adipocyte	FGF10	5_44137456_G_A	rs149494698	A	-0.520749	0.0863255	2.40069e-08	8.68278e-05
Adipocyte	LINC02224	5_44137456_G_A	rs149494698	A	-0.550637	0.0830427	1.44181e-09	1.13818e-05
Adipocyte	PARP8	5_49915253_G_A	rs35667121	A	-0.67401	0.142248	6.72689e-06	0.00888019
Adipocyte	MTREX	5_54232607_C_T	rs6450262	T	0.293801	0.066461	2.38727e-05	0.0257718
Adipocyte	PLPP1	5_54880701_C_T	rs10940474	T	0.447169	0.101851	2.68589e-05	0.027565
Adipocyte	ENSG00000262211	5_55317646_C_G	rs7712207	G	-0.511681	0.101607	1.96145e-06	0.00553773
Adipocyte	SETD9	5_56207123_T_A	rs2257505	A	-0.650216	0.125836	1.12419e-06	0.00466909
Adipocyte	RMEL3	5_56704132_C_T	rs960702	T	-0.456783	0.0723439	6.47539e-09	9.75986e-05
Adipocyte	LNCBRM	5_56692050_C_G	rs2201425	G	-0.390955	0.0855047	1.31238e-05	0.0230195
Adipocyte	C5orf64	5_60928329_A_G	rs7727255	G	-0.317627	0.0616234	1.18747e-06	0.0038525
Adipocyte	ENSG00000248664	5_68460402_A_T	rs164386	T	-0.312503	0.0754278	6.91036e-05	0.0448245
Adipocyte	CCDC125	5_68584704_T_C	rs4629549	C	-0.406546	0.0593603	5.04603e-10	7.08455e-06
Adipocyte	ENSG00000290560	5_68446262_G_A	rs164566	A	-0.335216	0.0894268	0.000290082	0.0328055
Adipocyte	NAIP	5_70664663_A_T	rs10057058	T	0.475273	0.112577	5.13491e-05	0.00678226
Adipocyte	ANKRA2	5_72453958_C_T	rs654678	T	-0.365365	0.0806396	1.54756e-05	0.0257605
Adipocyte	ARHGEF28	5_73011081_T_C	rs72770829	C	0.892149	0.110392	1.10069e-12	1.26692e-07
Adipocyte	ANKDD1B	5_74786332_A_T	rs10462518	T	0.970642	0.131756	3.97726e-11	1.19943e-06
Adipocyte	POC5	5_75024066_A_G	rs12109685	G	0.5519	0.127205	3.28216e-05	0.0290326
Adipocyte	ENSG00000284762	5_76444688_C_G	rs10473987	G	-0.339591	0.0762252	2.08614e-05	0.0474703
Adipocyte	PDE8B	5_76694393_G_A	rs13174807	A	-0.679225	0.143621	6.97718e-06	0.019772
Adipocyte	DMGDH	5_78411822_C_G	rs619100	G	0.414495	0.0773785	4.96515e-07	0.00223377
Adipocyte	SERINC5	5_79494259_C_T	rs9293805	T	0.382591	0.0731974	8.70611e-07	0.00495878
Adipocyte	MSH3	5_79951280_T_A	rs1650696	A	-0.687256	0.0790461	4.81055e-14	2.74154e-08
Adipocyte	RASGRF2	5_80461729_G_GA	rs59840924	GA	-1.11	0.0638377	8.11664e-33	6.91025e-23
Adipocyte	CKMT2-AS1	5_80461729_G_GA	rs59840924	GA	-0.62759	0.0776834	1.11667e-12	1.73443e-07
Adipocyte	CKMT2	5_80438915_G_A	rs34121	A	-0.394823	0.0829007	6.0921e-06	0.01401
Adipocyte	ATG10	5_81636368_A_G	rs2407156	G	0.500785	0.110193	1.46518e-05	0.0257718
Adipocyte	TMEM161B-DT	5_87565796_G_A	rs12514004	A	0.403473	0.0935045	3.59562e-05	0.0244738
Adipocyte	ARRDC3	5_90642643_C_T	rs10942631	T	0.477562	0.103677	1.14611e-05	0.0138805
Adipocyte	RFESD	5_95097497_A_C	rs7717280	C	-0.392553	0.0783145	2.16419e-06	0.00538488
Adipocyte	SPATA9	5_95097497_A_C	rs7717280	C	-0.584969	0.0728301	1.4161e-12	1.13133e-07
Adipocyte	ENSG00000250240	5_95096562_G_A	rs7729314	A	-0.453788	0.0753156	2.48204e-08	0.000191076
Adipocyte	RHOBTB3	5_95097234_A_G	rs7716916	G	-0.741041	0.0700737	2.8173e-18	3.92136e-12
Adipocyte	GLRX	5_95094812_C_T	rs11959859	T	-0.562901	0.0644232	3.85267e-14	5.35029e-09
Adipocyte	CAST	5_95999526_A_G	rs1862182	G	-0.630972	0.0737794	9.98319e-14	1.87765e-08
Adipocyte	ERAP1	5_96020875_G_A	rs152019	A	-0.544143	0.0847969	3.98629e-09	6.71516e-05
Adipocyte	LIX1-AS1	5_96155318_C_T	rs26493	T	-0.545905	0.118212	1.09335e-05	0.0182454
Adipocyte	LINC01950	5_106673261_T_C	rs412541	C	0.717548	0.154417	9.73829e-06	0.0218493
Adipocyte	EFNA5	5_107040442_C_T	rs12654281	T	-0.273563	0.0604072	1.56105e-05	0.0351044
Adipocyte	EPB41L4A	5_111515382_T_C	rs10051634	C	-0.491643	0.114709	4.01926e-05	0.0498329
Adipocyte	APC	5_112008010_G_C	rs77529415	C	-0.411992	0.0862061	5.69374e-06	0.0154714
Adipocyte	REEP5	5_112250198_C_T	rs193527	T	0.392838	0.0813479	4.63892e-06	0.0114806
Adipocyte	CDO1	5_115071656_T_C	rs10038137	C	0.495333	0.0759612	2.43607e-09	5.04709e-05
Adipocyte	LINCADL	5_115341028_A_G	rs7717144	G	-0.642759	0.0684558	1.32938e-15	7.393e-10
Adipocyte	LVRN	5_115265620_G_T	rs4920895	T	0.416425	0.0717391	6.79041e-08	0.000607534
Adipocyte	LINC00992	5_116829631_G_A	rs1428062	A	-0.649724	0.0825001	3.1247e-12	3.13109e-07
Adipocyte	DMXL1-DT	5_118396228_C_T	rs299216	T	-0.763761	0.100847	1.42327e-11	1.19028e-06
Adipocyte	DMXL1	5_118323121_T_C	rs299205	C	-0.545968	0.091048	2.83168e-08	0.000394006
Adipocyte	LINC02240	5_124372447_C_T	rs59435469	T	-1.09152	0.120042	6.16833e-15	4.57717e-09
Adipocyte	ENSG00000248752	5_124372447_C_T	rs59435469	T	-0.894515	0.120908	3.40497e-11	3.21805e-06
Adipocyte	C5orf63	5_126409188_C_G	rs13154281	G	-0.633901	0.0993126	4.68328e-09	5.70354e-05
Adipocyte	SLC12A2-DT	5_127152634_A_G	rs711360	G	-0.355711	0.0824839	3.63064e-05	0.0305587
Adipocyte	HINT1	5_130569089_T_G	rs10071336	G	-0.349922	0.0835997	5.88661e-05	0.0197601
Adipocyte	SLC22A4	5_132030284_T_C	rs17690923	C	0.353627	0.0748199	7.06021e-06	0.00981853
Adipocyte	ENSG00000283782	5_131815004_C_A	rs7734334	A	0.544506	0.0822428	1.51291e-09	2.64801e-05
Adipocyte	TXNDC15	5_134223593_A_G	rs3733897	G	0.878427	0.0899162	1.85126e-16	8.92953e-11
Adipocyte	ANKHD1-EIF4EBP3	5_140181648_T_C	rs3733709	C	0.48173	0.103658	9.72011e-06	0.0102797
Adipocyte	NDFIP1	5_141466066_C_G	rs891985	G	-0.61018	0.0847985	9.27178e-11	4.10859e-06
Adipocyte	ARHGAP26	5_142818281_T_C	rs12657291	C	-0.382896	0.0806465	6.46999e-06	0.0191628
Adipocyte	PRELID2	5_145148895_A_G	rs338893	G	-0.644717	0.141189	1.3439e-05	0.0186702
Adipocyte	LARS1	5_145541415_A_G	rs35131794	G	0.357455	0.0857507	6.27958e-05	0.0419334
Adipocyte	AFAP1L1	5_148651711_T_C	rs12054749	C	0.479272	0.0740611	3.08258e-09	4.93961e-05
Adipocyte	HMGXB3	5_149172165_A_G	rs28417138	G	0.489765	0.112603	3.14794e-05	0.0454495
Adipocyte	GALNT10	5_153613716_G_C	rs10875583	C	-0.457649	0.0760786	2.59497e-08	0.000353815
Adipocyte	SAP30L-AS1	5_153733929_C_T	rs27597	T	-0.511602	0.0825455	1.1154e-08	0.000176713
Adipocyte	SGCD	5_155756194_A_G	rs10064593	G	0.681189	0.1077	6.15469e-09	0.000113227
Adipocyte	ADAMTS2	5_178744959_G_A	rs41122	A	-0.416323	0.0723795	8.61804e-08	0.00108765
Adipocyte	EXOC2	6_692805_C_G	rs6936164	G	-0.495416	0.0952053	9.61672e-07	0.00512531
Adipocyte	NQO2	6_3026808_C_T	rs6914191	T	-0.517092	0.0656522	3.11213e-12	3.23838e-07
Adipocyte	SLC22A23	6_3441115_C_T	rs35962049	T	0.342718	0.0715318	5.42122e-06	0.0199265
Adipocyte	ECI2	6_4152962_G_A	rs627358	A	-0.333743	0.0691838	4.73725e-06	0.0160302
Adipocyte	LY86-AS1	6_6621508_C_T	rs3804474	T	-0.575962	0.0979509	4.82209e-08	0.000704634
Adipocyte	HULC	6_8449671_A_T	rs1932277	T	-0.519935	0.091163	1.0723e-07	0.00118782
Adipocyte	ENSG00000247925	6_11244969_C_T	rs9380158	T	-0.486654	0.0809354	2.62642e-08	0.000294769
Adipocyte	NEDD9	6_11243857_A_G	rs744970	G	-0.485861	0.104383	9.43905e-06	0.0257918
Adipocyte	TMEM170B	6_11500808_C_T	rs490327	T	-0.989595	0.0594237	2.33842e-31	2.28204e-22
Adipocyte	CARMIL1	6_25334582_T_C	rs2206197	C	0.470667	0.100073	7.75551e-06	0.0198371
Adipocyte	HMGN4	6_26572165_G_T	rs6925895	T	0.42153	0.103334	8.76864e-05	0.0419445
Adipocyte	GUSBP2	6_26583985_A_G	rs72844485	G	-0.702647	0.12	5.3965e-08	0.000224419
Adipocyte	ENSG00000291112	6_27412386_C_T	rs7772160	T	-0.338266	0.0726879	9.47384e-06	0.0091706
Adipocyte	UHRF1BP1	6_34595543_T_C	rs2263329	C	0.619707	0.0661742	1.51024e-15	5.36367e-10
Adipocyte	MAPK14	6_36323541_A_G	rs9368923	G	0.315182	0.0694866	1.51696e-05	0.0231698
Adipocyte	ENSG00000286417	6_44701035_A_G	rs227854	G	0.552003	0.110378	2.27112e-06	0.00643174
Adipocyte	SLC25A27	6_46627100_C_G	rs3778483	G	-0.41868	0.094517	2.30464e-05	0.0262576
Adipocyte	TDRD6-AS1	6_46681900_T_G	rs6899519	G	-0.432171	0.0781241	2.30265e-07	0.000901215
Adipocyte	LINC01564	6_53537346_A_G	rs79903424	G	-0.773224	0.101971	1.35827e-11	6.10655e-07
Adipocyte	KLHL31	6_53537346_A_G	rs79903424	G	-0.824986	0.120485	5.08513e-10	1.04423e-05
Adipocyte	KIAA1586	6_57063491_A_G	rs12194288	G	0.49229	0.0915271	4.51337e-07	0.000916184
Adipocyte	ENSG00000271945	6_78074943_C_T	rs1342639	T	-0.919056	0.12319	2.4996e-11	2.04583e-06
Adipocyte	DOP1A	6_83777413_C_T	rs62419226	T	-0.550922	0.0887349	1.06062e-08	9.34921e-05
Adipocyte	UFL1-AS1	6_96856485_G_A	rs2499802	A	-0.872287	0.122872	1.48947e-10	4.77257e-06
Adipocyte	FBXL4	6_99402632_T_G	rs195837	G	0.451133	0.0786699	9.32235e-08	0.000570012
Adipocyte	GRIK2	6_101330188_C_T	rs4840159	T	0.573717	0.0839985	5.52372e-10	1.05974e-05
Adipocyte	CRYBG1	6_106945125_A_G	rs9480678	G	-0.484221	0.0932577	1.00968e-06	0.00564807
Adipocyte	CDK19	6_111136602_T_C	rs706931	C	0.455247	0.099521	1.30164e-05	0.0216311
Adipocyte	REV3L	6_111935682_G_T	rs6926543	T	0.398334	0.0831125	5.38642e-06	0.010073
Adipocyte	LAMA4	6_112500015_A_G	rs2213839	G	0.274663	0.0503147	3.17607e-07	0.00139551
Adipocyte	ENSG00000237234	6_112706123_A_T	rs1343644	T	0.227903	0.053061	3.88139e-05	0.0377243
Adipocyte	CEP85L	6_119021005_G_A	rs62424001	A	-0.581101	0.0974932	3.34123e-08	0.000258733
Adipocyte	ENSG00000253194	6_119329558_C_T	rs813812	T	0.503224	0.0771771	2.44177e-09	3.9322e-05
Adipocyte	FAM184A	6_119416472_G_T	rs6569038	T	0.760341	0.0888977	9.93952e-14	2.04415e-08
Adipocyte	NCOA7	6_126178587_A_T	rs4895800	T	0.468773	0.0628259	2.48752e-11	5.52384e-07
Adipocyte	RSPO3	6_127455821_A_C	rs2489623	C	0.366328	0.0908337	0.000104089	0.0454835
Adipocyte	PTPRK	6_128918718_G_A	rs58031588	A	-0.583194	0.129469	1.71738e-05	0.0210516
Adipocyte	HBS1L	6_135310546_C_T	rs4451151	T	-0.402851	0.0903413	2.05285e-05	0.0258775
Adipocyte	AHI1	6_135739355_C_A	rs11154801	A	-0.936603	0.0795014	5.53998e-21	1.83705e-14
Adipocyte	VTA1	6_142093922_A_G	rs9496139	G	-0.492701	0.112426	2.77034e-05	0.0226318
Adipocyte	EPM2A	6_145967877_A_C	rs1292335	C	0.348959	0.0770492	1.55858e-05	0.0172064
Adipocyte	RAET1E-AS1	6_150166041_T_A	rs868375	A	0.444489	0.0905503	3.33791e-06	0.0110068
Adipocyte	PLEKHG1	6_150986425_T_C	rs12190255	C	0.633475	0.0965028	1.98059e-09	7.1292e-05
Adipocyte	ENSG00000227627	6_153281582_G_A	rs7753551	A	-0.556677	0.0991892	1.61141e-07	0.000959148
Adipocyte	RGS17	6_153457053_C_T	rs596359	T	0.428204	0.0686049	9.09279e-09	0.000133694
Adipocyte	ENSG00000237312	6_153457053_C_T	rs596359	T	0.358149	0.0818001	2.81486e-05	0.0421016
Adipocyte	TFB1M	6_155619023_A_T	rs162971	T	0.490779	0.0959942	1.41824e-06	0.00585488
Adipocyte	TMEM242	6_158188548_T_C	rs9346896	C	-0.33861	0.0705773	5.27699e-06	0.0146831
Adipocyte	SYTL3	6_159060233_T_C	rs67302319	C	-0.443593	0.092719	5.57561e-06	0.0162946
Adipocyte	SOD2	6_160287917_C_T	rs1033915	T	-0.369099	0.0839358	2.61386e-05	0.0377243
Adipocyte	SLC22A3	6_160858188_G_A	rs2292334	A	0.434477	0.0929685	8.75037e-06	0.0184332
Adipocyte	QKI	6_163748325_C_T	rs9458797	T	0.557295	0.116976	6.05281e-06	0.0187005
Adipocyte	SNX8	7_2423574_T_C	rs10239862	C	0.334213	0.0748884	2.02395e-05	0.0382687
Adipocyte	AMZ1	7_2801803_C_T	rs798489	T	0.3896	0.072116	4.06825e-07	0.00401915
Adipocyte	SDK1	7_3335445_C_T	rs1880608	T	1.03823	0.141239	4.30791e-11	4.77257e-06
Adipocyte	EIF2AK1	7_6079316_AG_A	rs146297188	A	0.430412	0.091022	6.99485e-06	0.0187423
Adipocyte	CCZ1B	7_6874648_G_C	rs13233326	C	-0.559058	0.101586	2.61242e-07	0.00284933
Adipocyte	C1GALT1	7_7225451_G_A	rs4720726	A	0.67121	0.0706441	7.44277e-16	1.08494e-09
Adipocyte	ICA1	7_8234268_C_T	rs7784827	T	-0.477754	0.104679	1.35651e-05	0.0403198
Adipocyte	THSD7A	7_11271976_A_G	rs2525747	G	-0.367674	0.0692714	6.14198e-07	0.00531031
Adipocyte	SNX13	7_17972026_A_G	rs12699919	G	-0.802827	0.0656767	5.73048e-22	1.70147e-14
Adipocyte	KLHL7	7_22905768_C_G	rs6958727	G	0.365506	0.0845784	3.50667e-05	0.0421016
Adipocyte	NUP42	7_23316440_G_A	rs10224388	A	-0.385259	0.0833381	1.07233e-05	0.019589
Adipocyte	PALS2	7_24614960_C_G	rs2711094	G	0.780308	0.099175	3.24419e-12	6.17531e-07
Adipocyte	SNX10	7_26397239_C_A	rs1534696	A	1.00854	0.0618199	1.12849e-30	1.39591e-21
Adipocyte	LINC02981	7_26435478_TA_T	rs34580869	T	-0.453731	0.0707057	3.98317e-09	8.35703e-05
Adipocyte	HOTAIRM1	7_27157756_G_A	rs4722657	A	-0.901348	0.129917	3.27462e-10	7.18381e-06
Adipocyte	MTURN	7_30182444_G_A	rs997349	A	0.276829	0.0619481	1.97747e-05	0.0258174
Adipocyte	SFRP4	7_37989775_T_C	rs1450851	C	0.685372	0.0601091	3.89562e-20	2.5612e-13
Adipocyte	STARD3NL	7_38001207_G_C	rs1717733	C	0.650852	0.121246	4.72663e-07	0.00330757
Adipocyte	POU6F2	7_39130551_GA_G	rs56907116	G	-0.889693	0.112699	2.83955e-12	4.81967e-07
Adipocyte	POLM	7_44076350_T_C	rs28378571	C	0.811576	0.121708	1.20499e-09	2.28549e-05
Adipocyte	NUDCD3	7_44394586_C_T	rs73101745	T	0.533112	0.0968424	2.59332e-07	0.00103469
Adipocyte	TNS3	7_47571906_G_T	rs10277497	T	0.310142	0.0663691	8.76429e-06	0.0260416
Adipocyte	ZNF107	7_64113313_G_A	rs13230561	A	-0.49301	0.0791404	9.61913e-09	9.03779e-05
Adipocyte	ZNF273	7_64415535_G_C	rs13234869	C	-0.43841	0.0698161	7.61518e-09	7.09222e-05
Adipocyte	CCT6P3	7_64944952_G_A	rs35070250	A	0.639726	0.0476331	1.28869e-24	7.97579e-17
Adipocyte	INTS4P1	7_65063274_C_T	rs7786206	T	0.725193	0.102018	1.42315e-10	2.80021e-06
Adipocyte	LINC03006	7_64944952_G_A	rs35070250	A	0.993334	0.050444	3.34324e-37	4.25605e-26
Adipocyte	ENSG00000290553	7_64944952_G_A	rs35070250	A	1.1718	0.0797422	2.52523e-27	4.46108e-19
Adipocyte	ENSG00000234185	7_65634168_G_A	rs10950028	A	0.456419	0.10766	4.80085e-05	0.0113861
Adipocyte	LINC00174	7_65849402_A_T	rs778714	T	0.578932	0.109361	6.52391e-07	0.000626303
Adipocyte	PMS2P4	7_66504719_C_T	rs10950059	T	-0.319356	0.0683625	8.81655e-06	0.0194842
Adipocyte	STAG3L4	7_66781353_A_G	rs7788598	G	-0.441036	0.0860174	1.33243e-06	0.00552084
Adipocyte	MLXIPL	7_73037956_A_G	rs34060476	G	0.993962	0.091754	7.39963e-19	9.10024e-13
Adipocyte	CLIP2	7_73704677_T_C	rs2261330	C	0.37214	0.0829668	1.85182e-05	0.0229031
Adipocyte	SPDYE5	7_75071121_C_T	rs236607	T	0.504675	0.0741943	6.32505e-10	1.12596e-05
Adipocyte	HIP1	7_75283169_G_T	rs62475499	T	0.876738	0.146224	2.8398e-08	0.000241168
Adipocyte	LINC03009	7_76182731_C_G	rs810699	G	-0.558846	0.0640745	4.17734e-14	1.32882e-08
Adipocyte	POMZP3	7_76198932_G_A	rs2533952	A	-0.72289	0.0656696	2.98747e-19	1.16282e-12
Adipocyte	ENSG00000259628	7_76431486_C_T	rs137864494	T	0.762594	0.119357	4.54572e-09	7.87608e-05
Adipocyte	SPDYE18	7_76913475_A_T	rs6465530	T	-0.618394	0.116702	6.38144e-07	0.00277756
Adipocyte	CCDC146	7_76909024_C_G	rs79653814	G	0.517552	0.107934	5.33421e-06	0.0135761
Adipocyte	PTPN12	7_77182851_A_T	rs4729528	T	0.376598	0.0827577	1.43076e-05	0.0260478
Adipocyte	GNAI1	7_79851441_T_TA	rs145431403	TA	-0.364819	0.064843	1.51457e-07	0.000771613
Adipocyte	SEMA3C	7_80570562_G_T	rs1019016	T	0.342956	0.0711665	4.83428e-06	0.011646
Adipocyte	PCLO	7_82902018_A_C	rs62460769	C	0.449331	0.0954164	7.57105e-06	0.0198553
Adipocyte	RUNDC3B	7_87495087_G_A	rs35970366	A	-0.465648	0.114657	9.37626e-05	0.0474703
Adipocyte	SLC25A40	7_87885554_C_T	rs73204199	T	-0.434734	0.107153	9.51887e-05	0.0422218
Adipocyte	STEAP2	7_89816334_A_G	rs11563944	G	-0.328937	0.076212	3.58081e-05	0.0310472
Adipocyte	GTPBP10	7_89981958_A_G	rs42659	G	0.420977	0.0734113	9.32253e-08	0.000491379
Adipocyte	CDK14	7_90289073_G_A	rs1858766	A	0.696571	0.0855292	8.01011e-13	1.20695e-07
Adipocyte	MTERF1	7_91221617_G_A	rs6951545	A	0.404415	0.0939035	3.71217e-05	0.0328055
Adipocyte	PPP1R9A	7_94769891_C_T	rs113836153	T	0.705771	0.14533	4.14648e-06	0.0113907
Adipocyte	TRIM4	7_99473624_T_G	rs1025576	G	-0.475169	0.100246	6.67846e-06	0.00725833
Adipocyte	ZKSCAN1	7_99605588_G_A	rs11771331	A	-0.604062	0.0839451	9.25978e-11	2.14286e-06
Adipocyte	SPDYE2	7_102349124_A_T	rs60984271	T	-0.685722	0.148224	1.05777e-05	0.0117443
Adipocyte	NAPEPLD	7_102332238_A_G	rs62483497	G	-0.416743	0.0901715	1.07741e-05	0.012678
Adipocyte	ENSG00000289956	7_102815593_CTG_C	rs138089416	C	-1.23109	0.135915	7.39269e-15	2.37468e-09
Adipocyte	DPY19L2P2	7_102815593_CTG_C	rs138089416	C	-1.03818	0.11647	1.55484e-14	3.43692e-09
Adipocyte	PUS7	7_105147150_G_A	rs6969426	A	0.449336	0.103564	3.28145e-05	0.0476535
Adipocyte	CDHR3	7_105506276_C_A	rs10278160	A	-0.915154	0.111567	5.9498e-13	7.83325e-08
Adipocyte	LAMB1	7_107627314_T_C	rs2021885	C	0.303529	0.0697545	3.12473e-05	0.0373291
Adipocyte	ENSG00000226965	7_110188835_T_A	rs1911710	A	-0.9577	0.0880252	5.80234e-19	2.14261e-12
Adipocyte	DOCK4	7_112159178_G_A	rs5009270	A	0.384345	0.0899983	4.26358e-05	0.0486171
Adipocyte	MDFIC	7_114621460_G_A	rs7799732	A	0.444962	0.0688295	3.18064e-09	3.56181e-05
Adipocyte	TES	7_115851981_G_A	rs4428611	A	-0.864382	0.0907176	6.47101e-16	3.56022e-10
Adipocyte	CAV2	7_115989583_G_A	rs1633725	A	0.29784	0.0645838	1.12143e-05	0.0148913
Adipocyte	ENSG00000273270	7_128312245_T_C	rs6961754	C	0.675096	0.095965	2.0409e-10	6.95495e-06
Adipocyte	ENSG00000242588	7_128100102_A_G	rs11770604	G	0.525339	0.0629071	2.7935e-13	4.98233e-08
Adipocyte	GARIN1A	7_128132132_A_G	rs2562740	G	0.51069	0.108108	7.13211e-06	0.0170289
Adipocyte	AHCYL2	7_128927020_C_A	rs2718088	A	0.475179	0.0818722	6.81485e-08	0.00065018
Adipocyte	KLHDC10	7_130033318_C_T	rs10259022	T	-0.360393	0.0686339	7.84891e-07	0.0029932
Adipocyte	TMEM209	7_129869228_G_A	rs7811185	A	0.346165	0.0811283	4.32434e-05	0.0490705
Adipocyte	MEST	7_130027633_A_G	rs10263705	G	-0.475309	0.0737783	3.53531e-09	5.13946e-05
Adipocyte	COPG2	7_130013024_C_T	rs10954268	T	-0.448781	0.0797724	1.51734e-07	0.000966913
Adipocyte	ENSG00000270953	7_130027633_A_G	rs10263705	G	-0.538255	0.0993968	3.84673e-07	0.00159819
Adipocyte	COPG2IT1	7_130013024_C_T	rs10954268	T	-0.468494	0.0880217	5.76137e-07	0.00198545
Adipocyte	CALD1	7_134576840_A_G	rs17168118	G	-0.448674	0.102177	2.67841e-05	0.0408629
Adipocyte	AGBL3	7_134652054_G_C	rs2718144	C	-0.320747	0.0694587	1.0942e-05	0.0229176
Adipocyte	TMEM140	7_134736140_C_T	rs7801653	T	0.424314	0.0915634	1.02496e-05	0.019589
Adipocyte	SLC13A4	7_135278791_C_T	rs12530805	T	0.576792	0.101898	1.29951e-07	0.00102022
Adipocyte	MKRN1	7_139684068_AT_A	rs3216468	A	-0.554543	0.113181	3.46681e-06	0.00940179
Adipocyte	BRAF	7_140706157_G_T	rs6662	T	0.556443	0.0950155	5.37288e-08	0.000484724
Adipocyte	DPP6	7_153088664_A_G	rs10271618	G	-0.755534	0.10462	8.15699e-11	5.93497e-06
Adipocyte	ENSG00000290007	7_155028688_CCTGTCTCT_C	rs61191221	C	0.996466	0.11402	3.81592e-14	9.16851e-09
Adipocyte	RNF32-DT	7_156438797_T_C	rs7800925	C	0.532478	0.0848499	7.75765e-09	0.000158189
Adipocyte	ESYT2	7_158166170_A_G	rs10245268	G	-0.252303	0.05856	3.68736e-05	0.0471735
Adipocyte	DYNC2I1	7_158651087_G_A	rs2657381	A	-0.379387	0.0853878	2.18663e-05	0.0273064
Adipocyte	ERICH1	8_606200_G_C	rs6996811	C	0.463746	0.0669564	3.46731e-10	2.20376e-05
Adipocyte	LINC03021.1	8_2608467_C_T	rs4242532	T	-0.616884	0.108461	1.15089e-07	0.001319
Adipocyte	CSMD1	8_4794054_T_G	rs6982220	G	0.52578	0.103633	1.67369e-06	0.0272976
Adipocyte	ERI1	8_8823117_T_C	rs4492384	C	0.457452	0.0886901	1.16968e-06	0.00694815
Adipocyte	PRSS51	8_10340111_A_C	rs11250018	C	0.54862	0.0910892	2.50802e-08	0.000552414
Adipocyte	LONRF1	8_12624425_A_T	rs7464506	T	-0.674644	0.0503174	1.44221e-24	5.32822e-17
Adipocyte	MICU3	8_16907125_G_A	rs2014286	A	0.532487	0.0879574	2.17378e-08	0.000339059
Adipocyte	ZDHHC2	8_17013199_T_C	rs3808645	C	0.700357	0.0975547	1.00578e-10	7.16425e-06
Adipocyte	MTUS1	8_17538265_G_C	rs17690083	C	-0.637835	0.0779619	6.63231e-13	1.18336e-07
Adipocyte	BMP1	8_22029778_C_A	rs73225841	A	-0.799108	0.150797	6.37242e-07	0.00309957
Adipocyte	BIN3	8_22480519_G_A	rs11780207	A	0.418558	0.0944776	2.29962e-05	0.0423122
Adipocyte	SLC25A37	8_23394037_T_G	rs2137301	G	-1.0283	0.0663757	5.44005e-29	9.52684e-21
Adipocyte	DOCK5	8_24961401_A_T	rs117806747	T	0.727445	0.164745	2.43506e-05	0.0378196
Adipocyte	ADRA1A	8_26695324_AT_A	rs140262276	A	-0.965738	0.0750142	2.10877e-23	1.43275e-15
Adipocyte	ELP3	8_27940830_A_G	rs12544240	G	0.421237	0.0830766	1.69535e-06	0.0067547
Adipocyte	ENSG00000253108	8_34032908_A_C	rs62509918	C	-0.790123	0.130202	2.03308e-08	0.000132274
Adipocyte	KCNU1	8_36837650_T_C	rs2970650	C	-0.983819	0.0775517	5.46173e-23	2.2147e-16
Adipocyte	ADAM32	8_38966013_A_G	rs11985898	G	-0.817566	0.0710153	2.20466e-20	9.72523e-14
Adipocyte	SLC20A2	8_42324765_T_C	rs2978456	C	0.429707	0.074076	6.909e-08	0.000333386
Adipocyte	FAM110B	8_59163253_G_A	rs11990749	A	-0.602005	0.0996531	2.30722e-08	0.000247469
Adipocyte	ENSG00000253116	8_59156260_G_GA	rs146389750	GA	-0.539469	0.0969667	2.00203e-07	0.00105724
Adipocyte	CLVS1	8_62466792_T_A	rs13273044	A	-0.803006	0.137451	5.73117e-08	0.00056602
Adipocyte	ASPH	8_62537309_A_G	rs6549	G	0.310159	0.063501	3.69365e-06	0.0098976
Adipocyte	TTPA	8_63912860_G_A	rs12115136	A	0.311612	0.066549	8.43589e-06	0.0129833
Adipocyte	CYP7B1	8_65699659_C_T	rs79358939	T	1.18361	0.150364	3.18549e-12	2.32176e-07
Adipocyte	ENSG00000285791	8_67378385_T_C	rs2357894	C	-0.774755	0.0732015	2.69304e-18	2.24848e-12
Adipocyte	LACTB2-AS1	8_71216939_T_C	rs10957518	C	-0.349675	0.0811431	3.67443e-05	0.0245516
Adipocyte	ENSG00000285579	8_71737087_G_C	rs13274062	C	1.13011	0.0604179	2.3276e-35	1.25513e-25
Adipocyte	RDH10	8_74284818_A_G	rs2383896	G	0.309501	0.0713149	3.26648e-05	0.0454495
Adipocyte	RDH10-AS1	8_74255521_C_T	rs62509838	T	-0.324242	0.0710962	1.37501e-05	0.0258615
Adipocyte	ZC2HC1A	8_79809567_CTCAT_C	rs72177830	C	-0.385916	0.0905144	4.37907e-05	0.0344197
Adipocyte	IL7	8_79761836_C_T	rs1545298	T	-0.24285	0.0580604	5.95289e-05	0.0409389
Adipocyte	LINC02235	8_82788367_A_T	rs10504742	T	-0.678515	0.094983	1.19802e-10	3.54327e-06
Adipocyte	RIPK2-DT	8_90733271_T_C	rs35489404	C	-0.447389	0.0919459	3.98797e-06	0.00755626
Adipocyte	NECAB1	8_91973735_G_A	rs10111454	A	0.344667	0.0742117	9.83493e-06	0.00845037
Adipocyte	SDC2	8_97670996_G_A	rs2704244	A	0.361843	0.0823483	2.64814e-05	0.0346928
Adipocyte	MATN2	8_98459152_A_T	rs560351	T	-0.463466	0.0975803	6.42381e-06	0.0147994
Adipocyte	MAILR	8_103879532_T_A	rs1982111	A	-0.296863	0.0632442	8.05324e-06	0.0246762
Adipocyte	EIF3E	8_109403377_T_G	rs16877790	G	-0.413813	0.0777547	5.77277e-07	0.00201919
Adipocyte	LINC02237	8_112344102_C_CA	rs33967031	CA	-0.629824	0.0999411	6.85392e-09	5.79157e-05
Adipocyte	TRPS1	8_116565162_C_T	rs17715679	T	0.423054	0.09374	1.66041e-05	0.019019
Adipocyte	EXT1	8_119222949_T_C	rs2514752	C	0.673479	0.0910178	3.38591e-11	2.08009e-06
Adipocyte	TBC1D31	8_124168612_C_T	rs1713734	T	-0.311546	0.0659918	7.21664e-06	0.0178879
Adipocyte	TATDN1	8_125462121_A_G	rs4132855	G	-0.325511	0.0656881	2.74874e-06	0.00970849
Adipocyte	MTSS1	8_125743956_A_T	rs891538	T	-0.475133	0.101626	8.68322e-06	0.0218966
Adipocyte	PCAT1	8_127783793_T_C	rs7014383	C	1.2471	0.11733	2.13056e-18	4.08487e-12
Adipocyte	NDRG1	8_134258711_A_G	rs2233339	G	0.383885	0.0748002	1.30519e-06	0.00729106
Adipocyte	ZFAT	8_135556373_T_C	rs16905172	C	0.531035	0.0880097	2.38487e-08	0.000333683
Adipocyte	KHDRBS3	8_136663040_T_C	rs34915587	C	-0.575378	0.127249	1.60475e-05	0.0235957
Adipocyte	ZFTRAF1	8_145845112_C_T	rs2976602	T	0.357201	0.062496	1.01503e-07	0.000463263
Adipocyte	CBWD1	9_202370_T_C	rs643093	C	0.589365	0.126977	9.94987e-06	0.0194842
Adipocyte	DOCK8-AS2	9_479385_G_A	rs12237514	A	0.515995	0.111184	9.97364e-06	0.0305587
Adipocyte	KANK1	9_682309_T_A	rs9407358	A	0.312063	0.0647004	4.75296e-06	0.0227755
Adipocyte	ENSG00000227914	9_682330_C_T	rs9299037	T	0.424745	0.0941424	1.6692e-05	0.0476938
Adipocyte	ENSG00000287465	9_1268411_G_C	rs1538716	C	0.457721	0.0889788	1.24009e-06	0.00638342
Adipocyte	ERMP1	9_6232242_C_T	rs10815388	T	0.353004	0.0792156	2.07681e-05	0.0339013
Adipocyte	MPDZ	9_13092076_T_C	rs12346832	C	-0.525218	0.114136	1.16722e-05	0.0265209
Adipocyte	ZDHHC21	9_14649728_G_A	rs10961636	A	-1.10765	0.0960431	1.98523e-20	9.72523e-14
Adipocyte	LINC01239	9_22551732_G_C	rs10811729	C	0.334668	0.0615651	3.51194e-07	0.00251565
Adipocyte	ENSG00000284418	9_22551732_G_C	rs10811729	C	0.292734	0.0626389	8.75134e-06	0.0297286
Adipocyte	C9orf72	9_27558238_A_T	rs10812614	T	-0.52442	0.090533	7.1733e-08	0.000771613
Adipocyte	APTX	9_32983371_G_C	rs1537253	C	0.428581	0.068456	8.31672e-09	0.000127646
Adipocyte	CNTFR-AS1	9_34582554_G_A	rs7046510	A	-0.505273	0.0820005	1.31881e-08	0.000114316
Adipocyte	RUSC2	9_35557696_G_T	rs1890590	T	0.357002	0.0705964	1.79493e-06	0.00519791
Adipocyte	TLN1	9_35690102_A_G	rs1056747	G	-0.27551	0.0577953	5.98356e-06	0.0112149
Adipocyte	SPAAR	9_35909518_G_A	rs748802	A	-0.767803	0.116607	1.79825e-09	2.99307e-05
Adipocyte	GLIPR2	9_36042001_A_C	rs13440428	C	0.562844	0.127618	2.48486e-05	0.0332541
Adipocyte	GNE	9_36298346_G_A	rs35396013	A	0.659745	0.150408	2.72854e-05	0.0377243
Adipocyte	TRPM3	9_73582878_T_C	rs3010431	C	0.684016	0.154587	2.34898e-05	0.0483453
Adipocyte	LINC01504	9_74911248_G_C	rs11143240	C	0.528349	0.0536823	1.26876e-16	1.77422e-10
Adipocyte	TMC1	9_75016021_G_A	rs17636410	A	-0.633361	0.130105	3.95043e-06	0.00958125
Adipocyte	ALDH1A1	9_76141658_G_A	rs278752	A	-0.441698	0.0887459	2.51049e-06	0.00462321
Adipocyte	NTRK2	9_87430521_T_A	rs7816	A	-0.521677	0.0945815	2.47382e-07	0.00130974
Adipocyte	ENSG00000290924	9_88355257_T_C	rs35097075	C	0.426852	0.0943435	1.58724e-05	0.0161117
Adipocyte	CENPP	9_94966486_T_G	rs10081693	G	0.5316	0.0914358	6.51334e-08	0.00047413
Adipocyte	OGN	9_94966486_T_G	rs10081693	G	0.98716	0.0917116	1.05909e-18	2.55318e-12
Adipocyte	OMD	9_94966486_T_G	rs10081693	G	0.982722	0.117259	2.39992e-13	3.22795e-08
Adipocyte	ASPN	9_95167578_A_T	rs9695754	T	0.848798	0.126073	8.84422e-10	1.24128e-05
Adipocyte	ENSG00000288271	9_95611913_T_C	rs9775485	C	-0.538656	0.0920577	5.49755e-08	0.000374178
Adipocyte	FAM120AOS	9_96216089_G_A	rs79469056	A	0.739165	0.128387	8.41094e-08	0.000557076
Adipocyte	ERCC6L2-AS1	9_98625491_AT_A	rs35705755	A	0.666855	0.119105	1.71028e-07	0.00115196
Adipocyte	TMOD1	9_100466636_G_A	rs2805831	A	-0.45571	0.0948232	5.10311e-06	0.0102797
Adipocyte	ERP44	9_103056267_C_T	rs2806701	T	0.386561	0.0929914	6.55936e-05	0.028693
Adipocyte	INVS	9_103064153_A_G	rs10989049	G	0.489542	0.0843721	6.86863e-08	0.000381598
Adipocyte	FSD1L	9_108207589_C_T	rs2771037	T	0.54301	0.0995759	3.25633e-07	0.00180825
Adipocyte	CTNNAL1	9_111640631_C_T	rs10435834	T	-0.448518	0.0818031	2.85796e-07	0.00211603
Adipocyte	PALM2AKAP2	9_112551867_G_A	rs913359	A	-0.714767	0.103305	3.58935e-10	2.01501e-05
Adipocyte	PTGR1	9_114374274_G_A	rs57669363	A	-0.396942	0.0841376	7.31126e-06	0.0182454
Adipocyte	SHOC1	9_114424119_C_CG	rs199499183	CG	-0.445544	0.0742925	2.82298e-08	0.000394006
Adipocyte	PTBP3	9_115023853_G_A	rs7874660	A	0.431453	0.0925427	9.15371e-06	0.0178879
Adipocyte	SLC31A2	9_115950706_A_C	rs10435864	C	-0.529886	0.0903573	5.18086e-08	0.000420947
Adipocyte	HDHD3	9_116138460_C_T	rs111758952	T	-0.690523	0.0892197	6.19183e-12	3.37151e-07
Adipocyte	ZNF618	9_116441603_C_T	rs7860671	T	-0.554481	0.1078	1.24292e-06	0.00665365
Adipocyte	ASTN2	9_119470407_CAG_C	rs56665397	C	-0.580359	0.112549	1.17654e-06	0.00841346
Adipocyte	MEGF9	9_123467570_C_T	rs10760112	T	-1.10358	0.0839935	5.55338e-24	8.80196e-17
Adipocyte	PSMD5	9_123700183_T_C	rs10760129	C	-0.383638	0.0862975	2.16598e-05	0.0162946
Adipocyte	C5	9_123750137_C_T	rs10760133	T	0.665107	0.064308	9.42851e-18	1.08896e-11
Adipocyte	CNTRL	9_123808963_C_A	rs2300934	A	0.633286	0.0808192	3.81503e-12	2.32176e-07
Adipocyte	ENSG00000227355	9_124278075_A_G	rs10985292	G	-0.692926	0.0963822	9.56376e-11	3.59238e-06
Adipocyte	SCAI	9_127711321_A_G	rs7040520	G	0.323098	0.0704668	1.24712e-05	0.0122234
Adipocyte	ABL1	9_133726956_A_T	rs3808820	T	0.464714	0.0915755	1.66555e-06	0.00975174
Adipocyte	AKR1C1	10_4985810_A_T	rs7100824	T	-0.538659	0.0758983	1.50445e-10	6.49763e-06
Adipocyte	ENSG00000224251	10_5062171_C_T	rs28571848	T	0.377225	0.0646737	5.98055e-08	0.000601392
Adipocyte	AKR1C3	10_5084481_G_A	rs11252899	A	0.445189	0.0676657	1.84451e-09	5.35105e-05
Adipocyte	RBM17	10_5939358_C_T	rs36049919	T	-0.416261	0.0884631	7.68514e-06	0.0293408
Adipocyte	LINC00710	10_10839968_A_G	rs7919525	G	-0.580043	0.119226	3.99936e-06	0.0142328
Adipocyte	ECHDC3	10_11832357_G_A	rs10906018	A	0.427405	0.0813457	7.74004e-07	0.00418767
Adipocyte	CAMK1D	10_12389850_G_A	rs45476798	A	1.02401	0.162508	6.87572e-09	0.000191076
Adipocyte	PHYH	10_13336936_A_G	rs471917	G	-0.439636	0.0706728	1.00243e-08	0.000261734
Adipocyte	FAM107B	10_14512746_A_G	rs7898971	G	0.485009	0.0915845	6.46848e-07	0.00510844
Adipocyte	RPP38	10_15256194_G_A	rs3814165	A	0.497349	0.110258	1.67533e-05	0.0374148
Adipocyte	NMT2	10_15137347_C_G	rs7099479	G	0.620942	0.129828	5.60947e-06	0.0187423
Adipocyte	FAM171A1	10_15267411_C_T	rs7921084	T	0.471349	0.103975	1.53253e-05	0.0319149
Adipocyte	RSU1	10_16850795_G_C	rs1797089	C	0.67889	0.102524	1.50526e-09	3.82886e-05
Adipocyte	STAM	10_17808362_A_G	rs533316473	G	0.500441	0.108795	1.17584e-05	0.0359998
Adipocyte	MALRD1	10_19775831_G_A	rs11593937	A	-0.561698	0.092169	1.80451e-08	0.000394006
Adipocyte	KIAA1217	10_24516663_G_A	rs4748931	A	-1.06718	0.0988763	9.09546e-19	2.33643e-12
Adipocyte	APBB1IP	10_26712483_T_G	rs7901056	G	0.397496	0.0595538	1.1687e-09	2.15559e-05
Adipocyte	MASTL	10_27508758_T_C	rs10764690	C	0.370923	0.0777506	5.89435e-06	0.0118455
Adipocyte	MPP7	10_28607596_A_G	rs813081	G	-0.703919	0.0949251	3.12575e-11	3.31198e-06
Adipocyte	SVIL	10_29875489_A_G	rs4749466	G	-0.433614	0.0751737	8.0104e-08	0.000940811
Adipocyte	CCDC7	10_33116039_A_G	rs11009104	G	-0.89408	0.119505	2.25107e-11	1.85466e-06
Adipocyte	PARD3	10_35129874_T_C	rs2492453	C	0.686265	0.0978279	2.24804e-10	6.35906e-06
Adipocyte	CCNY-AS1	10_35807426_G_T	rs6481958	T	0.352535	0.0805877	2.85658e-05	0.0241418
Adipocyte	ZNF248	10_37693541_G_T	rs2505689	T	-0.424251	0.102909	7.46117e-05	0.0247767
Adipocyte	ENSG00000291065	10_42884058_G_A	rs2489689	A	0.538662	0.0982994	2.89716e-07	0.000678619
Adipocyte	CSGALNACT2	10_43610366_G_A	rs1864400	A	-0.664653	0.0995424	1.15473e-09	3.02116e-05
Adipocyte	ZFAND4	10_45915941_C_T	rs2099171	T	0.672914	0.0984303	5.35624e-10	6.93432e-06
Adipocyte	AGAP4	10_51568378_T_G	rs10761581	G	0.384776	0.0833795	1.1077e-05	0.00842048
Adipocyte	BMS1P1	10_48728110_A_G	rs938350938	G	0.531586	0.114202	9.43104e-06	0.00815636
Adipocyte	ENSG00000254929	10_48288220_G_A	rs1024951935	A	-0.784686	0.111128	1.79466e-10	2.15762e-06
Adipocyte	ENSG00000235939	10_50638838_C_G	rs7079192	G	-0.607546	0.0874367	3.11071e-10	7.26824e-06
Adipocyte	ERCC6	10_50617763_C_T	rs1475256	T	0.410644	0.0851513	4.76622e-06	0.0093303
Adipocyte	PARG	10_51017765_C_T	rs1720394	T	0.3424	0.0674246	1.64027e-06	0.00484411
Adipocyte	ENSG00000285803	10_51016993_A_G	rs12764297	G	0.37784	0.0628302	2.61671e-08	0.000205637
Adipocyte	WASHC2A	10_51852403_T_C	rs77063597	C	-0.377206	0.0838429	1.75546e-05	0.0213066
Adipocyte	DNA2	10_70237160_T_C	rs10998210	C	-0.767122	0.10547	6.32035e-11	2.52906e-06
Adipocyte	TSPAN15	10_71188959_G_A	rs12769699	A	-0.699944	0.0832912	2.13583e-13	4.98233e-08
Adipocyte	ENSG00000287306	10_71267834_T_C	rs1227967	C	-0.7758	0.0957576	9.9421e-13	1.37954e-07
Adipocyte	LRMDA	10_77140469_C_G	rs10824305	G	0.877471	0.0886593	9.537e-17	8.49269e-11
Adipocyte	NUTM2B-AS1	10_81446059_T_C	rs140765424	C	-0.774011	0.111886	3.60872e-10	1.27214e-05
Adipocyte	TMEM254-AS1	10_81781695_G_A	rs72644211	A	0.702557	0.125313	1.65411e-07	0.000931789
Adipocyte	PRXL2A	10_82174761_G_A	rs6585989	A	-0.385827	0.0776276	2.58364e-06	0.00850821
Adipocyte	ENSG00000272508	10_88736929_C_T	rs61856990	T	0.590048	0.123532	5.75615e-06	0.0103054
Adipocyte	ENSG00000229969	10_88736929_C_T	rs61856990	T	0.620311	0.128416	4.61301e-06	0.00842048
Adipocyte	LINC00863	10_88784861_G_A	rs11202302	A	0.678903	0.150804	1.73529e-05	0.0214145
Adipocyte	STAMBPL1	10_90683124_T_C	rs1530281	C	0.331881	0.0728465	1.40102e-05	0.0244738
Adipocyte	FAS	10_90759613_A_G	rs2147420	G	0.689939	0.0885211	4.70814e-12	4.45475e-07
Adipocyte	MARCHF5	10_94059100_G_GT	rs35936362	GT	0.296438	0.0605203	3.48787e-06	0.00530154
Adipocyte	PLCE1	10_95759507_C_CT	rs11406394	CT	-0.686701	0.0808664	1.35995e-13	1.44949e-08
Adipocyte	NT5C2	10_104791760_C_T	rs12779535	T	1.11705	0.0688876	1.78805e-30	6.06818e-21
Adipocyte	SMNDC1	10_112506328_C_G	rs1417632	G	-0.592334	0.134707	2.61597e-05	0.0344505
Adipocyte	GPAM	10_114276382_AAAG_A	rs149728980	A	0.366299	0.0833672	2.6507e-05	0.029406
Adipocyte	CASP7	10_115439640_CTT_C	rs10553596	C	0.544764	0.0931756	5.615e-08	0.00042524
Adipocyte	ABLIM1	10_116576445_T_C	rs7081975	C	0.392244	0.0784014	2.25218e-06	0.0063954
Adipocyte	ENSG00000228484	10_116573423_T_C	rs55759483	C	1.04466	0.0657732	8.53623e-30	2.33753e-21
Adipocyte	FHIP2A	10_116727532_G_A	rs6585308	A	-0.311697	0.0602444	1.09241e-06	0.00288227
Adipocyte	HSPA12A	10_118461983_C_T	rs2907241	T	-0.62574	0.0580214	9.50378e-19	1.16282e-12
Adipocyte	CACUL1	10_120490390_T_C	rs11598125	C	-0.369441	0.0718281	1.24404e-06	0.00489911
Adipocyte	EIF3A	10_120567929_T_A	rs10886306	A	-0.310455	0.0684093	1.50309e-05	0.0255428
Adipocyte	DENND10	10_120868961_C_T	rs10886384	T	-0.339077	0.0740853	1.28889e-05	0.0246762
Adipocyte	SFXN4	10_120920588_T_C	rs10749291	C	0.608951	0.0716749	1.33086e-13	2.78881e-08
Adipocyte	MCMBP	10_121641900_G_A	rs9420286	A	-0.336174	0.0745181	1.67196e-05	0.0296022
Adipocyte	NSMCE4A	10_123780784_C_T	rs10887046	T	-0.508936	0.0948755	4.80502e-07	0.00313813
Adipocyte	TACC2	10_123858724_T_C	rs884147	C	0.66414	0.0608799	4.98792e-19	1.53696e-12
Adipocyte	ADAM12	10_127953097_T_G	rs11244922	G	0.490959	0.0735775	1.17943e-09	3.23725e-05
Adipocyte	PSMD13	11_247029_C_T	rs10400248	T	-0.577722	0.0955854	2.27519e-08	0.000257449
Adipocyte	GATD1-DT	11_784340_C_G	rs7104929	G	0.543246	0.0716753	1.3825e-11	1.24085e-06
Adipocyte	ENSG00000290960	11_3405644_T_C	rs112127733	C	-0.776457	0.161428	5.01944e-06	0.0178723
Adipocyte	NUP98	11_3730118_A_C	rs12292538	C	0.280961	0.0626765	1.87156e-05	0.0362536
Adipocyte	DNHD1	11_6615187_A_T	rs4758436	T	-0.391031	0.0716013	3.14376e-07	0.00213285
Adipocyte	TRIM66	11_8709337_G_A	rs2036422	A	0.44594	0.0735003	2.04479e-08	0.000281645
Adipocyte	TMEM9B-AS1	11_8992218_A_G	rs2568094	G	0.947744	0.0915975	9.22025e-18	1.73236e-11
Adipocyte	NRIP3	11_8986048_C_A	rs2568091	A	0.886337	0.0895233	9.36426e-17	1.12614e-10
Adipocyte	SCUBE2	11_9078676_C_T	rs34191466	T	0.887488	0.11306	3.55714e-12	4.12762e-07
Adipocyte	SPON1	11_14274550_T_G	rs7118682	G	-0.448624	0.0878257	1.44545e-06	0.00484411
Adipocyte	SPON1-AS1	11_14274550_T_G	rs7118682	G	-0.52745	0.0717054	4.20399e-11	2.28915e-06
Adipocyte	PSMA1	11_14255263_T_C	rs7112471	C	-0.375035	0.0879674	4.38317e-05	0.0343677
Adipocyte	PLEKHA7	11_17026639_T_C	rs7928955	C	-0.662052	0.0800816	4.28392e-13	4.94252e-08
Adipocyte	SERGEF	11_18034592_G_C	rs3741202	C	-0.557405	0.0790579	1.88939e-10	7.03235e-06
Adipocyte	LDHA	11_18431377_T_C	rs78515595	C	0.427522	0.0771288	2.1922e-07	0.00119718
Adipocyte	ENSG00000287227	11_26135400_A_C	rs3114677	C	0.379767	0.0774623	3.42426e-06	0.0103003
Adipocyte	ANO3-AS1	11_26054072_T_C	rs11029110	C	-0.398737	0.0914689	3.03103e-05	0.0422218
Adipocyte	LGR4-AS1	11_27338581_T_A	rs9299998	A	-0.428816	0.0954069	1.78592e-05	0.0217049
Adipocyte	ARL14EP-DT	11_30168745_C_A	rs11030973	A	0.899663	0.073339	4.5951e-22	7.15302e-15
Adipocyte	ARL14EP	11_30274686_G_A	rs60781817	A	-0.415716	0.0856612	4.20362e-06	0.00723946
Adipocyte	APIP	11_34905987_T_C	rs55672020	C	1.40477	0.0859541	9.85445e-31	8.86013e-22
Adipocyte	ACCS	11_44165495_A_T	rs11037885	T	-0.570758	0.107536	6.14526e-07	0.00287383
Adipocyte	EXT2	11_44283722_G_A	rs897005	A	0.436263	0.091199	5.59016e-06	0.0177461
Adipocyte	ARFGAP2	11_47130540_G_C	rs10769239	C	0.355686	0.0801749	2.24495e-05	0.0122234
Adipocyte	MTCH2	11_47974373_A_C	rs1631174	C	-0.261565	0.0557038	7.99728e-06	0.00691186
Adipocyte	EML3	11_62309787_T_C	rs2509962	C	0.381168	0.0744075	1.35859e-06	0.00360346
Adipocyte	PLAAT3	11_63380642_G_T	rs627194	T	-0.284529	0.0589794	4.73324e-06	0.00795342
Adipocyte	VEGFB	11_63915537_G_A	rs2875748	A	-0.414532	0.0623862	1.34934e-09	2.2638e-05
Adipocyte	PACS1	11_65814842_G_A	rs2452681	A	0.398847	0.0690798	7.81176e-08	0.000438329
Adipocyte	NDUFV1	11_67375184_T_G	rs7948073	G	0.311583	0.073036	4.33629e-05	0.0349456
Adipocyte	ENSG00000260877	11_69139893_T_G	rs56065660	G	0.873322	0.0816685	1.52462e-18	4.27929e-12
Adipocyte	ENSG00000254604	11_70238030_T_C	rs7942766	C	-0.518014	0.0747928	3.46899e-10	1.41379e-05
Adipocyte	MRPL48	11_73540609_C_G	rs1670536	G	0.629235	0.112555	1.77553e-07	0.000617981
Adipocyte	RNF169	11_74481631_T_C	rs4944950	C	1.06011	0.0669945	1.12725e-29	9.38668e-21
Adipocyte	XRRA1	11_74481631_T_C	rs4944950	C	1.26835	0.052491	6.46656e-45	9.05277e-33
Adipocyte	EMSY	11_76270950_C_T	rs2508746	T	-0.378293	0.086602	2.92811e-05	0.0412217
Adipocyte	ACER3	11_76573016_G_A	rs2279518	A	0.538821	0.077	2.44665e-10	7.43042e-06
Adipocyte	ENSG00000254988	11_76543949_C_T	rs1149576	T	-0.650924	0.0999537	2.53789e-09	4.19131e-05
Adipocyte	CLNS1A	11_77674362_T_C	rs72941310	C	-0.582902	0.0674739	6.39551e-14	1.00822e-08
Adipocyte	AQP11	11_77383424_G_C	rs72947606	C	-0.592683	0.0848188	2.56959e-10	5.1766e-06
Adipocyte	INTS4	11_77313042_T_TTCTA	rs58042100	TTCTA	0.526816	0.0832827	6.13238e-09	4.51716e-05
Adipocyte	ALG8	11_77847971_G_C	rs7131182	C	0.455817	0.0588909	6.17797e-12	2.71156e-07
Adipocyte	KCTD21-AS1	11_77847971_G_C	rs7131182	C	-0.697025	0.0634824	3.45662e-19	5.81062e-13
Adipocyte	ANKRD42	11_82931957_GATATTT_G	rs59999786	G	0.525639	0.092759	1.26371e-07	0.000551698
Adipocyte	DLG2	11_85260927_A_G	rs554536	G	0.429477	0.0824201	9.32577e-07	0.00653743
Adipocyte	ENSG00000254733	11_86287377_C_T	rs7109555	T	-0.428708	0.0911595	7.76766e-06	0.019905
Adipocyte	FZD4-DT	11_86821489_C_T	rs2445553	T	-0.383632	0.0847813	1.58399e-05	0.029406
Adipocyte	ENSG00000288018	11_88073559_G_A	rs490251	A	-0.478439	0.0957129	2.29352e-06	0.00783158
Adipocyte	PIWIL4-AS1	11_94853806_T_C	rs12225273	C	-0.364517	0.0847817	3.81677e-05	0.0418969
Adipocyte	CCDC82	11_96097932_C_T	rs11021552	T	0.962638	0.114502	2.09655e-13	4.02985e-08
Adipocyte	PGR	11_100933831_G_T	rs1824128	T	-0.54873	0.104821	8.40822e-07	0.0036845
Adipocyte	ENSG00000285878	11_103358091_A_G	rs10895437	G	-0.451728	0.0982297	1.18124e-05	0.0229235
Adipocyte	NPAT	11_108352453_CA_C	rs10715963	C	0.375807	0.0905122	6.68243e-05	0.0474703
Adipocyte	RDX	11_110000980_A_G	rs653169	G	-0.410913	0.0894458	1.20364e-05	0.0195394
Adipocyte	ZC3H12C	11_109959862_G_A	rs1621895	A	-0.532537	0.102375	9.69304e-07	0.00301182
Adipocyte	JHY	11_122804133_G_A	rs4293126	A	-0.623314	0.0890545	2.42815e-10	9.06462e-06
Adipocyte	HEPACAM	11_124823648_T_C	rs7120629	C	-0.471461	0.102481	1.17284e-05	0.0250491
Adipocyte	HEPN1	11_124814282_A_T	rs7937392	T	-0.311686	0.0545539	1.0252e-07	0.000746954
Adipocyte	CDON	11_126009142_T_C	rs556645	C	-0.600331	0.0922732	2.61429e-09	7.67141e-05
Adipocyte	FLI1	11_128658472_T_A	rs615779	A	-0.424668	0.0948604	1.91596e-05	0.0376028
Adipocyte	SNX19	11_130753069_A_G	rs948086	G	0.707843	0.115376	1.49335e-08	0.000217438
Adipocyte	NINJ2-AS1	12_718885_T_C	rs2535403	C	-0.446183	0.08643	1.14748e-06	0.00582831
Adipocyte	ADIPOR2	12_1786312_A_G	rs2079518	G	0.333326	0.0741951	1.80042e-05	0.0349663
Adipocyte	PLEKHG6	12_6423900_A_G	rs71459999	G	0.584183	0.0846874	3.97223e-10	9.54587e-06
Adipocyte	CLEC2D	12_9805233_T_G	rs10844327	G	-0.862655	0.120052	9.73752e-11	6.49957e-06
Adipocyte	KLRD1	12_10369359_G_A	rs12812417	A	0.933782	0.130947	1.27398e-10	6.44184e-06
Adipocyte	PRH1	12_11043932_A_G	rs10492099	G	-0.696608	0.114701	1.98807e-08	0.000174577
Adipocyte	ENSG00000275119	12_11138683_C_T	rs10772397	T	-1.21137	0.0639402	8.18964e-36	4.25605e-26
Adipocyte	PRB2	12_11324176_C_A	rs2416548	A	-1.02907	0.078335	5.61024e-24	4.47619e-17
Adipocyte	ENSG00000256237	12_11324176_C_A	rs2416548	A	-1.13349	0.0767827	1.81996e-27	1.69532e-19
Adipocyte	LINC01252	12_11324176_C_A	rs2416548	A	-1.32273	0.0738404	7.64792e-34	1.06269e-24
Adipocyte	DUSP16	12_12677613_A_G	rs11830917	G	0.666432	0.147777	1.6825e-05	0.0406019
Adipocyte	GUCY2C-AS1	12_14918756_C_G	rs11614746	G	0.355699	0.0806328	2.47565e-05	0.0302743
Adipocyte	RERG	12_15308353_A_T	rs2193173	T	-0.915599	0.0765418	2.18727e-21	5.39332e-15
Adipocyte	DERA	12_16514190_A_T	rs2287152	T	0.459358	0.0880296	9.03451e-07	0.00288919
Adipocyte	SLC15A5	12_16412068_G_C	rs10846317	C	0.575451	0.0824179	2.63955e-10	5.42958e-06
Adipocyte	MGST1	12_16519385_A_G	rs1024839	G	-0.777094	0.0665238	9.24047e-21	3.70859e-14
Adipocyte	LMO3	12_16519385_A_G	rs1024839	G	-0.454517	0.0736529	1.26336e-08	0.000114911
Adipocyte	ENSG00000283240	12_16516710_T_C	rs3759207	C	-1.1748	0.0648009	2.92587e-34	1.31619e-24
Adipocyte	ENSG00000285724	12_16738120_T_C	rs7135281	C	0.529659	0.119404	2.2497e-05	0.0296022
Adipocyte	PDE3A	12_20463526_A_G	rs11045163	G	-0.83241	0.0807668	1.13789e-17	2.04161e-11
Adipocyte	PYROXD1	12_21586199_T_C	rs7957200	C	-0.470295	0.104713	1.80946e-05	0.0236514
Adipocyte	PPFIBP1	12_27697484_A_G	rs306662	G	-0.996118	0.0780811	3.80214e-23	6.47461e-16
Adipocyte	FAR2	12_29437861_A_G	rs7136223	G	0.646522	0.0921956	2.27592e-10	7.08455e-06
Adipocyte	ENSG00000257176	12_29437861_A_G	rs7136223	G	0.933587	0.0993977	1.30855e-15	6.95622e-10
Adipocyte	ERGIC2	12_29499578_A_G	rs12815222	G	0.533171	0.123974	3.79928e-05	0.049327
Adipocyte	CAPRIN2	12_30975469_C_A	rs7134911	A	-0.439187	0.0918653	5.65627e-06	0.0172064
Adipocyte	ENSG00000285517	12_30975469_C_A	rs7134911	A	-0.382767	0.0839373	1.37754e-05	0.0325729
Adipocyte	BICD1	12_32250159_T_C	rs1716960	C	-0.928654	0.0996218	1.88683e-15	2.12354e-09
Adipocyte	FGD4	12_32545484_A_G	rs2728679	G	0.486515	0.0775672	7.8808e-09	0.000199906
Adipocyte	PPHLN1	12_42666155_C_T	rs11181398	T	-0.478478	0.0754309	5.64446e-09	9.18797e-05
Adipocyte	SLC38A4-AS1	12_46739740_C_T	rs11613912	T	0.939471	0.0750401	1.27086e-22	1.91025e-15
Adipocyte	ENSG00000257496	12_46739740_C_T	rs11613912	T	0.779785	0.0802243	2.39175e-16	1.10876e-10
Adipocyte	CCDC65	12_49370547_G_A	rs855723	A	0.472944	0.109655	3.6231e-05	0.0315591
Adipocyte	SPATS2	12_49799600_G_A	rs58095611	A	-0.432525	0.0980323	2.46868e-05	0.025891
Adipocyte	NCKAP5L	12_50172078_T_C	rs11169155	C	-0.373135	0.0811865	1.1939e-05	0.0129833
Adipocyte	FAM186A	12_51084018_C_T	rs4768904	T	-0.366563	0.0800002	1.26252e-05	0.0129833
Adipocyte	ENSG00000257550	12_54100880_T_C	rs7133918	C	0.219494	0.0520078	5.16158e-05	0.0448245
Adipocyte	SMUG1	12_54578882_C_T	rs3136384	T	0.497598	0.0871024	1.02784e-07	0.000684043
Adipocyte	IKZF4	12_56508409_G_C	rs4759228	C	0.495406	0.097559	1.64202e-06	0.00309484
Adipocyte	RBMS2	12_56918566_T_C	rs774214	C	-0.363203	0.0736748	3.05813e-06	0.00425758
Adipocyte	MARS1	12_58391249_G_A	rs11614828	A	0.462194	0.108945	4.74677e-05	0.0298147
Adipocyte	ENSG00000258231	12_58974650_A_G	rs7965526	G	0.611315	0.0923969	1.54601e-09	2.02688e-05
Adipocyte	LINC02388	12_58974650_A_G	rs7965526	G	0.564756	0.0907375	9.8686e-09	8.59745e-05
Adipocyte	SLC16A7	12_60172532_C_A	rs17650140	A	0.46074	0.0705036	2.27773e-09	3.67911e-05
Adipocyte	TAFA2	12_62631026_C_G	rs2639735	G	0.508435	0.0836505	1.94437e-08	0.000270984
Adipocyte	USP15	12_62631026_C_G	rs2639735	G	0.378132	0.0756763	2.31266e-06	0.00702985
Adipocyte	MIRLET7IHG	12_63100946_C_A	rs7952978	A	-0.557399	0.118768	8.07752e-06	0.0161117
Adipocyte	GNS	12_65120312_C_A	rs1244888	A	0.602498	0.0714452	1.83741e-13	1.68095e-08
Adipocyte	GRIP1	12_67038595_C_T	rs7297885	T	-0.428006	0.0858371	2.41617e-06	0.0102156
Adipocyte	NUP107	12_69077497_T_C	rs2431655	C	-0.375749	0.0703642	5.33834e-07	0.00344162
Adipocyte	PRANCR	12_70549517_G_A	rs7296613	A	0.730236	0.0785936	2.20985e-15	2.44789e-09
Adipocyte	LINC02821	12_70549517_G_A	rs7296613	A	0.725715	0.08484	9.89238e-14	3.07511e-08
Adipocyte	TRHDE-AS1	12_72667687_A_C	rs4237861	C	0.387862	0.0869395	2.03611e-05	0.0182136
Adipocyte	GLIPR1L1	12_75770752_T_G	rs73191008	G	0.292221	0.0639691	1.33436e-05	0.0231307
Adipocyte	KRR1	12_75706720_T_C	rs60971359	C	-0.456225	0.104151	2.79222e-05	0.0413351
Adipocyte	NAP1L1	12_76413761_A_G	rs7300601	G	0.259313	0.0587775	2.47154e-05	0.0418456
Adipocyte	ENSG00000257526	12_76954014_GTAAC_G	rs10611318	G	-0.878235	0.128501	5.40856e-10	1.24128e-05
Adipocyte	PAWR	12_80451244_G_A	rs10862038	A	-0.384494	0.0933354	7.54856e-05	0.0298214
Adipocyte	LIN7A	12_81357078_G_A	rs1581347	A	-0.533351	0.101697	8.07023e-07	0.00220519
Adipocyte	PPFIA2	12_82177209_C_A	rs12311988	A	0.464322	0.093463	2.60818e-06	0.00957752
Adipocyte	TMTC2	12_83194030_A_G	rs10862510	G	-0.461822	0.106114	3.11568e-05	0.0329505
Adipocyte	POC1B-AS1	12_89871613_G_A	rs10858871	A	0.518219	0.110416	8.07259e-06	0.0118942
Adipocyte	ENSG00000257322	12_93717719_T_C	rs7960229	C	-1.25551	0.07875	6.42659e-30	1.07978e-21
Adipocyte	ENSG00000257746	12_93717719_T_C	rs7960229	C	-1.04293	0.0815224	3.1744e-23	3.36504e-16
Adipocyte	LINC02412	12_93717719_T_C	rs7960229	C	-1.1232	0.075148	7.45882e-28	3.68006e-20
Adipocyte	ENSG00000257252	12_93760823_C_T	rs11106996	T	-1.39297	0.0796585	5.18894e-33	1.5906e-23
Adipocyte	CHPT1	12_102087014_G_A	rs2695294	A	0.385175	0.0860978	1.93923e-05	0.0290176
Adipocyte	SYCP3	12_102096803_A_G	rs7953325	G	0.433283	0.0844593	1.31663e-06	0.00504046
Adipocyte	WASHC4	12_105660405_T_C	rs12308444	C	0.333648	0.076923	3.29793e-05	0.0472205
Adipocyte	CORO1C	12_109140891_A_G	rs7962155	G	-0.290181	0.0648472	1.93057e-05	0.0325729
Adipocyte	FAM216A	12_111198309_C_T	rs12231451	T	0.349248	0.0872311	0.000115912	0.03314
Adipocyte	VPS29	12_110497378_C_T	rs7486176	T	0.323818	0.0840039	0.000198911	0.0474703
Adipocyte	TMEM116	12_112244053_G_A	rs77422707	A	0.502408	0.0844683	3.53866e-08	2.1636e-05
Adipocyte	PXN	12_120354240_G_A	rs10774522	A	-0.488785	0.107585	1.47317e-05	0.0198961
Adipocyte	MLXIP	12_122492598_A_G	rs2280573	G	0.419243	0.0755609	2.13998e-07	0.000825554
Adipocyte	RSRC2	12_122846949_A_G	rs7952868	G	-0.592932	0.0802713	3.6083e-11	1.08168e-06
Adipocyte	ENSG00000256249	12_123182310_C_G	rs535010	G	0.641976	0.0690049	2.07622e-15	5.61969e-10
Adipocyte	PITPNM2	12_123683563_C_T	rs1790126	T	-0.609424	0.112053	3.47058e-07	0.000885564
Adipocyte	DDX55	12_124009190_T_G	rs7313179	G	0.502013	0.119983	5.92307e-05	0.0381346
Adipocyte	ATP6V0A2	12_124645300_T_G	rs11057472	G	0.312895	0.0749551	6.1417e-05	0.0471967
Adipocyte	CCDC92	12_124423600_G_C	rs4930723	C	0.543539	0.0779058	2.7079e-10	8.34741e-06
Adipocyte	SCARB1	12_125322995_G_C	rs10773109	C	0.316203	0.0653924	4.51902e-06	0.0188053
Adipocyte	STX2	12_131296390_T_G	rs4759790	G	0.53256	0.0976221	3.22649e-07	0.00219595
Adipocyte	CHFR	12_133594318_A_G	rs10781671	G	-0.325027	0.0632116	1.25208e-06	0.00585488
Adipocyte	ZDHHC20	13_21946779_G_A	rs12706	A	0.589428	0.106722	2.39451e-07	0.00179537
Adipocyte	SACS	13_23886267_C_G	rs56228922	G	0.435968	0.0683115	4.7016e-09	0.000136312
Adipocyte	PARP4	13_24689138_T_C	rs9507248	C	-0.3088	0.0665257	9.93682e-06	0.0287436
Adipocyte	WASF3	13_27118023_C_T	rs647163	T	0.482719	0.0853315	1.3199e-07	0.00101464
Adipocyte	SLC46A3	13_29292867_T_G	rs1300234	G	0.545507	0.091664	3.48608e-08	0.000295257
Adipocyte	LHFPL6	13_40103136_G_C	rs7334594	C	-0.333901	0.0778008	3.9317e-05	0.0494829
Adipocyte	COG6	13_40233294_T_G	rs7993729	G	-0.687552	0.0816469	1.95333e-13	4.239e-08
Adipocyte	RGCC	13_42162113_T_C	rs2282211	C	0.416467	0.0763355	3.22049e-07	0.00104845
Adipocyte	DNAJC15	13_43597706_C_T	rs17553284	T	-0.689698	0.117894	5.52605e-08	0.000463068
Adipocyte	ENOX1	13_44413523_C_T	rs7320988	T	-0.461279	0.0828247	1.95032e-07	0.00158584
Adipocyte	CCDC122	13_44410553_G_A	rs12872943	A	0.954256	0.0641343	1.03365e-27	2.07169e-19
Adipocyte	MED4	13_48612372_A_G	rs17071168	G	0.495149	0.122549	0.000101259	0.0421016
Adipocyte	RNASEH2B	13_51484356_C_T	rs2274069	T	0.62117	0.112397	2.357e-07	0.00181426
Adipocyte	ENSG00000289475	13_57653895_C_G	rs6561919	G	-0.535639	0.0776277	3.93427e-10	6.35906e-06
Adipocyte	DIS3	13_73026724_G_A	rs2182003	A	0.579773	0.130343	2.14465e-05	0.037513
Adipocyte	RBM26-AS1	13_80090159_G_A	rs28546558	A	0.678413	0.113718	3.26049e-08	0.000199263
Adipocyte	GPC5	13_92633014_A_T	rs7988651	T	0.70713	0.115586	1.61807e-08	0.000295998
Adipocyte	GPR180	13_95253920_T_G	rs3897473	G	0.555263	0.0916438	2.12418e-08	0.000258733
Adipocyte	TMTC4	13_101378195_G_A	rs1765749	A	0.474737	0.105208	1.6649e-05	0.0322893
Adipocyte	COL4A1	13_110929686_C_G	rs58988373	G	0.40926	0.0903116	1.54262e-05	0.0454495
Adipocyte	RASA3	13_114797938_A_G	rs7334530	G	0.521613	0.0884957	4.52178e-08	0.000419348
Adipocyte	CDC16	13_115004914_C_T	rs2296971	T	0.349627	0.0637691	2.86044e-07	0.001196
Adipocyte	OSGEP	14_20916958_T_C	rs938883	C	0.387603	0.0847038	1.29335e-05	0.0392507
Adipocyte	PSMB5	14_23491284_C_G	rs11846575	G	-0.270418	0.0562388	5.05096e-06	0.0154714
Adipocyte	BCL2L2-PABPN1	14_23278003_G_A	rs4982676	A	0.503456	0.11007	1.30371e-05	0.0263746
Adipocyte	DHRS4-AS1	14_24495187_G_C	rs9743655	C	-0.430166	0.0967081	2.14437e-05	0.0346376
Adipocyte	KHNYN	14_24898355_C_A	rs10143703	A	-0.61513	0.0979941	7.69706e-09	9.46964e-05
Adipocyte	ENSG00000257831	14_31895974_G_T	rs17097879	T	0.654084	0.153161	4.26401e-05	0.0384664
Adipocyte	NUBPL	14_32065694_C_CG	rs143232571	CG	0.508622	0.0736485	3.82171e-10	1.10334e-05
Adipocyte	SNX6	14_35034791_T_C	rs35239119	C	0.284051	0.0600883	7.03589e-06	0.0178723
Adipocyte	BAZ1A	14_35225616_T_C	rs113731836	C	0.546813	0.119113	1.21945e-05	0.0239507
Adipocyte	SRP54	14_35211038_A_G	rs17526363	G	-0.351133	0.0642973	3.14582e-07	0.00197508
Adipocyte	ENSG00000285830	14_40116276_G_T	rs2064749	T	-0.479675	0.107769	2.12025e-05	0.0255428
Adipocyte	FBXO33	14_40087359_T_A	rs62014284	A	0.635173	0.144774	2.71824e-05	0.0310755
Adipocyte	L2HGDH	14_50481156_C_T	rs10148195	T	0.493493	0.10551	8.61652e-06	0.0187413
Adipocyte	PYGL	14_51377378_C_T	rs3783276	T	0.31829	0.0726144	2.76128e-05	0.0491388
Adipocyte	LINC02331	14_53681351_A_G	rs1255259	G	-0.512277	0.10483	3.65691e-06	0.00958125
Adipocyte	ATG14	14_55861912_C_T	rs17128440	T	0.420763	0.0615076	5.24373e-10	1.0965e-05
Adipocyte	PELI2	14_56314911_T_G	rs6573066	G	-0.381913	0.0873974	2.90927e-05	0.049068
Adipocyte	GPR135	14_59976004_C_G	rs12896753	G	-0.664087	0.0913016	6.31451e-11	3.80026e-06
Adipocyte	L3HYPDH	14_59931840_G_T	rs3742645	T	-0.362004	0.0854235	4.83225e-05	0.0452043
Adipocyte	PRKCH	14_61656341_C_T	rs12435323	T	0.501959	0.117876	4.4673e-05	0.0472205
Adipocyte	SYNE2	14_64745179_G_C	rs960070	C	0.418815	0.0812525	1.18667e-06	0.00361699
Adipocyte	ESR2	14_64754361_G_T	rs6573553	T	0.543245	0.0763748	1.39259e-10	5.60828e-06
Adipocyte	ZBTB1	14_64971743_G_C	rs761546	C	0.393299	0.0662131	3.67043e-08	0.000308989
Adipocyte	HSPA2-AS1	14_64999970_T_A	rs12385910	A	-0.617801	0.0776811	2.11134e-12	3.22564e-07
Adipocyte	ARG2	14_68135378_G_GA	rs11417718	GA	0.58067	0.0874022	1.35549e-09	2.15559e-05
Adipocyte	ACTN1	14_69065366_A_G	rs4902606	G	0.311084	0.0656294	6.67961e-06	0.0195394
Adipocyte	PCNX1	14_71375170_C_T	rs2526881	T	0.350461	0.0819611	4.1771e-05	0.0443651
Adipocyte	RGS6	14_72595888_T_C	rs7142272	C	0.474834	0.106146	1.9416e-05	0.0421016
Adipocyte	DPF3	14_73343715_C_T	rs982972	T	0.528309	0.0917073	8.28021e-08	0.00062663
Adipocyte	PAPLN	14_73712711_G_C	rs1003647	C	-0.601317	0.132972	1.6018e-05	0.0216685
Adipocyte	NRXN3	14_78464957_T_C	rs2144046	C	0.473242	0.0937708	1.87346e-06	0.0102797
Adipocyte	TSHR	14_81676844_T_C	rs61980899	C	0.506299	0.0846194	3.00928e-08	0.000293892
Adipocyte	ENSG00000284959	14_81676844_T_C	rs61980899	C	0.565148	0.0972587	6.60666e-08	0.00050766
Adipocyte	FLRT2	14_85569284_G_T	rs7493702	T	0.447397	0.0991709	1.6715e-05	0.0315784
Adipocyte	SPATA7	14_88956000_A_T	rs816075	T	0.540239	0.0985738	2.88762e-07	0.0011118
Adipocyte	FOXN3	14_89798069_T_C	rs60007302	C	0.693297	0.084742	6.63585e-13	1.02428e-07
Adipocyte	TTC7B	14_91268801_AAGCAGTGACAGAGGGCGCC_A	rs72334377	A	0.452064	0.0708294	4.69338e-09	7.09056e-05
Adipocyte	SNHG10	14_95992660_T_C	rs12895154	C	-0.416716	0.0740389	1.50009e-07	0.00125067
Adipocyte	WDR20	14_102669006_T_C	rs12883945	C	-0.317504	0.0709927	1.94956e-05	0.0190135
Adipocyte	TRAF3	14_103256199_C_G	rs11850030	G	0.30444	0.0680594	1.9434e-05	0.0298147
Adipocyte	MARK3	14_103994961_T_C	rs1467561	C	0.344668	0.0597807	8.10581e-08	0.000443399
Adipocyte	C14orf180	14_105053022_G_A	rs55671614	A	-0.314271	0.066365	6.80309e-06	0.0197601
Adipocyte	ENSG00000291003	15_22970234_G_A	rs11857931	A	0.459267	0.111731	7.80692e-05	0.0188053
Adipocyte	HERC2	15_29005631_A_G	rs61551363	G	0.501276	0.109847	1.35979e-05	0.0166292
Adipocyte	ENSG00000291259	15_28946298_G_C	rs78929678	C	-0.781231	0.116914	1.12719e-09	6.65459e-06
Adipocyte	HERC2P9	15_28946298_G_C	rs78929678	C	-0.840515	0.158712	6.46617e-07	0.00105063
Adipocyte	SLC12A6	15_34643775_G_T	rs999590	T	0.49004	0.1118	2.76236e-05	0.0430653
Adipocyte	GOLGA8A	15_34880250_TA_T	rs34389299	T	0.579235	0.0982518	4.49725e-08	0.000333683
Adipocyte	GOLGA8B	15_34864707_G_A	rs58595349	A	-0.819276	0.0795014	1.14472e-17	1.07047e-11
Adipocyte	ENSG00000259536	15_40844222_G_A	rs12913296	A	-0.746015	0.0828771	9.88908e-15	2.19231e-09
Adipocyte	CCDC32	15_40833379_C_T	rs28647196	T	-0.660668	0.0910807	6.96613e-11	1.9331e-06
Adipocyte	INO80-AS1	15_41258990_T_C	rs4923890	C	0.383274	0.0937526	8.48439e-05	0.0399554
Adipocyte	OIP5	15_41600878_T_C	rs17730589	C	0.498037	0.104193	5.67484e-06	0.00725833
Adipocyte	FAM227B	15_49502387_GT_G	rs149224798	G	0.594097	0.0719835	4.60025e-13	6.08887e-08
Adipocyte	DTWD1	15_49923026_C_G	rs1976551	G	0.292434	0.0698194	5.82568e-05	0.0399557
Adipocyte	GABPB1-AS1	15_50575812_A_C	rs113507320	C	1.20112	0.0584335	9.00756e-39	5.44625e-27
Adipocyte	ENSG00000259715	15_50575812_A_C	rs113507320	C	1.06352	0.0705446	3.99822e-28	2.14899e-19
Adipocyte	GLDN	15_51559917_A_C	rs28674681	C	0.513031	0.0852188	2.53963e-08	0.000176713
Adipocyte	ENSG00000259678	15_51520206_T_C	rs1065778	C	0.5035	0.0866477	6.60318e-08	0.000374178
Adipocyte	MYO5A	15_52800814_C_T	rs7180761	T	-0.802151	0.0900135	1.57338e-14	3.78073e-09
Adipocyte	RAB27A	15_55577303_T_C	rs11629613	C	1.20821	0.136784	2.35779e-14	1.26363e-08
Adipocyte	PIGB	15_55592240_G_A	rs67603645	A	0.695405	0.093695	3.02656e-11	2.26645e-06
Adipocyte	MINDY2	15_59331066_T_C	rs11071405	C	0.444682	0.0903251	3.14435e-06	0.0102466
Adipocyte	ICE2	15_60709724_A_C	rs12324698	C	0.4359	0.0956295	1.38813e-05	0.031121
Adipocyte	RORA	15_61947280_C_G	rs12438742	G	-0.389271	0.079112	3.17882e-06	0.0190757
Adipocyte	ENSG00000259616	15_61952501_G_A	rs2245899	A	0.922988	0.0765501	1.34305e-21	1.37843e-14
Adipocyte	ENSG00000259675	15_61947055_C_A	rs2443058	A	0.773999	0.0736177	3.87498e-18	1.01579e-11
Adipocyte	TLN2	15_62881864_A_T	rs955529	T	0.562211	0.0977222	8.57136e-08	0.000916184
Adipocyte	LACTB	15_63622903_CA_C	rs3837731	C	0.468489	0.0934329	2.1491e-06	0.00747874
Adipocyte	RPS27L	15_63417378_A_T	rs200962701	T	0.35174	0.0716585	3.34066e-06	0.010498
Adipocyte	USP3	15_63574572_T_C	rs12899503	C	0.286552	0.062702	1.3242e-05	0.0207804
Adipocyte	TIPIN	15_66820942_AT_A	rs34913640	A	0.43489	0.0910246	5.72698e-06	0.0184633
Adipocyte	MAP2K1	15_66534180_T_C	rs12913724	C	0.480926	0.100543	5.59758e-06	0.0194842
Adipocyte	SMAD3	15_67412038_C_G	rs11637580	G	-0.4587	0.0943498	4.05588e-06	0.0115086
Adipocyte	IQCH	15_67813371_C_T	rs2583577	T	0.484703	0.0985788	3.22675e-06	0.0104261
Adipocyte	MAP2K5	15_67860587_G_A	rs12441715	A	-0.597198	0.0972416	1.45019e-08	0.000132274
Adipocyte	SCAPER	15_76678692_A_G	rs4886800	G	0.510732	0.0848332	2.53657e-08	0.000183614
Adipocyte	WDR61	15_78489799_G_A	rs4887014	A	0.353868	0.0812179	3.05751e-05	0.0418969
Adipocyte	FAH	15_80562128_T_C	rs1437226	C	-0.285837	0.0578183	2.88618e-06	0.0116242
Adipocyte	CEMIP	15_80673927_C_T	rs3858974	T	0.498806	0.102106	3.6809e-06	0.0114063
Adipocyte	FSD2	15_83520582_G_A	rs899746	A	-0.381532	0.0877814	3.18583e-05	0.0260416
Adipocyte	WHAMM	15_83479349_T_C	rs66851469	C	0.684532	0.0664222	1.14123e-17	4.91619e-11
Adipocyte	ENSG00000290688	15_84707851_A_G	rs2135551	G	-0.500034	0.079691	7.78931e-09	0.000100069
Adipocyte	ENSG00000291159	15_85287372_T_C	rs17600128	C	0.604806	0.136578	2.31738e-05	0.0290455
Adipocyte	WDR73	15_85174374_AAAC_A	rs142360745	A	0.527739	0.104626	1.89531e-06	0.00565152
Adipocyte	ENSG00000291211	15_85645452_C_G	rs8041380	G	-0.508269	0.119189	4.36521e-05	0.0468616
Adipocyte	AKAP13	15_86002672_T_C	rs4843060	C	-0.483121	0.0976453	2.83838e-06	0.0122234
Adipocyte	KIF7	15_90109921_A_G	rs56172377	G	-0.641818	0.110155	6.15253e-08	0.000512746
Adipocyte	SLCO3A1	15_91920641_T_C	rs34753425	C	-0.364423	0.0788377	1.07408e-05	0.0347746
Adipocyte	NR2F2-AS1	15_96809782_A_G	rs1437588	G	0.477133	0.103042	1.04007e-05	0.0289311
Adipocyte	LINC02351	15_98955806_G_A	rs56059162	A	0.940128	0.159575	4.57939e-08	0.000588337
Adipocyte	SYNM	15_99653576_T_A	rs1703784	A	-0.670515	0.110913	2.26055e-08	0.000292222
Adipocyte	LYSMD4	15_100275534_CCTCT_C	rs34770340	C	0.679148	0.0965786	2.06842e-10	7.1452e-06
Adipocyte	LINS1	15_101094127_T_C	rs12904576	C	-0.568073	0.114291	2.58183e-06	0.0131461
Adipocyte	PCSK6	15_101819753_C_A	rs8025174	A	-0.504416	0.0993831	1.65981e-06	0.00947993
Adipocyte	UBE2I	16_1663267_C_CAA	rs75854896	CAA	0.502301	0.112034	1.86605e-05	0.0418456
Adipocyte	HAGH	16_1872160_G_A	rs238680	A	-0.314661	0.0718402	2.79666e-05	0.0418969
Adipocyte	FLYWCH1	16_2986323_T_C	rs9928222	C	0.446376	0.0741716	2.56319e-08	0.000200198
Adipocyte	TIGD7	16_3313025_T_C	rs417929	C	0.371094	0.0725102	1.38713e-06	0.00519791
Adipocyte	ENSG00000285329	16_3338167_G_A	rs12921606	A	0.39554	0.0851813	9.86958e-06	0.0230012
Adipocyte	DNASE1	16_3634746_C_A	rs12933120	A	0.658346	0.12734	1.11077e-06	0.00490481
Adipocyte	ATF7IP2	16_10482312_A_G	rs12597514	G	-0.72817	0.1047	3.01502e-10	1.34559e-05
Adipocyte	LITAF	16_11644842_A_G	rs3784924	G	-0.687424	0.0954964	9.1461e-11	6.93432e-06
Adipocyte	NPIPB2	16_12070422_T_C	rs393329	C	-1.0696	0.068881	4.58221e-29	1.33563e-20
Adipocyte	PDXDC1	16_15488630_T_G	rs2445648	G	0.336456	0.0717509	8.20764e-06	0.00977028
Adipocyte	RRN3	16_15187912_G_C	rs11075256	C	0.342632	0.0826598	6.85842e-05	0.034299
Adipocyte	BMERB1	16_15881206_A_G	rs11645301	G	-0.357221	0.0805083	2.23891e-05	0.0338768
Adipocyte	ABCC6	16_16292128_C_T	rs12935089	T	-0.295297	0.0586292	1.95491e-06	0.00545271
Adipocyte	KNOP1	16_19709459_C_T	rs55781242	T	1.62173	0.116546	1.15698e-25	2.04414e-18
Adipocyte	ACSM5	16_20895466_T_C	rs17748572	C	-0.815679	0.14772	2.40724e-07	0.00102606
Adipocyte	ENSG00000290192	16_21706012_T_C	rs215889	C	0.540891	0.109494	2.93207e-06	0.00632498
Adipocyte	ENSG00000291073	16_21706012_T_C	rs215889	C	0.689963	0.123447	1.78601e-07	0.000771262
Adipocyte	ENSG00000291066	16_21831679_CA_C	rs3830664	C	-0.605514	0.1382	2.78147e-05	0.0145407
Adipocyte	NPIPB4	16_21349992_GA_G	rs11321506	G	0.537423	0.100671	5.37667e-07	0.000921872
Adipocyte	USP31	16_23198896_G_A	rs12920681	A	-0.439562	0.0983879	1.98595e-05	0.0262164
Adipocyte	SGF29	16_28485141_T_C	rs149299	C	0.470397	0.108717	3.43575e-05	0.0227438
Adipocyte	SH2B1	16_28823040_AT_A	rs200928817	A	-0.254841	0.0537211	6.57752e-06	0.00758867
Adipocyte	NFATC2IP	16_29316340_G_A	rs11639841	A	-0.505325	0.125491	0.000106485	0.0479797
Adipocyte	ENSG00000288632	16_29636030_T_C	rs28480378	C	-0.331696	0.0629605	7.28222e-07	0.00230747
Adipocyte	INO80E	16_30021402_C_T	rs1140239	T	-0.453937	0.0998413	1.45386e-05	0.0134316
Adipocyte	SMG1P5	16_30504344_T_C	rs4500746	C	-0.416049	0.0826231	1.96471e-06	0.00271917
Adipocyte	BCL7C	16_30850242_C_T	rs11150596	T	0.522128	0.0862527	2.17834e-08	0.000114834
Adipocyte	ZNF423	16_49554880_T_C	rs12600232	C	-0.497611	0.105651	7.54628e-06	0.0197703
Adipocyte	RBL2	16_53618646_C_G	rs9923166	G	-0.574389	0.110545	9.93943e-07	0.00313946
Adipocyte	CES1	16_55844617_G_A	rs2244614	A	0.35978	0.0766377	8.03243e-06	0.0177539
Adipocyte	NOL3	16_67212812_A_AC	rs56149159	AC	-0.493552	0.109287	1.6404e-05	0.00692029
Adipocyte	LINC02136	16_71862662_C_G	rs112791888	G	-0.404549	0.0886415	1.35728e-05	0.0156866
Adipocyte	ZNF19	16_71505695_A_G	rs67700822	G	0.518473	0.115509	1.82871e-05	0.0216121
Adipocyte	PHLPP2	16_72156842_T_G	rs16973716	G	-0.320366	0.0770069	6.47942e-05	0.0486792
Adipocyte	PSMD7-DT	16_74781794_C_T	rs2057802	T	0.340856	0.0659045	1.10134e-06	0.00508656
Adipocyte	ENSG00000259972	16_74239769_G_A	rs2301848	A	-1.1627	0.0852947	4.72221e-25	5.32822e-17
Adipocyte	NUDT7	16_77816028_T_C	rs4888683	C	-0.695307	0.0698011	6.83403e-17	7.46673e-11
Adipocyte	PKD1L2	16_81065282_C_T	rs10083777	T	-0.781017	0.125072	8.96829e-09	0.000183614
Adipocyte	CMIP	16_81534790_T_C	rs2925979	C	-0.527771	0.071244	3.24572e-11	3.21102e-06
Adipocyte	CDH13	16_84248134_C_G	rs13336576	G	0.490039	0.103002	6.21789e-06	0.0471201
Adipocyte	COTL1	16_84602450_A_G	rs8050366	G	-0.866042	0.0848585	1.91913e-17	6.64953e-11
Adipocyte	KLHDC4	16_87764267_A_T	rs9934565	T	0.760993	0.0697624	5.00494e-19	2.74809e-12
Adipocyte	ZC3H18	16_88816041_T_C	rs8062328	C	0.362964	0.0803185	1.62148e-05	0.0462635
Adipocyte	SPG7	16_89578756_C_G	rs4785685	G	0.277384	0.0491484	1.39999e-07	0.00125067
Adipocyte	ENSG00000261172	16_89932143_A_G	rs58806053	G	-0.522739	0.109345	5.65954e-06	0.00950577
Adipocyte	ENSG00000263300	17_632686_G_A	rs2644715	A	0.449238	0.0964965	9.405e-06	0.0315784
Adipocyte	ABR	17_1013671_G_A	rs2258277	A	0.400163	0.0723178	2.28703e-07	0.00223377
Adipocyte	SMYD4	17_2036132_G_A	rs72815336	A	-0.5241	0.113751	1.14064e-05	0.029156
Adipocyte	RTN4RL1	17_1915387_T_C	rs10852906	C	-0.427211	0.0631585	7.59718e-10	2.49055e-05
Adipocyte	NLRP1	17_5382192_T_C	rs62072702	C	-0.641105	0.112178	1.01745e-07	0.000892334
Adipocyte	SCO1	17_10929048_C_T	rs7211507	T	0.472997	0.104198	1.49581e-05	0.0302
Adipocyte	ADPRM	17_10611116_A_T	rs430491	T	-0.538504	0.0994466	3.85019e-07	0.00198344
Adipocyte	COX10-DT	17_13918737_G_A	rs11869542	A	-0.610311	0.10676	1.01008e-07	0.0011128
Adipocyte	COX10	17_13662685_A_G	rs9910557	G	0.477879	0.101368	7.41464e-06	0.0258251
Adipocyte	TTC19	17_15870401_T_A	rs2779207	A	0.285449	0.0672732	4.73437e-05	0.0334326
Adipocyte	PEMT	17_17529823_A_G	rs7219777	G	0.512069	0.112528	1.4309e-05	0.0184039
Adipocyte	TOP3A	17_18178012_C_CG	rs3215557	CG	0.304302	0.0728025	6.01786e-05	0.0359998
Adipocyte	SHMT1	17_18541296_G_A	rs2386412	A	-0.394995	0.077456	1.49857e-06	0.00326674
Adipocyte	CCDC144BP	17_18324946_T_C	rs543301	C	0.62361	0.0908846	4.74279e-10	8.48249e-06
Adipocyte	PRPSAP2	17_18648388_C_T	rs112087876	T	0.400943	0.0838868	5.68394e-06	0.00667038
Adipocyte	ULK2	17_19895202_G_A	rs12453720	A	0.32672	0.0724652	1.68965e-05	0.0130626
Adipocyte	ENSG00000290928	17_28893028_G_A	rs216458	A	0.348397	0.0751579	1.01912e-05	0.00774151
Adipocyte	NF1	17_29755999_T_G	rs1008937	G	0.446078	0.09819	1.47461e-05	0.0243393
Adipocyte	CCT6B	17_33288363_C_T	rs9635769	T	-0.356972	0.0814841	2.78733e-05	0.0457073
Adipocyte	TUBG2	17_40569947_G_C	rs4796652	C	0.401371	0.0966215	6.63125e-05	0.027321
Adipocyte	NBR2	17_41214209_CAA_C	rs8176263	C	0.330191	0.0677252	3.83172e-06	0.00466909
Adipocyte	CCDC200	17_41497016_T_C	rs34001726	C	-0.627496	0.143385	2.83737e-05	0.0227045
Adipocyte	GPATCH8	17_42448210_A_AG	rs11389756	AG	0.226123	0.0516057	2.77801e-05	0.031121
Adipocyte	ENSG00000291175	17_44058640_A_G	rs3785885	G	-0.994762	0.131078	1.31632e-11	1.02918e-06
Adipocyte	MAPT	17_43854502_A_G	rs12938031	G	0.539207	0.127722	5.13558e-05	0.0304392
Adipocyte	KANSL1	17_44063244_C_T	rs2435211	T	-0.433753	0.0868326	2.32656e-06	0.00324441
Adipocyte	ARL17B	17_44102682_C_CT	rs1491446284	CT	0.695796	0.106863	2.55163e-09	2.0993e-05
Adipocyte	ARL17A	17_44081178_T_C	rs73317025	C	-0.727009	0.144457	1.98809e-06	0.00258563
Adipocyte	LRRC37A2	17_44899759_C_T	rs16941107	T	0.537787	0.125565	4.06677e-05	0.0198778
Adipocyte	NSF	17_44172679_G_A	rs7211983	A	1.05208	0.0873269	1.41106e-21	5.93506e-15
Adipocyte	ENSG00000262879	17_45050533_T_C	rs11079746	C	-0.678388	0.114401	3.84191e-08	0.000183614
Adipocyte	MRPL45P2	17_45794706_A_G	rs1808192	G	-0.341202	0.0616717	2.29563e-07	0.000934786
Adipocyte	SCRN2	17_46386949_G_C	rs9890488	C	-0.285945	0.0648756	2.51215e-05	0.0194842
Adipocyte	HOXB-AS3	17_46648899_C_T	rs2555111	T	-0.381921	0.0877495	3.11257e-05	0.0276923
Adipocyte	PDK2	17_48183736_T_C	rs847695	C	-0.329607	0.0719323	1.26177e-05	0.0280712
Adipocyte	STXBP4	17_53045243_G_A	rs12945393	A	0.486416	0.100811	4.71701e-06	0.0138336
Adipocyte	ANKFN1	17_53852853_A_G	rs2960060	G	-0.835988	0.147849	1.33574e-07	0.000940811
Adipocyte	SCPEP1	17_55043036_A_G	rs2107432	G	0.788287	0.0735697	1.36491e-18	1.17414e-12
Adipocyte	CUEDC1	17_55804463_G_C	rs740439	C	-0.3243	0.0697572	9.65448e-06	0.0247376
Adipocyte	RPS6KB1	17_57950621_T_G	rs58581511	G	-0.270346	0.0653035	6.99493e-05	0.0271182
Adipocyte	ENSG00000291214	17_66031199_T_C	rs75236169	C	0.611302	0.0669913	5.22107e-15	2.59079e-09
Adipocyte	ENSG00000290646	17_66119799_A_C	rs7214907	C	0.605197	0.0958685	6.51408e-09	0.000105807
Adipocyte	ABCA8	17_66968082_C_G	rs764426	G	0.460889	0.0960505	5.26218e-06	0.0134626
Adipocyte	ABCA9-AS1	17_67262712_A_T	rs12450402	T	0.37866	0.0759095	2.39551e-06	0.00809156
Adipocyte	ABCA9	17_67195520_A_G	rs12950035	G	0.439177	0.085085	1.15107e-06	0.00488057
Adipocyte	ABCA6	17_67225730_G_C	rs58634970	C	0.307559	0.0611579	2.01981e-06	0.00611754
Adipocyte	ABCA10	17_67317577_G_A	rs12937947	A	0.621599	0.0690912	1.01304e-14	2.65055e-09
Adipocyte	ABCA5	17_67313217_T_C	rs11650658	C	0.452662	0.0669988	7.8901e-10	1.45857e-05
Adipocyte	MXRA7	17_74682602_C_T	rs720782	T	-0.46616	0.0735494	5.78451e-09	0.000119504
Adipocyte	SRSF2	17_74733403_G_A	rs3744061	A	-0.469106	0.0639852	4.74183e-11	2.82452e-06
Adipocyte	CYTH1	17_76713750_G_A	rs4796807	A	0.510613	0.111794	1.33814e-05	0.0421016
Adipocyte	CCDC40	17_78015868_G_A	rs78971848	A	0.746247	0.133529	1.78991e-07	0.00150408
Adipocyte	ARL16	17_79640219_A_G	rs1137360	G	-0.413311	0.0702895	4.82185e-08	0.000441466
Adipocyte	CCDC57	17_80189642_A_G	rs12450761	G	-0.346877	0.0802274	3.4777e-05	0.0484759
Adipocyte	ENOSF1	18_675307_A_G	rs3819102	G	0.530712	0.103465	1.32045e-06	0.00755626
Adipocyte	LINC00667	18_5247985_G_A	rs12959438	A	0.5499	0.0843397	2.44535e-09	4.27243e-05
Adipocyte	RAB31	18_9675718_C_T	rs2156014	T	-0.418307	0.065645	4.92422e-09	0.000123923
Adipocyte	NAPG	18_10527637_A_G	rs520218	G	-0.465106	0.0701029	1.41547e-09	3.16301e-05
Adipocyte	MPPE1	18_11905953_C_T	rs8097892	T	-0.499345	0.074883	1.20427e-09	2.88167e-05
Adipocyte	CIDEA	18_12247784_GTTA_G	rs34595907	G	0.528663	0.0595421	1.86167e-14	5.76239e-09
Adipocyte	CEP76	18_12639128_A_T	rs71363150	T	0.474658	0.0833475	1.11368e-07	0.000771613
Adipocyte	ZNF519	18_14133319_T_C	rs56092593	C	-0.849174	0.0894036	7.56264e-16	3.74929e-10
Adipocyte	OSBPL1A	18_21850286_C_T	rs166708	T	-0.35744	0.0680038	7.67372e-07	0.00371317
Adipocyte	GALNT1	18_33260766_A_G	rs7244122	G	0.573829	0.129334	2.24122e-05	0.0231831
Adipocyte	MIR924HG	18_36980290_G_C	rs17609876	C	-0.652678	0.116555	1.70397e-07	0.000908175
Adipocyte	ENSG00000285790	18_43100966_T_G	rs11875613	G	-0.337575	0.0790085	4.23006e-05	0.0474703
Adipocyte	KATNAL2	18_44336858_C_T	rs16940043	T	-0.487709	0.109301	2.02979e-05	0.0342729
Adipocyte	POLI	18_51886344_T_A	rs7227253	A	-0.484845	0.0741612	2.24827e-09	3.41064e-05
Adipocyte	NARS1	18_55590082_G_A	rs111852502	A	-0.563345	0.129644	3.19881e-05	0.0483778
Adipocyte	NEDD4L	18_55821014_G_A	rs4940650	A	-0.475944	0.0689038	3.79765e-10	1.31878e-05
Adipocyte	DSEL	18_65318652_G_A	rs2440515	A	-0.375171	0.0732951	1.38225e-06	0.00611754
Adipocyte	ZNF516	18_74212292_T_C	rs62110945	C	-0.609066	0.132341	1.16461e-05	0.034848
Adipocyte	GPX4	19_957244_G_A	rs4807307	A	-0.307972	0.068233	1.65726e-05	0.0487635
Adipocyte	LSM7	19_2353368_G_A	rs10420958	A	0.564478	0.104484	4.066e-07	0.00330268
Adipocyte	TMPRSS9	19_2448661_C_T	rs12460857	T	0.422557	0.0899418	7.91776e-06	0.0256794
Adipocyte	PTPRS	19_5293048_C_T	rs116855522	T	-0.436187	0.0958928	1.44175e-05	0.042935
Adipocyte	ENSG00000267571	19_5898613_A_G	rs4807821	G	0.449086	0.0789769	1.15761e-07	0.000707151
Adipocyte	CERS4	19_8272916_C_T	rs62126382	T	0.700963	0.0760312	3.20575e-15	1.3635e-09
Adipocyte	ENSG00000271717	19_8272916_C_T	rs62126382	T	0.715646	0.0979885	5.44949e-11	3.13753e-06
Adipocyte	ZNF266	19_9511071_G_A	rs201129724	A	0.434199	0.0774758	1.66953e-07	0.000660723
Adipocyte	OLFM2	19_10058807_C_T	rs11669788	T	0.52015	0.088332	4.63963e-08	0.000409665
Adipocyte	GIPC1	19_14557821_A_G	rs3786654	G	-0.467438	0.0756566	1.22093e-08	0.000206837
Adipocyte	DNAJB1	19_14601455_C_T	rs10422903	T	0.324022	0.0684261	6.8072e-06	0.0230265
Adipocyte	ENSG00000267383	19_20446948_T_C	rs73000789	C	0.513189	0.103832	2.90084e-06	0.00809451
Adipocyte	ENSG00000291130	19_20489208_G_C	rs10421725	C	-0.500107	0.10061	2.5779e-06	0.00601592
Adipocyte	ZNF737	19_20847874_A_G	rs671517	G	-0.532901	0.122705	3.2285e-05	0.0329895
Adipocyte	ZNF714	19_21184904_G_A	rs113746720	A	0.464254	0.0992432	8.59045e-06	0.0124382
Adipocyte	ZNF708	19_21511782_C_A	rs11669790	A	0.66621	0.0770371	6.10737e-14	1.47339e-08
Adipocyte	ENSG00000269237	19_21535268_AT_A	rs36114193	A	-0.982504	0.0566763	1.02943e-32	6.0346e-23
Adipocyte	ENSG00000268119	19_21535268_AT_A	rs36114193	A	-0.915654	0.0583078	1.99001e-29	2.51217e-20
Adipocyte	ZNF429	19_21753089_A_C	rs67876192	C	-0.74421	0.0546652	5.15461e-25	7.70722e-17
Adipocyte	ENSG00000268081	19_21805755_G_A	rs7260175	A	-0.92109	0.0664674	1.53582e-25	1.44081e-17
Adipocyte	ZNF100	19_21908053_C_T	rs7252798	T	0.881343	0.0519604	5.65168e-32	2.4094e-22
Adipocyte	ZNF208	19_22251554_C_T	rs59448173	T	-0.627991	0.1039	2.27366e-08	0.000205637
Adipocyte	LINC02987	19_28256350_T_A	rs759045	A	0.873703	0.0841492	7.64968e-18	1.393e-11
Adipocyte	ENSG00000266977	19_28392639_T_G	rs4804972	G	0.888437	0.0913171	2.28167e-16	1.76444e-10
Adipocyte	WDR88	19_33652356_G_A	rs11084710	A	0.561994	0.118727	6.85851e-06	0.0201842
Adipocyte	PEPD	19_33927471_G_T	rs12150970	T	0.733255	0.122092	2.71383e-08	0.000374178
Adipocyte	SCGB2B2	19_35128547_C_T	rs8108094	T	-0.533916	0.0862326	1.14832e-08	0.000124917
Adipocyte	ZNF302	19_35179623_C_G	rs34050875	G	-0.557526	0.109662	1.60066e-06	0.00560881
Adipocyte	KMT2B	19_35789895_T_C	rs10432275	C	-0.344218	0.0779826	2.4498e-05	0.0454495
Adipocyte	ZNF565	19_36640036_A_C	rs1800650	C	-0.338368	0.0645925	8.28044e-07	0.0026291
Adipocyte	ZNF146	19_37147330_T_G	rs12981751	G	-0.333046	0.0686034	4.17542e-06	0.00845037
Adipocyte	ZNF790	19_37811854_T_C	rs7259968	C	0.48681	0.114271	4.43716e-05	0.0236369
Adipocyte	ZNF420	19_37464636_T_G	rs1625963	G	0.326611	0.0817111	0.00011874	0.0423122
Adipocyte	ZFP30	19_38214600_T_G	rs57943942	G	0.445516	0.0999185	2.05623e-05	0.0172064
Adipocyte	CATSPERG	19_38796572_G_A	rs112311840	A	0.439254	0.103537	4.74629e-05	0.0456761
Adipocyte	ACTN4	19_39250337_G_A	rs9304578	A	0.452281	0.0528955	1.00683e-13	2.00598e-08
Adipocyte	NUMBL	19_41001101_A_G	rs11672523	G	0.528037	0.117443	1.77529e-05	0.0313006
Adipocyte	ZNF226	19_45120905_T_C	rs59135122	C	-0.491007	0.11436	3.90514e-05	0.046632
Adipocyte	DMPK	19_46301456_A_C	rs35226705	C	0.473465	0.0890545	5.91108e-07	0.00345032
Adipocyte	FKRP	19_47267458_G_A	rs111927052	A	0.834395	0.131708	5.86351e-09	8.38544e-05
Adipocyte	ZNF577	19_52353834_T_C	rs11665868	C	0.594677	0.112178	6.31841e-07	0.00406217
Adipocyte	ZNF83	19_53121804_C_T	rs113565323	T	0.503048	0.0761954	1.65391e-09	5.07203e-05
Adipocyte	ENSG00000290073	19_53141625_G_A	rs657259	A	-0.468609	0.0810712	7.58603e-08	0.000966913
Adipocyte	ZNF611	19_53233196_C_T	rs1971064	T	0.638859	0.0584181	4.33801e-19	1.99767e-12
Adipocyte	ZNF160	19_53601172_C_T	rs11670364	T	0.598464	0.0825617	7.13904e-11	5.71583e-06
Adipocyte	ZNF765	19_53925387_G_C	rs7247814	C	0.35243	0.0710183	2.66826e-06	0.0169191
Adipocyte	ZNF761	19_53937228_C_A	rs79164592	A	-0.693985	0.140269	2.84038e-06	0.0173119
Adipocyte	ENSG00000176593	19_58514715_C_G	rs4801540	G	-0.43901	0.0949741	1.07417e-05	0.0184873
Adipocyte	ZNF135	19_58572356_G_C	rs1808397	C	0.456169	0.0981693	9.74124e-06	0.018243
Adipocyte	GPCPD1	20_5667459_T_C	rs805769	C	0.332435	0.0597064	1.9635e-07	0.00142214
Adipocyte	PLCB1	20_8127877_G_T	rs56842126	T	0.911625	0.0867498	3.97879e-18	4.03881e-12
Adipocyte	BTBD3	20_11842579_T_C	rs17225464	C	-0.562529	0.131904	4.36074e-05	0.0448168
Adipocyte	NDUFAF5	20_13721165_C_G	rs7265467	G	-0.392151	0.0668179	5.07326e-08	0.000322041
Adipocyte	RIN2	20_19754403_A_G	rs34301963	G	0.573773	0.122597	8.51457e-06	0.0227045
Adipocyte	RALGAPA2	20_20777263_T_C	rs17804484	C	0.620461	0.0862979	9.54522e-11	3.28259e-06
Adipocyte	MAP1LC3A	20_33139691_C_A	rs6059909	A	0.481423	0.0545822	2.51863e-14	3.73305e-09
Adipocyte	NDRG3	20_35505723_G_A	rs4293610	A	0.494982	0.0973954	1.6133e-06	0.00345032
Adipocyte	MROH8	20_35512452_G_A	rs1291132	A	-0.40754	0.0806576	1.82729e-06	0.00422185
Adipocyte	JPH2	20_42837441_T_C	rs956609	C	0.539919	0.113713	6.46316e-06	0.0177615
Adipocyte	KCNB1	20_48092057_T_A	rs6019859	A	0.370856	0.0868504	4.27208e-05	0.0431459
Adipocyte	NELFCD	20_57557082_TC_T	rs11478072	T	-0.476525	0.10224	9.20383e-06	0.0218966
Adipocyte	PHACTR3	20_58173606_C_T	rs1343103	T	0.994059	0.0692947	1.38976e-26	1.74337e-19
Adipocyte	MIR646HG	20_58725020_C_T	rs1475030	T	-0.514763	0.116162	2.28894e-05	0.0483453
Adipocyte	ANKRD20A11P	21_15352485_T_G	rs2297246	G	-0.535846	0.118132	1.51618e-05	0.0258615
Adipocyte	ENSG00000229425	21_16817311_G_A	rs2823285	A	-0.573653	0.131565	3.01981e-05	0.0418969
Adipocyte	ENSG00000223563	21_28219307_A_G	rs1663501	G	0.440706	0.0886374	2.56448e-06	0.0107481
Adipocyte	ADAMTS5	21_28556858_T_C	rs235964	C	0.371326	0.0811451	1.29285e-05	0.0346928
Adipocyte	ENSG00000232855	21_30287067_T_C	rs2026245	C	0.431217	0.0972094	2.24872e-05	0.0304892
Adipocyte	TMEM50B	21_34816988_C_T	rs9981203	T	-0.360764	0.0809207	2.06065e-05	0.036101
Adipocyte	CLIC6	21_36059609_C_T	rs2834578	T	0.540824	0.0763829	1.63256e-10	6.07504e-06
Adipocyte	MORC3	21_37693580_T_G	rs4817794	G	-0.344646	0.074586	1.0812e-05	0.025891
Adipocyte	HLCS	21_38603481_A_C	rs2835678	C	-0.524479	0.0856033	1.55135e-08	0.000201085
Adipocyte	PIGP	21_38444890_A_G	rs2298682	G	-0.426728	0.0769842	2.1912e-07	0.00115604
Adipocyte	TTC3	21_38444890_A_G	rs2298682	G	0.66547	0.0827899	1.37295e-12	1.38403e-07
Adipocyte	TTC3-AS1	21_38593620_G_T	rs13864	T	0.499458	0.0992558	1.99365e-06	0.0057232
Adipocyte	C2CD2	21_43322990_T_C	rs426173	C	-0.340139	0.0571845	3.5354e-08	0.000535355
Adipocyte	PCBP3	21_47124173_G_A	rs1029014	A	0.616287	0.106932	8.18581e-08	0.00088163
Adipocyte	COL6A1	21_47409239_G_C	rs2277813	C	0.368705	0.0813687	1.54479e-05	0.0341588
Adipocyte	S100B	21_48027084_T_G	rs9978658	G	0.480267	0.0633905	1.40291e-11	1.38719e-06
Adipocyte	HDHD5	22_17630486_C_A	rs1034859	A	0.513995	0.0904292	1.16986e-07	0.000983862
Adipocyte	CLTCL1	22_19203078_G_A	rs712951	A	0.708214	0.104121	6.33242e-10	9.93892e-06
Adipocyte	HIRA	22_19279641_C_A	rs3761407	A	1.01272	0.127881	2.50514e-12	1.82645e-07
Adipocyte	MED15	22_20864940_C_T	rs6000569	T	-0.59567	0.0673604	2.23862e-14	4.16165e-09
Adipocyte	ENSG00000286129	22_22601814_G_A	rs11574468	A	-0.432289	0.0791255	3.1149e-07	0.00070788
Adipocyte	ENSG00000290199	22_24266726_T_C	rs5751775	C	1.33345	0.0665645	7.95003e-38	5.42329e-27
Adipocyte	LIMK2	22_31439170_C_T	rs9609200	T	0.539612	0.10623	1.63073e-06	0.00413892
Adipocyte	FBXO7	22_32875190_G_A	rs11107	A	0.464539	0.0703507	1.64505e-09	4.54681e-05
Adipocyte	APOL6	22_36037078_C_T	rs5755807	T	-0.5245	0.0797165	1.84164e-09	2.8834e-05
Adipocyte	PLA2G6	22_38610257_C_T	rs4821765	T	0.545834	0.125098	2.98456e-05	0.0313542
Adipocyte	NDUFA6-DT	22_42515195_GAGAT_G	rs10582682	G	-0.360937	0.078541	1.1963e-05	0.0150757
Adipocyte	SERHL2	22_42988679_G_A	rs137099	A	-0.465545	0.0956066	3.92909e-06	0.0107399
Adipocyte	PARVB	22_44697742_A_G	rs6519834	G	-0.38443	0.082466	9.17309e-06	0.0339235
Adipocyte	NUP50-DT	22_45527845_C_T	rs547698	T	0.738952	0.0884266	2.71416e-13	4.239e-08
Adipocyte	TBC1D22A	22_47249002_G_A	rs1984405	A	0.48709	0.0819478	3.60382e-08	0.000439462
ASPC	KAZN	1_14252040_GA_G	rs143415436	G	0.746613	0.123726	2.48234e-08	0.00298335
ASPC	ENSG00000231606	1_14252040_GA_G	rs143415436	G	0.662341	0.123931	5.39056e-07	0.019267
ASPC	RSRP1	1_25561667_G_A	rs55794721	A	-0.360397	0.0676265	5.75726e-07	0.0108172
ASPC	RHD	1_25583610_C_G	rs72660908	G	-0.95422	0.0765788	2.35443e-22	2.28507e-14
ASPC	KPNA6	1_32207990_G_A	rs12739999	A	-0.45531	0.0966795	7.70546e-06	0.0334901
ASPC	DAB1	1_58990837_A_G	rs7544032	G	0.756187	0.125654	2.67566e-08	0.00287276
ASPC	LINC01358	1_59687055_T_C	rs2026954	C	0.607892	0.0932588	2.60342e-09	0.000198688
ASPC	FGGY-DT	1_59683994_T_C	rs7526027	C	0.534649	0.0919491	6.74297e-08	0.00248594
ASPC	ITGB3BP	1_63994492_T_C	rs2474469	C	-0.709689	0.1085	2.3397e-09	0.000269285
ASPC	LEPR	1_65875851_G_C	rs3790436	C	0.40851	0.0850848	5.30772e-06	0.0435691
ASPC	ENSG00000286863	1_72748669_A_C	rs3101339	C	0.56929	0.119908	6.5993e-06	0.0347335
ASPC	BCL10-AS1	1_85749715_C_G	rs6693365	G	-0.783378	0.142602	2.81553e-07	0.00961312
ASPC	COL24A1	1_86456685_C_T	rs6656538	T	-0.574848	0.0938848	1.65219e-08	0.00125769
ASPC	ODF2L	1_86810693_T_C	rs1830675	C	-0.596855	0.0966071	1.27981e-08	0.000780832
ASPC	FRRS1	1_100196208_G_A	rs11166311	A	-0.38915	0.0835609	9.51586e-06	0.0494451
ASPC	DRAM2	1_111585494_G_A	rs1782838	A	-0.549462	0.0951783	8.13322e-08	0.00336583
ASPC	WARS2-AS1	1_119746620_T_G	rs12083510	G	-0.909038	0.122687	3.49202e-11	1.41905e-05
ASPC	FLG-AS1	1_152165878_C_T	rs1552991	T	-0.902283	0.0928757	2.91809e-16	6.16749e-10
ASPC	MYOC	1_171597283_T_C	rs235859	C	0.577095	0.0948474	1.97236e-08	0.000947897
ASPC	ENSG00000224228	1_172720345_C_G	rs859629	G	0.770136	0.0897319	9.65622e-14	8.93492e-08
ASPC	LMOD1	1_201800511_T_G	rs2678204	G	-0.619599	0.100583	1.39146e-08	0.000875523
ASPC	CD55	1_207446091_C_G	rs6660254	G	-0.488252	0.069084	1.86503e-10	2.51643e-05
ASPC	DISC1	1_231970546_C_G	rs12409853	G	-0.516647	0.094802	3.40932e-07	0.0123628
ASPC	SIPA1L2	1_232430503_CCTCAAGTCAT_C	rs61666868	C	-0.719141	0.106286	7.99879e-10	0.000127919
ASPC	AHCTF1	1_247033078_C_T	rs1779977	T	0.531176	0.0960426	2.39096e-07	0.00909013
ASPC	ANKRD36	2_98176612_A_C	rs2034403	C	0.537385	0.0934137	8.90704e-08	0.00104456
ASPC	SH3RF3	2_110022117_A_G	rs10168620	G	0.425192	0.0832032	1.46817e-06	0.0170228
ASPC	PAX8-AS1	2_113978650_C_T	rs7578633	T	-0.954606	0.0751782	7.15508e-23	2.39342e-14
ASPC	PAX8	2_113993344_A_C	rs7589901	C	-0.928556	0.0906169	1.88702e-17	2.12674e-10
ASPC	DYNC1I2	2_172744421_T_C	rs7355523	C	0.777943	0.138591	1.65979e-07	0.00585424
ASPC	CALCRL-AS1	2_187874262_ATCTT_A	rs58306836	A	-0.549489	0.0790271	3.24806e-10	5.1948e-05
ASPC	CASP8	2_202130308_A_C	rs2349070	C	-0.611511	0.1218	2.14116e-06	0.0221067
ASPC	ARPC2	2_219115108_C_T	rs6736362	T	0.432591	0.0823074	7.89869e-07	0.0113033
ASPC	DOCK10	2_225225312_G_A	rs35546675	A	0.765377	0.149738	1.46096e-06	0.0206359
ASPC	ANKMY1	2_241461372_T_A	rs13394744	A	0.571989	0.113964	2.15555e-06	0.0435691
ASPC	SUMF1	3_4408470_G_C	rs7373135	C	0.757527	0.0791035	5.95112e-16	2.25856e-09
ASPC	ENSG00000287720	3_4410747_A_T	rs1618150	T	0.529447	0.0908033	6.27122e-08	0.00343806
ASPC	GRM7	3_7529627_T_C	rs9818917	C	-0.532837	0.0882957	2.47886e-08	0.00298335
ASPC	SEC13	3_10214091_A_G	rs62238322	G	-0.494377	0.0973169	1.66792e-06	0.034389
ASPC	LIMD1	3_45731732_A_C	rs3774666	C	0.704985	0.137704	1.41165e-06	0.0292679
ASPC	SUCLG2-DT	3_67685594_C_G	rs13092662	G	-0.456606	0.0927766	3.23498e-06	0.0397207
ASPC	UBA3	3_69137539_T_C	rs3853159	C	0.554427	0.106665	1.01228e-06	0.0202919
ASPC	PARP14	3_122440065_C_T	rs13071069	T	-0.733877	0.129354	1.26999e-07	0.00405946
ASPC	SEC22A	3_122947572_A_G	rs7642344	G	0.608809	0.113593	5.04814e-07	0.0108541
ASPC	AADACL2-AS1	3_151556361_A_C	rs67350768	C	-0.790073	0.102963	9.43934e-12	6.58889e-06
ASPC	AADAC	3_151556361_A_C	rs67350768	C	-0.774007	0.102922	2.01795e-11	9.50036e-06
ASPC	LINC00886	3_156519027_C_T	rs1835372	T	-0.596338	0.113399	7.79881e-07	0.013391
ASPC	ENSG00000289884	3_164150538_T_C	rs7637279	C	-0.833839	0.0957343	5.04851e-14	1.21873e-07
ASPC	MUC20-OT1	3_195661089_C_A	rs6785037	A	0.637292	0.0898939	1.67668e-10	4.2262e-05
ASPC	SDHAP1	3_195745525_T_TCC	rs34455314	TCC	0.501984	0.0922321	3.51728e-07	0.0119753
ASPC	ZNF718	4_143777_C_T	rs6599307	T	0.596228	0.101742	5.48804e-08	0.000860897
ASPC	ENSG00000251652	4_1142318_A_T	rs28569895	T	-0.697719	0.128513	3.73007e-07	0.0127661
ASPC	GRK4	4_2965344_G_T	rs28619042	T	-0.569335	0.0976931	6.35395e-08	0.00311547
ASPC	ENSG00000288075	4_9061278_A_G	rs35305118	G	0.647339	0.0886594	5.94302e-11	1.27893e-05
ASPC	CC2D2A	4_15659048_A_G	rs4698408	G	-0.610852	0.0957479	5.00023e-09	0.000488178
ASPC	FAM114A1	4_38910730_A_G	rs10026487	G	0.610935	0.0889573	4.90716e-10	0.000105166
ASPC	ATP8A1	4_42578232_T_C	rs62302291	C	0.557994	0.0995701	1.72878e-07	0.00585424
ASPC	UBA6-DT	4_68479934_C_T	rs72642346	T	1.35034	0.127629	3.40224e-18	5.00797e-11
ASPC	ANKRD17-DT	4_74129185_G_A	rs4072	A	0.435643	0.0948963	1.24072e-05	0.04665
ASPC	FAM13A	4_89889404_T_A	rs2446306	A	-0.543989	0.10521	1.13723e-06	0.0226172
ASPC	BDH2	4_104022540_T_C	rs17215785	C	0.529436	0.106407	2.58466e-06	0.0130247
ASPC	USP38-DT	4_143921408_T_C	rs10033780	C	0.563315	0.118201	6.1335e-06	0.0395699
ASPC	FRG1-DT	4_190884085_T_C	rs7679996	C	0.702574	0.123689	1.23237e-07	0.00339127
ASPC	ENSG00000248994	5_2002036_A_G	rs4398680	G	0.851808	0.129675	2.04978e-09	0.00054646
ASPC	NSUN2	5_6601055_A_T	rs3776444	T	-0.604677	0.102601	4.72064e-08	0.00298335
ASPC	ENSG00000290560	5_68446262_G_A	rs164566	A	-0.468802	0.0968855	4.55209e-06	0.00906996
ASPC	ATG10	5_81406404_G_C	rs112851871	C	0.667396	0.131957	1.83292e-06	0.0289522
ASPC	EDIL3	5_83984548_G_A	rs10050693	A	-0.560315	0.110707	1.80547e-06	0.033947
ASPC	ENSG00000283782	5_131829578_C_A	rs2549002	A	-0.751033	0.0926984	1.10271e-12	1.13611e-06
ASPC	TXNDC15	5_134223593_A_G	rs3733897	G	0.876565	0.107493	8.45194e-13	4.02229e-07
ASPC	DIAPH1	5_140917241_ACTT_A	rs145597373	A	0.573311	0.106065	4.13884e-07	0.00909671
ASPC	GALNT10	5_153597371_A_G	rs6873488	G	-0.531788	0.0911413	6.15725e-08	0.00339127
ASPC	SGCD	5_155762756_T_C	rs4705008	C	-0.54907	0.0999326	2.80363e-07	0.00922939
ASPC	MAPK9	5_179657184_A_G	rs58528869	G	-0.55969	0.107677	1.01199e-06	0.0279749
ASPC	ECI2	6_4101567_C_T	rs626080	T	-0.524335	0.102308	1.37931e-06	0.0290837
ASPC	GUSBP2	6_26906789_A_G	rs9368476	G	-0.863144	0.157508	2.98646e-07	0.00440712
ASPC	TSBP1-AS1	6_32649676_G_T	rs9275109	T	0.58428	0.11579	1.92454e-06	0.046948
ASPC	ENSG00000223786	6_74752210_C_T	rs4708113	T	0.695909	0.125675	2.32107e-07	0.00585424
ASPC	ENSG00000271945	6_78074943_C_T	rs1342639	T	-0.935606	0.128689	6.92333e-11	2.58892e-05
ASPC	ENSG00000253194	6_119348267_C_A	rs794249	A	-0.547465	0.0746455	5.05844e-11	1.49757e-05
ASPC	FAM184A	6_119416472_G_T	rs6569038	T	0.650075	0.0869375	2.49477e-11	9.29313e-06
ASPC	AHI1	6_135623833_C_T	rs2207000	T	-0.746424	0.13227	1.45287e-07	0.00324289
ASPC	FNDC1	6_159936996_C_G	rs7759609	G	-0.639037	0.129398	3.01484e-06	0.0395699
ASPC	AMZ1	7_2801803_C_T	rs798489	T	0.492248	0.0931724	7.02127e-07	0.0264769
ASPC	BBS9	7_33537125_G_A	rs17726934	A	0.602605	0.0960467	8.19656e-09	0.000665655
ASPC	EEPD1	7_36198547_T_C	rs2700908	C	0.498232	0.0980493	1.65827e-06	0.0345937
ASPC	AMPH	7_38473588_A_C	rs78867358	C	1.44575	0.112937	4.26358e-23	2.28507e-14
ASPC	EGFR	7_55182253_C_A	rs4947976	A	-0.499713	0.0939496	6.01832e-07	0.01627
ASPC	GALNT17	7_70579487_T_C	rs7788527	C	0.530573	0.0826199	4.10377e-09	0.000510985
ASPC	LINC03009	7_76255452_G_A	rs1064143	A	-0.519265	0.0749332	3.63855e-10	6.18834e-05
ASPC	POMZP3	7_76178113_G_A	rs1799131	A	-0.739767	0.0756286	2.07111e-16	1.6421e-09
ASPC	ENSG00000285090	7_94021475_T_C	rs3763469	C	0.635114	0.109499	7.19684e-08	0.00213268
ASPC	LAMB1	7_107631781_C_T	rs4730284	T	0.479579	0.0904043	6.39664e-07	0.0115449
ASPC	DOCK4	7_111732445_C_T	rs10273234	T	0.403859	0.0730989	2.45267e-07	0.00636359
ASPC	CALD1	7_134555658_G_A	rs2290358	A	-0.627066	0.107174	5.72344e-08	0.00298335
ASPC	ERICH1	8_603117_C_T	rs28547427	T	0.562537	0.0903598	1.02746e-08	0.00177259
ASPC	DLC1	8_13497312_G_A	rs7837941	A	0.533742	0.0933979	1.05613e-07	0.00697832
ASPC	PDGFRL	8_17449710_A_G	rs2588152	G	0.63389	0.122677	1.15366e-06	0.0339938
ASPC	MMP16	8_89637919_T_C	rs9297524	C	0.605314	0.125629	4.95027e-06	0.0409311
ASPC	RIPK2-DT	8_90733271_T_C	rs35489404	C	-0.55448	0.102106	3.70904e-07	0.00630428
ASPC	DOCK8	9_202399_G_C	rs643058	C	-0.644947	0.0966171	1.23503e-09	0.000295814
ASPC	ZDHHC21	9_14672652_A_C	rs4278237	C	-0.905078	0.11636	5.59337e-12	5.12039e-06
ASPC	FREM1	9_14884017_A_G	rs7021013	G	-0.499033	0.0921058	3.91533e-07	0.0168574
ASPC	MLLT3	9_20288548_T_C	rs10757130	C	-0.501531	0.100875	2.62536e-06	0.0478339
ASPC	LINC01504	9_74911248_G_C	rs11143240	C	0.876698	0.0785281	1.70141e-19	6.53101e-12
ASPC	CENPP	9_94942156_G_A	rs12345822	A	0.73527	0.10888	8.5153e-10	0.000146468
ASPC	ERCC6L2-AS1	9_98625491_AT_A	rs35705755	A	0.821286	0.118367	3.48722e-10	6.86184e-05
ASPC	OLFML2A	9_127591698_C_A	rs10818992	A	-0.37744	0.0734985	1.32034e-06	0.0123431
ASPC	CAMK1D	10_12448088_G_A	rs12254030	A	0.798663	0.118511	9.10116e-10	0.00027267
ASPC	RSU1	10_16859400_G_C	rs2248852	C	0.656867	0.127023	1.13366e-06	0.0278304
ASPC	CCDC7	10_33089200_A_T	rs2095555	T	-0.97783	0.128687	1.36941e-11	8.21919e-06
ASPC	ENSG00000291065	10_42749512_T_C	rs4612752	C	0.479748	0.0963489	2.54505e-06	0.013391
ASPC	ADK	10_76140251_C_T	rs61863363	T	-0.596927	0.10481	1.15176e-07	0.00205446
ASPC	LRMDA	10_77191441_C_A	rs55922628	A	0.979094	0.109114	1.31588e-14	2.17294e-08
ASPC	DLG5	10_80045112_G_C	rs1649987	C	0.465325	0.0955852	4.03307e-06	0.0475152
ASPC	NUTM2B-AS1	10_81446059_T_C	rs140765424	C	-0.772521	0.11705	1.76848e-09	0.000267311
ASPC	GRID1	10_88110140_G_A	rs1078790	A	1.13443	0.124093	5.54558e-15	2.27817e-08
ASPC	FAS	10_90759613_A_G	rs2147420	G	0.834604	0.084979	1.6883e-16	6.16749e-10
ASPC	HPSE2	10_100299203_G_A	rs10444018	A	-0.658804	0.0991188	1.41604e-09	0.000195563
ASPC	CPXM2	10_125653184_A_G	rs28624661	G	-0.476062	0.0904064	7.56631e-07	0.0286997
ASPC	APIP	11_34905987_T_C	rs55672020	C	0.848077	0.134678	7.36292e-09	0.000519744
ASPC	PACS1	11_65750617_C_G	rs10896072	G	-0.651574	0.117594	2.28545e-07	0.00547988
ASPC	ENSG00000254604	11_70156584_T_C	rs531498	C	-0.546235	0.0838211	2.62388e-09	0.00033882
ASPC	RNF169	11_74746553_C_G	rs10899059	G	0.86585	0.0959	9.90013e-15	2.15405e-08
ASPC	XRRA1	11_74644305_C_T	rs7102619	T	1.20479	0.0710593	1.05608e-31	1.38697e-21
ASPC	ALG8	11_77746600_G_C	rs9651742	C	0.446259	0.0934467	5.89366e-06	0.0324421
ASPC	TMEM135	11_87223059_T_G	rs10898722	G	0.432659	0.0852519	1.7035e-06	0.0333656
ASPC	NOX4	11_89140993_GC_G	rs142060323	G	-0.382914	0.079906	5.50992e-06	0.0324478
ASPC	DSCAML1	11_117669159_TA_T	rs35411556	T	1.05446	0.142747	3.90274e-11	1.67116e-05
ASPC	OAF	11_120055326_C_G	rs73004764	G	-1.01027	0.167074	2.34416e-08	0.00178411
ASPC	MGST1	12_16527003_T_A	rs10732572	A	-0.516821	0.0731117	1.85227e-10	3.0585e-05
ASPC	ENSG00000283240	12_16516710_T_C	rs3759207	C	-1.00201	0.0923746	8.63036e-19	1.32521e-11
ASPC	PDE3A	12_20579392_G_C	rs7488780	C	-0.63846	0.102566	1.03052e-08	0.001144
ASPC	ST8SIA1	12_22418756_A_G	rs11046353	G	-0.634997	0.0854702	3.16316e-11	1.07487e-05
ASPC	CAPRIN2	12_30975469_C_A	rs7134911	A	-0.52465	0.0920458	1.12852e-07	0.00536185
ASPC	PDZRN4	12_41411887_C_A	rs73116993	A	-0.516026	0.100786	1.40893e-06	0.0266448
ASPC	SLC38A4-AS1	12_46739740_C_T	rs11613912	T	0.634669	0.0949933	1.20067e-09	0.000146468
ASPC	ENSG00000257496	12_46739740_C_T	rs11613912	T	0.548338	0.103178	6.13585e-07	0.00940818
ASPC	PRANCR	12_70549517_G_A	rs7296613	A	0.54354	0.100837	4.41814e-07	0.0144969
ASPC	NAV3	12_77733994_A_T	rs12305743	T	0.456366	0.0802527	1.19743e-07	0.00705188
ASPC	CRY1	12_107594521_C_A	rs11113215	A	-0.3915	0.0812686	4.96873e-06	0.0478339
ASPC	MEDAG	13_31455888_G_A	rs71436418	A	0.505961	0.102774	3.21483e-06	0.0434801
ASPC	FRY	13_32205400_C_A	rs7332759	A	-0.733846	0.143704	1.49098e-06	0.0267338
ASPC	COG6	13_40212417_G_A	rs4254189	A	-0.543402	0.105919	1.34858e-06	0.0267338
ASPC	CCDC122	13_44410553_G_A	rs12872943	A	0.822926	0.068789	2.90471e-21	1.02864e-13
ASPC	UPF3A	13_115053155_T_C	rs7327124	C	-0.728775	0.112497	3.14734e-09	0.000269285
ASPC	ENSG00000237356	14_53680451_T_C	rs61986917	C	0.891661	0.106141	2.43391e-13	3.20379e-07
ASPC	RAD51B	14_69011972_T_C	rs2158358	C	-0.474583	0.0930142	1.51878e-06	0.0397207
ASPC	LINC02328	14_86196704_T_C	rs1028578	C	0.6599	0.116012	1.18884e-07	0.0052299
ASPC	TC2N	14_92240020_CATTT_C	rs79413673	C	0.887805	0.114093	5.50673e-12	3.47593e-06
ASPC	MARK3	14_103879024_G_A	rs4900574	A	0.504281	0.0876782	8.95683e-08	0.00298335
ASPC	HERC2	15_28946298_G_C	rs78929678	C	0.633579	0.136169	9.67747e-06	0.0494451
ASPC	CCDC32	15_40970724_C_A	rs8036817	A	-0.565633	0.11777	5.27223e-06	0.0484035
ASPC	GALK2	15_49521989_G_A	rs2247517	A	0.461222	0.0839164	2.78159e-07	0.0064642
ASPC	GABPB1-AS1	15_50648339_T_C	rs504781	C	1.11296	0.0770273	1.29469e-26	6.45373e-17
ASPC	PPCDC	15_75290377_C_T	rs8030089	T	0.623601	0.134263	1.00043e-05	0.0420769
ASPC	SCAPER	15_77223176_G_C	rs3764245	C	-0.605152	0.101435	3.39477e-08	0.00127659
ASPC	ENSG00000259692	15_82288278_C_A	rs71410569	A	1.03396	0.136172	1.40689e-11	8.21919e-06
ASPC	ENSG00000259363	15_100354917_A_C	rs13329422	C	-0.834602	0.110917	1.97658e-11	9.61425e-06
ASPC	CERS3-AS1	15_100913590_A_C	rs34674356	C	0.836671	0.128404	2.633e-09	0.000367686
ASPC	ENSG00000288632	16_29582149_C_G	rs2521528	G	-0.36735	0.0755295	4.10853e-06	0.0320588
ASPC	LONP2	16_48390512_G_T	rs8053839	T	0.399636	0.0798168	2.26755e-06	0.0150943
ASPC	ZDHHC7	16_85043543_C_T	rs9935369	T	-0.576159	0.110832	1.00937e-06	0.0395699
ASPC	CCDC144BP	17_18263571_C_A	rs8067462	A	0.568914	0.100338	1.28954e-07	0.00329377
ASPC	ENSG00000291175	17_44102682_C_CT	rs1491446284	CT	-0.522512	0.101188	1.17016e-06	0.0196912
ASPC	KANSL1	17_44062603_A_G	rs6503453	G	-0.526645	0.112855	9.16009e-06	0.0382144
ASPC	ARL17A	17_44121579_T_C	rs72836318	C	0.730995	0.147333	2.74046e-06	0.0150943
ASPC	NSF	17_44172679_G_A	rs7211983	A	1.02149	0.0866433	7.00399e-21	2.89833e-13
ASPC	ENSG00000291214	17_66075531_G_A	rs62084742	A	-0.570667	0.0818363	2.94692e-10	5.1948e-05
ASPC	ABCA8	17_66955675_T_A	rs34944606	A	-0.396009	0.0534473	3.49346e-11	1.27893e-05
ASPC	IMPA2	18_11993038_A_G	rs606105	G	0.574591	0.0960421	3.14475e-08	0.0018728
ASPC	FHOD3	18_33870431_G_A	rs1941445	A	-0.396587	0.0746129	6.11501e-07	0.0127661
ASPC	POLI	18_51768093_G_A	rs659568	A	-0.549724	0.116459	7.37506e-06	0.0422206
ASPC	PIGN	18_59863298_G_A	rs17069544	A	-0.868398	0.147395	4.75941e-08	0.00324289
ASPC	CERS4	19_8270436_T_C	rs2016145	C	0.500959	0.088735	1.43769e-07	0.00693352
ASPC	ENSG00000269237	19_21579538_T_C	rs7257857	C	-0.888467	0.0727111	7.95026e-22	1.02864e-13
ASPC	ZNF429	19_21723036_C_T	rs12985995	T	-0.510227	0.0942174	3.96049e-07	0.00731011
ASPC	ZNF100	19_21881365_CT_C	rs74174033	C	0.695104	0.0937992	3.47253e-11	9.61425e-06
ASPC	ZNF208	19_22227432_C_T	rs409439	T	0.651632	0.123386	7.08028e-07	0.0130247
ASPC	ZNF83	19_53119029_T_C	rs7257138	C	0.641205	0.0905064	1.71588e-10	6.86184e-05
ASPC	PROCR	20_33693177_T_G	rs112777695	G	1.00349	0.12166	5.26622e-13	2.14028e-07
ASPC	COL6A1	21_47421315_C_T	rs11701124	T	-0.301084	0.0583627	1.19506e-06	0.0268012
ASPC	MYH9	22_36542498_T_G	rs4821459	G	0.616498	0.118841	1.05739e-06	0.0218478
ASPC	PARVB	22_44706814_A_G	rs12158741	G	0.74891	0.135495	2.42722e-07	0.0121206
ASPC	FAM118A	22_45701732_C_T	rs738169	T	-1.28184	0.105013	8.4757e-22	6.10185e-14
Endothelial	KIF1B	1_10383445_G_A	rs58036267	A	0.766354	0.152889	2.26918e-06	0.0311192
Endothelial	RSRP1	1_25561667_G_A	rs55794721	A	-0.314594	0.0586451	5.09546e-07	0.0091822
Endothelial	RHD	1_25583610_C_G	rs72660908	G	-0.920342	0.0764848	2.74839e-21	1.0645e-13
Endothelial	INPP5B	1_38281858_G_A	rs67164465	A	0.611489	0.119991	1.59884e-06	0.025562
Endothelial	SPATA6	1_48736273_T_C	rs11587270	C	0.566501	0.111048	1.5637e-06	0.0242312
Endothelial	TUT4	1_52752527_A_G	rs35354820	G	-0.554587	0.120915	1.28409e-05	0.0396266
Endothelial	ECHDC2	1_53609496_C_T	rs11206111	T	0.683105	0.0990979	4.63866e-10	5.35706e-05
Endothelial	DAB1	1_58975410_C_T	rs6587820	T	-0.773613	0.134102	8.60756e-08	0.00568982
Endothelial	ITGB3BP	1_63946264_A_G	rs12754236	G	0.551536	0.112733	3.73131e-06	0.0437424
Endothelial	CACHD1	1_64739306_T_A	rs705552	A	-0.449202	0.0900881	2.53112e-06	0.034689
Endothelial	LEPR	1_65972550_C_A	rs7516763	A	-0.606773	0.0914974	1.61378e-09	0.000194664
Endothelial	ACADM	1_76149181_T_C	rs2761587	C	0.595086	0.111128	5.30727e-07	0.0091822
Endothelial	ENSG00000285851	1_85050406_G_A	rs2911595	A	-0.60642	0.105271	8.93308e-08	0.00341775
Endothelial	WARS2-AS1	1_119691593_G_A	rs58451339	A	-0.998778	0.112382	2.34567e-14	5.11025e-08
Endothelial	EFNA1	1_155127749_T_C	rs7535292	C	-0.396003	0.0795209	2.59926e-06	0.0272626
Endothelial	FDPS	1_155304327_T_G	rs6692183	G	0.607041	0.130736	1.0248e-05	0.0454387
Endothelial	ENSG00000286619	1_205782718_A_G	rs9438393	G	1.15271	0.0600361	1.20034e-35	9.35167e-26
Endothelial	SNTG2	2_1110763_G_A	rs4971381	A	0.305954	0.0600669	1.61618e-06	0.0395551
Endothelial	ENSG00000223884	2_7185545_G_A	rs61494548	A	-0.597583	0.105454	1.35623e-07	0.0045213
Endothelial	MSH2	2_47766866_G_A	rs17568484	A	0.807237	0.141228	1.09039e-07	0.0064559
Endothelial	ENSG00000233251	2_56411817_C_T	rs35587531	T	0.547747	0.108044	1.78687e-06	0.0303392
Endothelial	EXOC6B	2_73088466_T_C	rs7604402	C	0.626169	0.115045	3.62685e-07	0.00768986
Endothelial	ENSG00000270571	2_75382391_T_C	rs3755468	C	-0.369202	0.0730561	1.91049e-06	0.0342959
Endothelial	ANKRD36	2_98373006_C_T	rs5865	T	0.474182	0.107085	2.39232e-05	0.0491785
Endothelial	PAX8-AS1	2_113978650_C_T	rs7578633	T	-0.888838	0.0946022	1.77288e-15	8.54807e-09
Endothelial	LIMS2	2_128442014_C_T	rs6730142	T	-0.432472	0.0824731	8.55107e-07	0.0128214
Endothelial	LINC01117	2_177481988_A_G	rs74939992	G	0.808777	0.0948053	1.42262e-13	1.4897e-07
Endothelial	MFSD6	2_191273420_GCTCCCTCC_G	rs138138355	G	-0.487811	0.0991145	3.30717e-06	0.0277789
Endothelial	CCNYL1	2_208546153_T_G	rs6744927	G	0.441114	0.0792972	2.14626e-07	0.00599962
Endothelial	ANKMY1	2_241466210_C_T	rs7603521	T	0.588335	0.117362	2.2643e-06	0.0445933
Endothelial	SUMF1	3_4403537_C_T	rs4685744	T	0.741635	0.085537	7.03625e-14	1.63171e-07
Endothelial	SYN2	3_12039799_C_A	rs2618402	A	-0.664544	0.127342	9.52234e-07	0.0247946
Endothelial	GALNT15	3_16096643_G_A	rs12639217	A	-0.45324	0.0788559	9.46019e-08	0.00420071
Endothelial	SGO1-AS1	3_20228009_T_C	rs11709127	C	1.02635	0.106876	6.15657e-16	9.15237e-09
Endothelial	NKTR	3_42645143_G_A	rs640689	A	-0.713556	0.0705165	4.43962e-17	3.3995e-10
Endothelial	ZBTB47-AS1	3_42645143_G_A	rs640689	A	-0.655904	0.065991	1.10965e-16	5.44636e-10
Endothelial	CADM2	3_85612528_G_A	rs4856590	A	-0.277166	0.0520703	6.09212e-07	0.0131042
Endothelial	TMEM39A	3_119113820_A_C	rs1000198	C	-0.57099	0.0982694	7.14412e-08	0.00274537
Endothelial	PARP14	3_122440065_C_T	rs13071069	T	-0.672852	0.108353	1.15966e-08	0.000772331
Endothelial	ATP1B3	3_141645747_A_G	rs4493405	G	0.333136	0.0678372	3.45895e-06	0.0333402
Endothelial	PLSCR4	3_145944263_T_C	rs1398527	C	-0.44688	0.0823835	3.9294e-07	0.00872175
Endothelial	LINC00886	3_156519027_C_T	rs1835372	T	-0.575617	0.108255	6.24338e-07	0.0118313
Endothelial	PLD1	3_171504273_G_A	rs4894509	A	-0.732906	0.122989	3.6533e-08	0.0020597
Endothelial	MUC20-OT1	3_195661089_C_A	rs6785037	A	0.587802	0.0901345	2.71439e-09	0.000311502
Endothelial	ZNF718	4_143777_C_T	rs6599307	T	0.5392	0.108941	2.94861e-06	0.0163991
Endothelial	ENSG00000288075	4_9127570_G_A	rs34185309	A	0.829307	0.103168	1.68644e-12	8.26274e-07
Endothelial	CC2D2A	4_15603069_G_C	rs1134634	C	0.724324	0.103125	2.47579e-10	5.10041e-05
Endothelial	RELL1	4_37668748_G_A	rs35199105	A	-0.613375	0.10152	2.50651e-08	0.0020336
Endothelial	ATP8A1	4_42647802_T_G	rs2612520	G	-0.515669	0.0627007	6.65185e-13	6.32151e-07
Endothelial	TMEM165	4_56630795_C_T	rs7696321	T	-0.520715	0.104202	2.41883e-06	0.0333402
Endothelial	UBA6-DT	4_68581162_A_G	rs72643626	G	1.45022	0.138677	7.91434e-18	9.09391e-11
Endothelial	ANXA3	4_79474886_T_G	rs7672582	G	0.853142	0.100511	1.76614e-13	1.3458e-07
Endothelial	SPARCL1	4_88464254_T_C	rs59564271	C	0.461906	0.0871042	6.63911e-07	0.0160163
Endothelial	USP53	4_120106348_T_C	rs7655064	C	0.81581	0.11224	7.55639e-11	1.94258e-05
Endothelial	PARP8	5_49465810_G_C	rs74826802	C	-0.265913	0.054119	3.42108e-06	0.0258971
Endothelial	NAIP	5_70679626_G_A	rs13168712	A	0.469167	0.101327	1.07949e-05	0.0091822
Endothelial	SERINC5	5_79507214_GT_G	rs11295510	G	0.644769	0.0922339	2.90498e-10	7.64768e-05
Endothelial	ATG10	5_81491597_C_T	rs12653788	T	-0.564993	0.113576	2.65691e-06	0.0341763
Endothelial	ERAP2	5_96350270_G_A	rs27291	A	-0.547138	0.105111	1.00736e-06	0.019066
Endothelial	ENSG00000283782	5_131815004_C_A	rs7734334	A	0.675913	0.0938802	1.05568e-10	2.38415e-05
Endothelial	TXNDC15	5_134223593_A_G	rs3733897	G	0.747907	0.122838	2.025e-08	0.000907012
Endothelial	PRELID2	5_145148895_A_G	rs338893	G	-0.709227	0.137812	1.29365e-06	0.0171646
Endothelial	MFAP3	5_153196082_A_G	rs13156460	G	0.639107	0.125424	1.6026e-06	0.0351732
Endothelial	SH3PXD2B	5_171794028_C_T	rs2569241	T	0.654118	0.0880481	3.44495e-11	1.02013e-05
Endothelial	BTNL8	5_180432024_T_G	rs10063135	G	0.371117	0.0710657	9.37755e-07	0.0194231
Endothelial	BTN3A2	6_26376868_A_G	rs9393716	G	-0.639683	0.118988	4.84502e-07	0.00762033
Endothelial	GUSBP2	6_26825468_T_C	rs6934442	C	0.917192	0.154786	4.25346e-08	0.00110484
Endothelial	HLA-C	6_31321425_G_A	rs9378247	A	0.537288	0.0628072	1.26269e-13	9.29225e-07
Endothelial	HLA-B	6_31311938_A_G	rs34907473	G	-0.346745	0.0565024	1.62314e-08	0.00289603
Endothelial	NOTCH4	6_32191041_G_A	rs434841	A	-0.538547	0.0891754	2.53782e-08	0.00324108
Endothelial	HLA-DRB5	6_32599180_G_A	rs9272056	A	-0.860502	0.0705309	1.19041e-21	2.25616e-12
Endothelial	FILIP1	6_76048141_G_A	rs4380723	A	-0.600956	0.0844833	1.60577e-10	1.80602e-05
Endothelial	ENSG00000271945	6_78053925_T_C	rs12194584	C	-1.0147	0.17687	9.92236e-08	0.00437487
Endothelial	GRIK2	6_101302823_A_T	rs6908709	T	0.82695	0.166023	2.58786e-06	0.0354223
Endothelial	AHI1	6_135865229_G_A	rs9389300	A	0.47659	0.0850049	1.76951e-07	0.00384703
Endothelial	ICA1	7_8299817_C_T	rs3807808	T	-0.327864	0.0646021	1.74617e-06	0.0441567
Endothelial	STEAP1B	7_22766221_A_G	rs1800797	G	-0.617174	0.0726322	1.68598e-13	2.20469e-07
Endothelial	CCT6P3	7_64944952_G_A	rs35070250	A	0.531869	0.109539	4.34135e-06	0.0247946
Endothelial	LINC03009	7_76198932_G_A	rs2533952	A	-0.553326	0.0698839	3.07713e-12	1.16692e-06
Endothelial	POMZP3	7_76198932_G_A	rs2533952	A	-0.701613	0.0893236	4.21077e-12	1.71047e-06
Endothelial	PTPN12	7_77301547_G_A	rs62460674	A	-0.546955	0.104872	9.64938e-07	0.019066
Endothelial	CACNA2D1	7_82065240_C_G	rs10215394	G	-0.511761	0.101966	2.20889e-06	0.0398513
Endothelial	SEMA3E	7_83275107_A_G	rs1826898	G	-0.326029	0.0650911	2.30433e-06	0.0360616
Endothelial	TRIM24	7_138023288_G_C	rs357438	C	0.710246	0.104639	7.68812e-10	0.000101412
Endothelial	ERICH1	8_622880_T_A	rs1020565	A	-0.599822	0.0709497	2.0945e-13	6.07014e-07
Endothelial	ENSG00000284606	8_8089693_G_C	rs2980484	C	0.623648	0.0898019	3.62268e-10	6.52891e-05
Endothelial	ERI1	8_9139828_G_C	rs11998274	C	0.586015	0.100821	7.08057e-08	0.00519872
Endothelial	MAILR	8_103906808_A_AC	rs35679778	AC	-0.559137	0.0948022	4.81885e-08	0.00363846
Endothelial	KANK1	9_470086_A_C	rs913700	C	0.732805	0.124078	4.6462e-08	0.00385591
Endothelial	MPDZ	9_13134791_T_C	rs13284498	C	-0.554251	0.100283	2.51258e-07	0.00833147
Endothelial	ZDHHC21	9_14643699_T_A	rs10961634	A	-0.623484	0.112462	2.33121e-07	0.0109286
Endothelial	SPAAR	9_35915230_G_C	rs12339156	C	-0.549378	0.0976595	1.62833e-07	0.0050561
Endothelial	LINC01504	9_74911248_G_C	rs11143240	C	0.649967	0.103565	8.54241e-09	0.000555666
Endothelial	DAPK1	9_90165926_A_C	rs7866648	C	0.542203	0.108276	2.31599e-06	0.0398513
Endothelial	CENPP	9_94942156_G_A	rs12345822	A	0.840304	0.139404	2.6728e-08	0.00115795
Endothelial	AKR1C3	10_5065747_C_T	rs2895059	T	0.763252	0.0995616	1.07234e-11	5.42322e-06
Endothelial	CUBN	10_17143103_T_A	rs12240464	A	-0.517474	0.10089	1.39156e-06	0.0351732
Endothelial	CCDC7	10_32716257_A_G	rs2490486	G	0.812933	0.130057	9.60617e-09	0.00076634
Endothelial	CCNY-AS1	10_35646030_TCCCGCATCAC_T	rs56141951	T	0.512621	0.108831	7.83373e-06	0.0418388
Endothelial	ENSG00000291065	10_42880875_A_AT	rs56974074	AT	0.669357	0.118338	1.42043e-07	0.00255173
Endothelial	ENSG00000285803	10_51126485_A_G	rs4838574	G	0.497346	0.0831315	3.28322e-08	0.0010274
Endothelial	SGMS1	10_52295485_G_A	rs10826159	A	0.644214	0.1153	1.9271e-07	0.00568982
Endothelial	DNAJC9	10_75366568_T_C	rs4746137	C	0.510107	0.119805	4.60031e-05	0.0432223
Endothelial	LRMDA	10_77140707_G_T	rs6480781	T	0.6081	0.0975778	1.04706e-08	0.000812265
Endothelial	PAPSS2	10_89484962_C_T	rs4933460	T	-0.579497	0.0615668	1.6262e-15	4.69286e-09
Endothelial	MYOF	10_95208847_C_T	rs788103	T	-0.568535	0.063302	1.45626e-14	2.05186e-08
Endothelial	ENSG00000239920	11_5927283_T_C	rs4453217	C	0.619968	0.11648	6.10314e-07	0.0215438
Endothelial	GALNT18	11_11644391_G_A	rs10831650	A	-0.738558	0.089488	5.75565e-13	6.77286e-07
Endothelial	IMMP1L	11_31453369_T_A	rs12362759	A	0.636697	0.136811	9.82332e-06	0.0351732
Endothelial	ELP4	11_31350941_AT_A	rs143152351	A	0.644383	0.0929138	3.79081e-10	5.35706e-05
Endothelial	ENSG00000228061	11_31350941_AT_A	rs143152351	A	0.513865	0.0912893	1.60316e-07	0.00384256
Endothelial	APIP	11_34966459_G_A	rs3852517	A	0.863945	0.134533	4.33049e-09	0.000363019
Endothelial	RNF169	11_74644305_C_T	rs7102619	T	0.756946	0.0866882	5.15609e-14	1.00134e-07
Endothelial	XRRA1	11_74481631_T_C	rs4944950	C	1.2496	0.0734495	1.48939e-31	3.38473e-21
Endothelial	CLNS1A	11_77606169_C_CT	rs144920536	CT	-0.670091	0.111748	3.08345e-08	0.00115795
Endothelial	NCAM1	11_113000567_C_T	rs17509332	T	-0.779375	0.125211	1.08387e-08	0.000831148
Endothelial	ANO2	12_6033922_T_C	rs66463142	C	-0.498094	0.0933371	5.74621e-07	0.0187598
Endothelial	RIMKLB	12_8828383_T_C	rs11046704	C	0.899842	0.0933476	5.11063e-16	3.01632e-09
Endothelial	A2ML1-AS1	12_8828383_T_C	rs11046704	C	0.745001	0.117707	6.66683e-09	0.000555666
Endothelial	KLRG1	12_9058218_C_T	rs1073159	T	0.562555	0.0865877	3.04503e-09	0.000289988
Endothelial	A2M	12_9242924_G_C	rs2193005	C	-0.555662	0.0936532	4.10869e-08	0.00191481
Endothelial	PZP	12_9084670_A_T	rs1805737	T	0.680454	0.0859419	3.08002e-12	1.71047e-06
Endothelial	CLEC1A	12_10232625_A_G	rs2220436	G	0.753828	0.144701	9.89525e-07	0.0234061
Endothelial	DUSP16	12_12173297_G_A	rs1904238	A	-0.496497	0.0994684	2.47641e-06	0.0481358
Endothelial	FAR2	12_29334901_C_A	rs7974769	A	-0.478483	0.0913724	8.81694e-07	0.0187598
Endothelial	ENSG00000257239	12_42309242_C_T	rs7299428	T	1.27839	0.0666335	1.27767e-35	1.89533e-24
Endothelial	SLC38A4-AS1	12_46739740_C_T	rs11613912	T	0.852608	0.0886398	5.68522e-16	2.77082e-09
Endothelial	ENSG00000257496	12_46739740_C_T	rs11613912	T	0.773334	0.0933119	4.8409e-13	2.58023e-07
Endothelial	TAFA2	12_62748111_A_G	rs11174439	G	-0.703248	0.139931	2.14777e-06	0.0360616
Endothelial	CHPT1	12_102086805_A_T	rs2695295	T	0.673935	0.100459	1.12017e-09	0.000136218
Endothelial	STX2	12_131320911_A_C	rs10848211	C	0.665784	0.114602	7.17434e-08	0.00420071
Endothelial	ENSG00000230490	13_34256485_G_A	rs7983980	A	-0.544759	0.0958177	1.24866e-07	0.00420071
Endothelial	UFM1	13_38588157_G_T	rs2265433	T	-0.422691	0.0868844	4.17627e-06	0.0360616
Endothelial	CCDC122	13_44396247_G_A	rs12873099	A	0.517722	0.0961408	4.66008e-07	0.0091822
Endothelial	LINC00639	14_39433580_A_G	rs10133362	G	-0.489479	0.0896979	3.41009e-07	0.00878968
Endothelial	ENSG00000237356	14_53856050_T_A	rs61986060	A	0.490186	0.0960037	1.53433e-06	0.0318478
Endothelial	RGS6	14_72571323_A_C	rs76263126	C	-0.466186	0.0739979	7.64009e-09	0.000772331
Endothelial	ENSG00000259124	14_77193031_C_T	rs7159635	T	-0.544574	0.102809	6.81129e-07	0.0200531
Endothelial	ENSG00000258666	14_100802873_T_C	rs11160582	C	0.646536	0.116695	2.36803e-07	0.00658124
Endothelial	MARK3	14_103851272_A_G	rs3759579	G	-0.492019	0.0902951	3.53046e-07	0.00799398
Endothelial	HERC2	15_28946251_C_T	rs75239160	T	0.938407	0.128865	7.0694e-11	9.08149e-06
Endothelial	ENSG00000291259	15_28946298_G_C	rs78929678	C	-0.527315	0.114688	1.22814e-05	0.0391237
Endothelial	HERC2P9	15_28986430_G_T	rs12438322	T	-0.716063	0.110552	3.34171e-09	9.15508e-05
Endothelial	GOLGA8B	15_34880250_TA_T	rs34389299	T	-0.622109	0.100446	1.25075e-08	0.00076634
Endothelial	MAPKBP1	15_41838453_C_T	rs4573907	T	-0.432917	0.0778496	2.16378e-07	0.00612513
Endothelial	GABPB1-AS1	15_50648339_T_C	rs504781	C	1.1808	0.0824685	3.76751e-26	8.29251e-17
Endothelial	GLDN	15_51634898_G_C	rs2445765	C	0.831506	0.101314	7.24552e-13	6.32151e-07
Endothelial	TMOD2	15_51737033_T_C	rs61618680	C	0.902398	0.172691	9.24476e-07	0.0120834
Endothelial	RNF111	15_59607901_G_T	rs34395963	T	0.552904	0.108823	1.70531e-06	0.0360616
Endothelial	TPM1	15_63373329_T_G	rs2729806	G	-0.326052	0.0606643	4.87337e-07	0.0117077
Endothelial	HERC1	15_64097938_C_T	rs1396713	T	-0.327794	0.0630929	1.05076e-06	0.0142813
Endothelial	IQCH	15_68152190_G_A	rs62016784	A	0.835503	0.162454	1.31199e-06	0.0237745
Endothelial	CTSH	15_79229232_A_G	rs111495139	G	0.735086	0.102937	1.4033e-10	2.86241e-05
Endothelial	SV2B	15_91643435_G_C	rs6496760	C	0.531238	0.0755676	2.40263e-10	6.64375e-05
Endothelial	KNOP1	16_19733586_T_C	rs59193330	C	1.04374	0.169139	1.38766e-08	0.000884222
Endothelial	HERPUD1	16_56945619_T_G	rs4567697	G	0.490738	0.0897514	3.25367e-07	0.0118568
Endothelial	CDH13	16_82642632_T_A	rs77197182	A	1.13884	0.094737	2.91695e-21	3.75465e-13
Endothelial	ENSG00000260832	16_82642632_T_A	rs77197182	A	0.763559	0.123259	1.24328e-08	0.00215817
Endothelial	DOC2B	17_45521_G_T	rs1108856	T	0.462323	0.0853727	4.08653e-07	0.0113161
Endothelial	ENSG00000290928	17_28893028_G_A	rs216458	A	0.664634	0.119231	2.04014e-07	0.00248442
Endothelial	SLFN5	17_33571546_G_A	rs11080327	A	0.567254	0.0907582	9.62467e-09	0.000557156
Endothelial	SLFN12L	17_33864632_A_G	rs11650473	G	0.535959	0.111002	4.85115e-06	0.0434866
Endothelial	CAVIN1	17_40465616_T_C	rs1053023	C	-0.37053	0.0808568	1.30486e-05	0.0481358
Endothelial	IFI35	17_41056245_A_G	rs2593595	G	0.543224	0.118348	1.26664e-05	0.0404637
Endothelial	MEOX1	17_41798194_G_A	rs188810925	A	0.636519	0.124973	1.6182e-06	0.019066
Endothelial	KANSL1	17_44062603_A_G	rs6503453	G	-0.618152	0.112171	2.69588e-07	0.00381886
Endothelial	LRRC37A2	17_44121579_T_C	rs72836318	C	0.668814	0.140905	6.76556e-06	0.0258971
Endothelial	NSF	17_44172679_G_A	rs7211983	A	0.973549	0.0848784	4.65998e-20	8.75401e-13
Endothelial	PRKCA	17_64687199_C_T	rs4404110	T	-0.639623	0.106799	3.18941e-08	0.00226383
Endothelial	SRSF2	17_74733403_G_A	rs3744061	A	-0.377583	0.0755398	2.40577e-06	0.0431518
Endothelial	TBCD	17_80777916_G_A	rs4789718	A	-0.521085	0.092258	1.4729e-07	0.00658124
Endothelial	ANKRD29	18_21202803_T_C	rs1711466	C	0.390446	0.0821239	6.5553e-06	0.0464444
Endothelial	DTNA	18_32089608_C_G	rs2439860	G	-0.454958	0.064335	1.96385e-10	2.87462e-05
Endothelial	RNF165	18_43983954_G_T	rs4890648	T	0.790648	0.100371	3.7642e-12	1.71047e-06
Endothelial	ZNF100	19_21890339_G_A	rs6511285	A	-0.526163	0.0877604	3.09752e-08	0.00124376
Endothelial	ZNF208	19_22251554_C_T	rs59448173	T	-0.615647	0.120669	1.56003e-06	0.0209095
Endothelial	SELENOW	19_48289303_T_C	rs2042286	C	0.653208	0.0757645	9.00356e-14	1.31417e-07
Endothelial	ZNF83	19_53121804_C_T	rs113565323	T	0.480267	0.0821574	6.09819e-08	0.00399692
Endothelial	ENSG00000270792	20_10751811_T_A	rs2761273	A	0.729045	0.146908	2.79236e-06	0.0434866
Endothelial	TOX2	20_42471693_G_T	rs11086895	T	-0.499736	0.072156	3.96801e-10	7.58155e-05
Endothelial	VAPB	20_57477090_T_C	rs6128461	C	0.70816	0.138654	1.5248e-06	0.0311192
Endothelial	LINC01673	21_29535871_T_C	rs2831558	C	0.663233	0.105976	9.26712e-09	0.000849993
Endothelial	ENSG00000234083	21_29537588_A_G	rs2831571	G	0.747189	0.0880092	1.74959e-13	1.3458e-07
Endothelial	LINC01697	21_29537588_A_G	rs2831571	G	0.800227	0.0856821	2.35819e-15	5.69576e-09
Endothelial	LINC01695	21_29537588_A_G	rs2831571	G	0.716643	0.0751694	8.77056e-16	3.01632e-09
Endothelial	TMEM50B	21_34785672_G_T	rs9808685	T	-0.414568	0.0835773	2.8191e-06	0.0431518
Endothelial	NUP50-DT	22_45554024_TG_T	rs132833	T	0.766697	0.0957626	1.98018e-12	1.71047e-06
Endothelial	FAM118A	22_45701732_C_T	rs738169	T	-1.21496	0.110285	4.61929e-19	1.01893e-11
Endothelial	MIR3667HG	22_50025205_T_C	rs739248	C	-1.06965	0.0737483	1.55231e-26	3.78569e-18
Endothelial	SHANK3	22_50653018_G_A	rs13058530	A	0.50274	0.100473	2.35361e-06	0.0360616
Lymphoid	EIF4G3	1_21137768_C_A	rs10916866	A	-0.508804	0.0801268	6.05509e-09	0.00106561
Lymphoid	RSRP1	1_25793663_C_T	rs61775180	T	0.434875	0.0850102	1.47317e-06	0.0243617
Lymphoid	MKNK1	1_47071176_G_C	rs3753359	C	0.58888	0.118904	2.91072e-06	0.0344729
Lymphoid	CDC14A	1_100828914_A_G	rs7556246	G	-0.730735	0.0855318	1.33567e-13	1.09431e-07
Lymphoid	DPH5-DT	1_101847644_T_C	rs34521644	C	-0.694684	0.137493	1.92003e-06	0.0343211
Lymphoid	IVNS1ABP	1_185390570_G_T	rs12566660	T	-0.85687	0.0827267	1.3145e-17	6.17826e-11
Lymphoid	ENSG00000287989	1_198481371_C_T	rs12058080	T	0.712871	0.131063	3.68526e-07	0.00938415
Lymphoid	DISC1	1_231816842_C_T	rs12042938	T	-0.566326	0.0952996	3.93747e-08	0.00291468
Lymphoid	GNLY	2_85932002_GT_G	rs71390093	G	0.538667	0.0664991	1.2373e-12	8.40538e-07
Lymphoid	ANKRD36	2_97746526_A_G	rs7575796	G	0.56545	0.0906061	1.00531e-08	0.000331695
Lymphoid	AGAP1	2_236619055_C_G	rs2138497	G	0.485685	0.0916322	6.71214e-07	0.0238621
Lymphoid	SEPTIN2	2_241990248_T_G	rs6437231	G	-0.689994	0.120529	1.04817e-07	0.00736023
Lymphoid	SUMF1	3_4403537_C_T	rs4685744	T	0.753486	0.101979	4.19989e-11	2.78283e-05
Lymphoid	SGO1-AS1	3_20228009_T_C	rs11709127	C	0.989424	0.132739	3.0502e-11	3.66003e-05
Lymphoid	SACM1L	3_45682214_T_G	rs4234450	G	-0.515345	0.0853009	2.51131e-08	0.00150197
Lymphoid	DZIP3	3_108135799_C_G	rs11927603	G	0.53179	0.0983435	4.22843e-07	0.0106718
Lymphoid	MUC20-OT1	3_195661089_C_A	rs6785037	A	0.677784	0.105091	3.80382e-09	0.000462677
Lymphoid	ZNF718	4_160895_A_G	rs28802875	G	-0.627446	0.100308	9.40434e-09	0.000220409
Lymphoid	STX18-AS1	4_4254977_T_A	rs62286942	A	-0.776213	0.146979	7.28978e-07	0.0343211
Lymphoid	ATP8A1	4_42726918_G_A	rs2125944	A	0.749016	0.147956	1.84187e-06	0.038299
Lymphoid	UBA6-DT	4_68528460_C_T	rs9991141	T	1.07429	0.116887	5.02328e-15	1.23959e-08
Lymphoid	PARP8	5_49903911_G_A	rs67955231	A	-0.584936	0.106919	3.21025e-07	0.00736023
Lymphoid	CENPK	5_64821746_G_C	rs7722983	C	1.03469	0.0859501	2.67642e-21	1.47055e-13
Lymphoid	NAIP	5_70664663_A_T	rs10057058	T	0.500618	0.118488	5.20777e-05	0.0486907
Lymphoid	EPB41L4A	5_111956849_C_T	rs62365805	T	0.82982	0.158698	9.11114e-07	0.0269269
Lymphoid	JAKMIP2	5_147162475_G_A	rs2436340	A	0.713896	0.102925	3.77647e-10	6.46e-05
Lymphoid	BTN3A2	6_26467182_T_C	rs3799380	C	-0.839052	0.153759	3.4109e-07	0.00671427
Lymphoid	HMGN4	6_26498165_C_T	rs3757151	T	0.505596	0.100341	2.03335e-06	0.0211121
Lymphoid	GUSBP2	6_26906789_A_G	rs9368476	G	-0.73576	0.150783	3.93325e-06	0.0331255
Lymphoid	LINC00243	6_30890431_A_G	rs885905	G	0.862155	0.107314	1.72459e-12	5.64464e-06
Lymphoid	HLA-C	6_31247815_C_T	rs72855758	T	0.492248	0.0684144	1.07978e-10	0.000147615
Lymphoid	HLA-B	6_31263051_A_G	rs2853926	G	0.380648	0.0732558	1.04751e-06	0.0462035
Lymphoid	TSTD3	6_99978570_A_T	rs7764055	T	-0.605201	0.111265	3.68351e-07	0.0139939
Lymphoid	SAMD3	6_130506382_A_C	rs7749850	C	-0.38097	0.0682555	1.97647e-07	0.0106718
Lymphoid	ENSG00000290067	6_131618603_G_A	rs147126270	A	0.650392	0.127759	1.63528e-06	0.0312777
Lymphoid	AHI1	6_135865229_G_A	rs9389300	A	0.740616	0.119061	1.10399e-08	0.000462677
Lymphoid	MAP3K5	6_137082948_A_G	rs6924387	G	-0.632305	0.0841149	2.23533e-11	5.20719e-06
Lymphoid	ENSG00000228334	7_3157702_A_G	rs6955702	G	0.992299	0.060102	1.41712e-30	1.137e-20
Lymphoid	AOAH	7_36768658_G_T	rs6956701	T	-0.551843	0.0748863	4.62223e-11	2.15663e-05
Lymphoid	TRGC2	7_38227749_C_T	rs11766341	T	-0.553003	0.0849435	2.86055e-09	0.00040501
Lymphoid	TRG-AS1	7_38329818_G_A	rs12154478	A	-0.780073	0.141812	2.81685e-07	0.0131736
Lymphoid	COG5	7_107250260_G_A	rs3779495	A	-1.24709	0.0986502	1.326e-22	4.9624e-15
Lymphoid	GALNT11	7_151473511_T_C	rs7792110	C	0.582343	0.115395	1.9687e-06	0.0495673
Lymphoid	CSGALNACT1	8_19317786_G_T	rs12542081	T	-0.555852	0.0813574	6.2127e-10	0.000220409
Lymphoid	TPD52	8_81047619_C_T	rs2370371	T	0.596356	0.0988662	2.62307e-08	0.00150197
Lymphoid	MTSS1	8_125649900_C_T	rs13282164	T	-0.68113	0.109198	1.0202e-08	0.00110365
Lymphoid	PCAT1	8_127504653_A_C	rs6470446	C	-0.9583	0.145062	1.82026e-09	0.00036108
Lymphoid	TG	8_134064375_C_A	rs2702971	A	0.708179	0.136553	1.09321e-06	0.0384941
Lymphoid	DOCK8	9_275913_T_C	rs13287349	C	-1.01212	0.156596	3.56698e-09	0.000740285
Lymphoid	LINGO2	9_28956818_G_A	rs10968832	A	-0.707876	0.0995758	1.6403e-10	7.79114e-05
Lymphoid	B4GALT1	9_33179451_C_T	rs28517717	T	0.717123	0.121586	4.81633e-08	0.00290732
Lymphoid	CENPP	9_94966486_T_G	rs10081693	G	0.968594	0.150153	3.7826e-09	0.000354043
Lymphoid	AOPEP	9_97475320_C_G	rs12348206	G	1.15015	0.16519	3.32475e-10	6.79636e-05
Lymphoid	LINC01505	9_108951841_C_G	rs78381117	G	-0.687225	0.0988098	3.44735e-10	6.79636e-05
Lymphoid	DELEC1	9_117656633_C_CCTG	rs3833492	CCTG	0.920685	0.0820316	1.61847e-19	8.50125e-12
Lymphoid	ENSG00000287277	10_7080045_A_G	rs4748631	G	-0.5808	0.101198	9.82327e-08	0.00736023
Lymphoid	ANK3	10_62487010_A_C	rs1993939	C	-0.497186	0.0782275	5.89775e-09	0.000740285
Lymphoid	NUTM2B-AS1	10_81446059_T_C	rs140765424	C	-0.688247	0.114904	3.17902e-08	0.00268152
Lymphoid	CCSER2	10_86060697_C_T	rs4331023	T	0.543865	0.102808	7.01471e-07	0.0241756
Lymphoid	XRRA1	11_74481631_T_C	rs4944950	C	0.823711	0.101156	9.99934e-13	7.59332e-07
Lymphoid	ETS1	11_128451632_C_T	rs55781052	T	0.436682	0.0793002	2.7448e-07	0.0123846
Lymphoid	SNX19	11_130781767_C_A	rs12420834	A	0.658151	0.123535	5.96983e-07	0.0202005
Lymphoid	KLRG1	12_9158317_C_T	rs12828013	T	-0.682898	0.101059	8.87954e-10	0.000110453
Lymphoid	LINC00612	12_9158317_C_T	rs12828013	T	-0.695708	0.0941947	4.25799e-11	1.17813e-05
Lymphoid	A2M-AS1	12_9270408_T_G	rs34656493	G	-0.540222	0.0978398	2.57267e-07	0.00736023
Lymphoid	A2M	12_9158317_C_T	rs12828013	T	-0.623404	0.0646612	5.07458e-16	1.51229e-09
Lymphoid	PZP	12_9182409_A_G	rs60267183	G	-0.911991	0.0670051	1.13935e-24	7.27454e-16
Lymphoid	LINC00987	12_9160005_C_A	rs7953214	A	-0.86226	0.102783	2.90618e-13	3.60992e-07
Lymphoid	KLRD1	12_10406010_CT_C	rs34648591	C	-0.317464	0.0619478	1.41753e-06	0.0371697
Lymphoid	SLC38A4-AS1	12_46739740_C_T	rs11613912	T	0.716836	0.106947	1.15191e-09	0.00020188
Lymphoid	IFNG-AS1	12_68416645_G_A	rs10878726	A	-0.528535	0.10154	1.00811e-06	0.0326612
Lymphoid	LINC02384	12_68843191_A_G	rs731938	G	1.01443	0.0765664	6.65291e-24	1.43437e-15
Lymphoid	RASA3	13_114918084_T_G	rs383599	G	0.601636	0.106973	1.63732e-07	0.00639729
Lymphoid	PTGDR	14_52619837_G_A	rs8022207	A	-0.713776	0.0693977	1.90225e-17	1.62569e-10
Lymphoid	PELI2	14_56584499_C_T	rs3186565	T	0.623686	0.112067	2.12275e-07	0.0103569
Lymphoid	CEP128	14_81235878_A_G	rs172909	G	-0.495929	0.0994064	2.50341e-06	0.0498884
Lymphoid	TC2N	14_92241352_A_C	rs61269268	C	-0.631727	0.10286	1.58755e-08	0.00137897
Lymphoid	GOLGA8B	15_34880250_TA_T	rs34389299	T	-0.619181	0.115355	5.02451e-07	0.0139939
Lymphoid	GABPB1-AS1	15_50648339_T_C	rs504781	C	0.9991	0.0933225	2.23643e-18	8.54589e-11
Lymphoid	ADCY9	16_4105786_G_C	rs34140544	C	-0.687934	0.0842744	9.04301e-13	8.40538e-07
Lymphoid	RBL2	16_53501946_G_A	rs4281707	A	-0.51086	0.0988704	1.18555e-06	0.0238621
Lymphoid	KLHDC4	16_87749634_C_A	rs9933061	A	0.671434	0.0796425	2.35882e-13	7.59332e-07
Lymphoid	FANCA	16_89844043_T_C	rs1006548	C	0.583371	0.111439	8.88276e-07	0.0220425
Lymphoid	ENSG00000291175	17_44058640_A_G	rs3785885	G	-0.669722	0.135704	3.12804e-06	0.0497214
Lymphoid	NSF	17_44172679_G_A	rs7211983	A	0.95601	0.0987525	4.1433e-16	6.51132e-10
Lymphoid	STXBP4	17_53045519_T_C	rs12947685	C	0.647356	0.119913	4.39541e-07	0.0154651
Lymphoid	DOK6	18_67524383_C_T	rs4891780	T	0.647886	0.0897701	9.69931e-11	3.28706e-05
Lymphoid	MBP	18_74768870_C_T	rs56142212	T	-0.46065	0.0829751	2.25376e-07	0.0160705
Lymphoid	PPP5C	19_46847901_C_T	rs62136099	T	-0.765408	0.115346	1.58217e-09	0.000328575
Lymphoid	GP6-AS1	19_55563906_G_A	rs34965439	A	0.641897	0.11266	1.18228e-07	0.00736023
Lymphoid	KIF16B	20_16561360_G_A	rs6514693	A	-0.759924	0.112462	8.89032e-10	0.000220409
Lymphoid	LINC00649	21_35331900_A_AT	rs34584411	AT	0.676608	0.121255	1.98936e-07	0.00632541
Lymphoid	DIP2A	21_47960493_T_C	rs9306156	C	0.982255	0.0680182	2.09581e-26	3.09338e-17
Lymphoid	PRMT2	21_47960493_T_C	rs9306156	C	0.944444	0.0839767	1.44108e-19	6.14621e-12
Lymphoid	ASCC2	22_29860811_T_C	rs62226125	C	-0.634228	0.129779	3.81516e-06	0.0462035
Lymphoid	MIR3667HG	22_50050468_G_A	rs739239	A	-1.20588	0.0691742	2.3313e-32	5.71996e-22
Myeloid	CROCCP2	1_17276223_C_T	rs11585710	T	0.793393	0.151944	9.14371e-07	0.00532197
Myeloid	MICOS10	1_19781545_G_T	rs1875325	T	-0.647868	0.120416	4.61523e-07	0.00693166
Myeloid	EPHB2	1_23054719_CTGAA_C	rs61525878	C	-0.883026	0.132813	1.40235e-09	0.000118922
Myeloid	PHACTR4	1_28740421_T_C	rs11587757	C	0.503985	0.0849142	3.90447e-08	0.000606856
Myeloid	CSF3R	1_36940574_G_C	rs3917960	C	-0.40151	0.0841022	5.92921e-06	0.0235349
Myeloid	INPP5B	1_38281858_G_A	rs67164465	A	0.579957	0.118524	3.63817e-06	0.0275718
Myeloid	SCP2	1_53310594_A_G	rs499239	G	0.604661	0.090234	1.09218e-09	5.52699e-05
Myeloid	DAB1	1_59021616_T_C	rs7519463	C	-0.867568	0.112203	7.04355e-12	2.19352e-06
Myeloid	ITGB3BP	1_63887514_A_G	rs9436228	G	-0.611716	0.115541	6.69157e-07	0.00834769
Myeloid	ROR1	1_64291940_T_C	rs683574	C	1.39086	0.130014	1.85884e-18	1.06927e-11
Myeloid	ENSG00000285851	1_84974960_T_C	rs312395	C	-0.713478	0.121266	4.93681e-08	0.000961957
Myeloid	LRRC8B	1_90017273_C_G	rs6700967	G	0.553111	0.100987	3.02545e-07	0.00322194
Myeloid	CDC14A	1_100419556_A_G	rs7518805	G	0.455691	0.100436	1.53469e-05	0.0367925
Myeloid	LINC02785	1_108589998_C_T	rs1539553	T	-0.717531	0.075468	8.47045e-16	1.53519e-09
Myeloid	AHCYL1	1_110341751_TTTTG_T	rs146781110	T	0.90671	0.169027	4.94613e-07	0.00622882
Myeloid	DRAM2	1_111731158_A_G	rs2297703	G	0.492354	0.0765143	3.86141e-09	0.000216026
Myeloid	CEPT1	1_111733724_G_C	rs10857859	C	0.460768	0.0710701	3.07223e-09	0.000175504
Myeloid	WARS2-AS1	1_119691593_G_A	rs58451339	A	-0.841173	0.11669	9.36784e-11	9.89606e-06
Myeloid	LINC00624	1_146717027_T_C	rs72691016	C	-0.487724	0.0900733	3.97194e-07	0.00409807
Myeloid	NBPF14	1_147860956_T_TC	rs34225131	TC	0.537818	0.103563	1.03275e-06	0.000943054
Myeloid	ENSG00000289768	1_161651064_T_C	rs723177	C	-0.593479	0.118019	2.07021e-06	0.0135982
Myeloid	FCGR2C	1_161476205_A_G	rs9427398	G	-0.761877	0.129584	5.03142e-08	0.000943054
Myeloid	SCYL3	1_169846883_T_C	rs6692451	C	0.663359	0.144349	1.21732e-05	0.0458729
Myeloid	DDX59	1_200619031_C_T	rs34428088	T	-0.485814	0.101481	5.61979e-06	0.0353697
Myeloid	IPO9-AS1	1_201760981_A_G	rs704633	G	-0.57768	0.101516	1.17666e-07	0.00305261
Myeloid	RNPEP	1_201949888_C_T	rs10800804	T	0.398329	0.0832546	5.68328e-06	0.0334446
Myeloid	ENSG00000286619	1_205782718_A_G	rs9438393	G	1.0338	0.0610137	1.10995e-31	2.02586e-22
Myeloid	SIPA1L2	1_232735448_C_G	rs10752794	G	-0.591248	0.104106	1.23706e-07	0.00293463
Myeloid	B3GALNT2	1_235653590_G_A	rs291399	A	0.718217	0.0841911	1.25708e-13	5.34414e-08
Myeloid	SDCCAG8	1_243421404_A_G	rs10803130	G	-0.614532	0.0773695	2.45419e-12	4.53352e-07
Myeloid	EFCAB2	1_245199100_C_T	rs7533985	T	-0.474248	0.0822245	8.32777e-08	0.0015781
Myeloid	SH3YL1	2_242793_G_C	rs62114506	C	0.530826	0.111838	6.63617e-06	0.0284088
Myeloid	TAF1B	2_9966820_T_A	rs10184715	A	0.535901	0.103416	1.08294e-06	0.0149342
Myeloid	SMC6	2_17983071_C_G	rs300157	G	0.481209	0.0943762	1.54091e-06	0.0141935
Myeloid	CYP1B1-AS1	2_38350007_A_G	rs1108460	G	0.64716	0.116599	2.19238e-07	0.00507997
Myeloid	DHX57	2_39143803_T_C	rs4670267	C	0.455139	0.0972508	8.67634e-06	0.0284088
Myeloid	MSH2	2_47729822_A_G	rs74179087	G	0.740669	0.150975	3.45159e-06	0.0322233
Myeloid	ENSG00000289156	2_68348011_C_T	rs7599687	T	0.415176	0.0836065	2.69158e-06	0.0239852
Myeloid	ANTXR1	2_69381569_A_G	rs13384676	G	0.576731	0.0979774	4.87488e-08	0.00108887
Myeloid	ANXA4	2_70423835_T_C	rs7609126	C	-0.329589	0.0682422	4.72368e-06	0.0178611
Myeloid	MRPL19	2_75927536_T_C	rs11677947	C	0.57908	0.116892	2.82762e-06	0.0241219
Myeloid	GGCX	2_85737509_C_A	rs6738009	A	0.530053	0.10923	4.29918e-06	0.0302462
Myeloid	ANKRD36	2_97711421_G_A	rs11695197	A	0.489761	0.0726327	8.93571e-10	2.02219e-05
Myeloid	LINC02969	2_98384924_TAAG_T	rs140866484	T	-0.513633	0.123627	6.69766e-05	0.0384542
Myeloid	INPP4A	2_99030598_C_A	rs7593615	A	-0.642777	0.106275	2.32913e-08	0.000569915
Myeloid	TSGA10	2_99825102_A_G	rs11123770	G	0.492231	0.0984891	2.35543e-06	0.00971602
Myeloid	GCC2	2_109128862_C_T	rs2718765	T	0.736448	0.0864989	1.36941e-13	5.37774e-08
Myeloid	PAX8-AS1	2_113993344_A_C	rs7589901	C	-0.947104	0.0882548	1.5637e-18	2.06232e-11
Myeloid	PAX8	2_113978650_C_T	rs7578633	T	-0.96797	0.0883938	5.0783e-19	7.02985e-12
Myeloid	MARCO	2_119707051_T_G	rs13425622	G	-0.405805	0.0799802	1.71241e-06	0.0149342
Myeloid	SCTR	2_120189404_A_G	rs4340531	G	0.949074	0.10461	7.90973e-15	8.25211e-09
Myeloid	ARHGAP15	2_143860403_A_G	rs13019434	G	0.467205	0.0647324	8.97019e-11	1.14364e-05
Myeloid	ENSG00000228655	2_143888559_C_T	rs7608650	T	0.287388	0.0516267	2.03957e-07	0.00328657
Myeloid	TEX41	2_145364356_A_G	rs1346343	G	-0.560115	0.118683	7.40221e-06	0.0302462
Myeloid	DYNC1I2	2_172585595_G_A	rs11897196	A	0.67076	0.126177	6.09449e-07	0.00725177
Myeloid	ITGA4	2_182323766_G_A	rs1375493	A	-0.453939	0.0764683	3.88552e-08	0.000606856
Myeloid	CALCRL-AS1	2_187915170_T_A	rs10196280	A	-0.674098	0.108308	1.03537e-08	0.000315473
Myeloid	SLC40A1	2_190387487_C_T	rs13008704	T	0.401615	0.0732479	2.94799e-07	0.00126695
Myeloid	FAM117B	2_203477868_C_A	rs72926946	A	-0.825166	0.0924006	1.63796e-14	1.55956e-08
Myeloid	ARPC2	2_219113286_C_T	rs6436049	T	-0.390999	0.0760098	1.27244e-06	0.00861933
Myeloid	CYP27A1	2_219615878_CTCATGTTTGGCTCTG_C	rs67527046	C	0.208275	0.047355	2.64547e-05	0.0408769
Myeloid	ANKMY1	2_241461372_T_A	rs13394744	A	0.513068	0.102179	2.13532e-06	0.0275718
Myeloid	SUMF1	3_4403537_C_T	rs4685744	T	1.00076	0.0734283	7.03382e-25	1.39287e-16
Myeloid	ENSG00000287720	3_4410747_A_T	rs1618150	T	0.651118	0.0758268	9.44844e-14	6.1448e-08
Myeloid	SRGAP3	3_9151362_T_C	rs371214	C	0.56555	0.0945399	3.1529e-08	0.00118457
Myeloid	SEC13	3_10302172_G_A	rs394558	A	0.687181	0.100464	5.6066e-10	5.3832e-05
Myeloid	ATG7	3_11587471_T_G	rs9850938	G	-0.485619	0.0863713	1.59312e-07	0.00419032
Myeloid	VGLL4	3_11437551_A_G	rs4684070	G	-0.612374	0.11938	1.35274e-06	0.0154639
Myeloid	SGO1-AS1	3_20228009_T_C	rs11709127	C	1.0204	0.120074	1.4844e-13	2.20417e-07
Myeloid	THRB	3_24437921_T_A	rs71328479	A	-0.8849	0.097947	9.61041e-15	1.55956e-08
Myeloid	ENSG00000289130	3_24469793_C_T	rs4557108	T	0.444063	0.088706	2.27619e-06	0.0280126
Myeloid	NGLY1	3_25765074_A_AT	rs34091949	AT	-0.92695	0.109294	1.61675e-13	4.77208e-08
Myeloid	SLC4A7	3_27601692_T_C	rs9871592	C	0.48395	0.0964881	2.18623e-06	0.0156324
Myeloid	PDCD6IP	3_33901949_G_A	rs9818269	A	-0.457653	0.0891307	1.32441e-06	0.00871407
Myeloid	EIF1B-AS1	3_40497540_G_T	rs2085115	T	0.513307	0.111564	1.19101e-05	0.0277295
Myeloid	ENTPD3-AS1	3_40516825_G_T	rs7640785	T	-0.583285	0.0952368	1.63959e-08	0.000239222
Myeloid	ZKSCAN7-AS1	3_44978367_A_C	rs12498086	C	0.486332	0.0955241	1.59147e-06	0.0105854
Myeloid	ZNF589	3_48172687_T_C	rs7374376	C	-0.514502	0.108919	7.27415e-06	0.0133985
Myeloid	WDR6	3_48940875_G_A	rs55674449	A	0.584685	0.129734	1.72999e-05	0.0173251
Myeloid	RASSF1	3_50301050_C_T	rs77097132	T	0.679795	0.130679	9.94227e-07	0.00402486
Myeloid	CCDC66	3_56577247_G_A	rs60948160	A	-0.557027	0.0873592	5.08319e-09	0.000238056
Myeloid	SUCLG2	3_67680614_C_T	rs6797010	T	-0.484398	0.0824259	5.09166e-08	0.00110413
Myeloid	HTR1F	3_87941850_T_C	rs1946570	C	0.822391	0.115072	1.26747e-10	9.89606e-06
Myeloid	TBC1D23	3_99931395_T_C	rs6808175	C	-0.400459	0.0877667	1.3866e-05	0.0315152
Myeloid	CD200R1	3_112455757_C_T	rs77092128	T	-0.529569	0.114184	1.02794e-05	0.0448067
Myeloid	ZBTB20	3_113955820_G_C	rs3732780	C	-0.40806	0.0849633	5.27388e-06	0.0327446
Myeloid	IQCB1	3_121546511_G_A	rs7632786	A	0.681237	0.105357	3.33412e-09	0.000162562
Myeloid	EAF2	3_121619464_A_T	rs57636696	T	0.490365	0.102703	5.91668e-06	0.027772
Myeloid	PARP14	3_122426474_A_C	rs6793057	C	-1.10586	0.109671	4.37978e-17	1.13517e-10
Myeloid	HSPBAP1	3_122545075_T_C	rs9835184	C	0.589805	0.126123	8.80373e-06	0.0378619
Myeloid	OSBPL11	3_125360386_T_G	rs2979332	G	0.581291	0.10136	9.6484e-08	0.00181922
Myeloid	MGLL	3_127624923_T_A	rs9873533	A	0.442474	0.0666867	1.49564e-09	8.28619e-05
Myeloid	TMCC1	3_129310191_C_T	rs62267578	T	-0.482084	0.10443	1.12022e-05	0.0299461
Myeloid	P2RY13	3_150985940_A_G	rs6440731	G	0.657693	0.125334	8.18326e-07	0.0077626
Myeloid	NMD3	3_160639865_A_G	rs66872845	G	-0.573162	0.0995569	8.73316e-08	0.000826949
Myeloid	GOLIM4	3_167890718_A_C	rs2253178	C	0.405297	0.0902788	1.85251e-05	0.0435814
Myeloid	MFN1	3_179572770_G_T	rs72622578	T	0.818563	0.171056	5.66288e-06	0.0314291
Myeloid	ABCC5	3_183756808_G_A	rs6789882	A	-0.316737	0.0663054	5.86035e-06	0.0386634
Myeloid	MUC20-OT1	3_195661089_C_A	rs6785037	A	0.804416	0.0853214	1.27568e-15	3.36888e-09
Myeloid	ZNF595	4_238821_G_C	rs9684973	C	0.513478	0.122303	5.6821e-05	0.0450892
Myeloid	ZNF718	4_41870_G_A	rs4090381	A	0.623905	0.0979038	5.1709e-09	8.03547e-05
Myeloid	ZFYVE28	4_2418445_C_G	rs6842246	G	0.591303	0.101284	6.06648e-08	0.00116606
Myeloid	ENSG00000288075	4_9069955_A_C	rs35025154	C	0.870577	0.0884003	1.47053e-16	3.30268e-10
Myeloid	ENSG00000287778	4_11469895_G_C	rs13145566	C	0.501321	0.105838	6.90221e-06	0.0402749
Myeloid	ENSG00000249988	4_14176733_C_T	rs3096591	T	0.54951	0.0855028	4.00926e-09	0.000228565
Myeloid	C1QTNF7-AS1	4_15659048_A_G	rs4698408	G	-0.461132	0.0766174	2.66813e-08	0.000982601
Myeloid	CC2D2A	4_15592864_C_T	rs7684446	T	0.625628	0.0969963	3.59433e-09	0.000196462
Myeloid	ENSG00000249207	4_39381524_G_C	rs115819521	C	0.597053	0.123792	4.85469e-06	0.0310217
Myeloid	APBB2	4_41211532_C_T	rs17443513	T	1.03479	0.104915	1.36095e-16	6.19164e-10
Myeloid	ATP8A1	4_42659139_G_A	rs4629487	A	-0.681358	0.095675	1.43316e-10	1.91292e-05
Myeloid	ENSG00000250075	4_68436576_T_C	rs28414931	C	0.444937	0.0911537	3.82257e-06	0.0216817
Myeloid	UBA6-DT	4_68528460_C_T	rs9991141	T	1.37542	0.121775	8.72258e-20	1.10492e-12
Myeloid	ANKRD17-DT	4_74129185_G_A	rs4072	A	0.493891	0.093197	6.54708e-07	0.00414664
Myeloid	NAAA	4_76854509_C_T	rs28516016	T	0.422503	0.0872037	4.43606e-06	0.0236233
Myeloid	SNCA	4_90785064_C_CT	rs76168518	CT	-0.416957	0.0876203	6.31228e-06	0.0285565
Myeloid	CCSER1	4_91091770_C_A	rs10026036	A	0.602924	0.109766	2.82342e-07	0.00497093
Myeloid	PDLIM5	4_95447259_G_T	rs2577056	T	0.604305	0.0916805	1.84112e-09	0.000119942
Myeloid	UBE2D3	4_103605916_G_A	rs393223	A	0.420503	0.0874525	5.15494e-06	0.0141519
Myeloid	PAPSS1	4_108623628_T_C	rs2522427	C	0.345408	0.0712596	4.3967e-06	0.0194081
Myeloid	CAMK2D	4_114672655_C_T	rs10003655	T	-0.560217	0.106183	7.2426e-07	0.00834769
Myeloid	USP53	4_120106348_T_C	rs7655064	C	1.1637	0.103041	8.77319e-20	3.01276e-12
Myeloid	ELF2	4_140105688_T_G	rs7654084	G	-0.661922	0.0835939	2.77535e-12	7.47351e-07
Myeloid	RNF150	4_142128764_A_G	rs10012354	G	-1.0874	0.0642481	1.20785e-31	2.24756e-22
Myeloid	GASK1B-AS1	4_159043135_T_C	rs4432798	C	0.970741	0.12313	3.29773e-12	3.29774e-07
Myeloid	ENSG00000250604	4_159043135_T_C	rs4432798	C	0.845126	0.077136	4.9333e-19	1.26455e-12
Myeloid	TMEM144	4_159043135_T_C	rs4432798	C	0.806493	0.118309	6.27003e-10	1.987e-05
Myeloid	SNX25	4_186696269_A_G	rs2133380	G	0.466891	0.0926181	1.96556e-06	0.0245944
Myeloid	SLC12A7	5_1104938_C_T	rs35188965	T	-0.494645	0.0843363	5.36681e-08	0.00179617
Myeloid	NSUN2	5_6600492_G_GT	rs369350953	GT	-0.662758	0.0980764	8.33279e-10	8.54444e-05
Myeloid	ANKH	5_14917714_T_C	rs860665	C	0.596228	0.0820636	7.09072e-11	8.58986e-06
Myeloid	RAI14	5_34623539_T_C	rs256325	C	-0.541305	0.113339	5.88334e-06	0.0345909
Myeloid	TTC33	5_40815621_C_A	rs193866	A	-0.566166	0.12085	8.51056e-06	0.0384622
Myeloid	ARL15	5_53597285_C_T	rs10940375	T	0.40216	0.0759117	6.5954e-07	0.0129198
Myeloid	NDUFAF2	5_60011522_C_T	rs1816863	T	0.590815	0.126948	9.63451e-06	0.0343379
Myeloid	IPO11	5_61967511_A_G	rs1477357	G	-0.513518	0.113871	1.7105e-05	0.0429011
Myeloid	ADAMTS6	5_64254232_T_C	rs10050854	C	0.590739	0.0862711	5.41039e-10	4.06637e-05
Myeloid	ENSG00000286062	5_65916784_G_A	rs10940072	A	0.434374	0.0783084	2.22485e-07	0.00320214
Myeloid	FCHO2	5_72110515_C_T	rs4704040	T	-0.722683	0.0642479	1.10584e-19	5.87324e-13
Myeloid	AP3B1	5_77572536_A_C	rs10067151	C	0.503028	0.104427	4.9749e-06	0.0288211
Myeloid	ARSB	5_78181577_T_C	rs72762973	C	0.783874	0.128025	1.65302e-08	0.000491191
Myeloid	MSH3	5_80194405_T_C	rs56872707	C	-0.744323	0.153479	4.35176e-06	0.0343379
Myeloid	PGGT1B	5_114645507_A_C	rs267286	C	-0.743189	0.156823	6.8369e-06	0.0345909
Myeloid	DTWD2	5_118329234_G_A	rs299193	A	0.55869	0.105178	6.20555e-07	0.00947926
Myeloid	ENSG00000283782	5_131832514_G_A	rs2548998	A	-0.634734	0.0949148	1.16562e-09	5.91827e-05
Myeloid	TXNDC15	5_134223593_A_G	rs3733897	G	1.00415	0.121854	5.47576e-13	1.30493e-07
Myeloid	PKD2L2	5_137244311_T_C	rs2003491	C	0.390349	0.0891601	2.85976e-05	0.0470164
Myeloid	PRELID2	5_145119369_A_G	rs11167909	G	-0.610292	0.10315	4.25034e-08	0.000826583
Myeloid	SLC36A1	5_150875468_C_A	rs165330	A	-0.595334	0.101764	5.74299e-08	0.00139416
Myeloid	GABRB2	5_160548063_A_G	rs9313871	G	-0.724062	0.108458	1.23096e-09	8.03547e-05
Myeloid	ENSG00000290968	5_177058525_A_G	rs62398479	G	0.620533	0.110987	1.83132e-07	0.00202815
Myeloid	MGAT1	5_180226769_G_A	rs72650619	A	-0.579512	0.117515	3.106e-06	0.0277295
Myeloid	SERPINB6	6_2950980_G_C	rs2165123	C	0.70457	0.0987746	1.35481e-10	1.6721e-05
Myeloid	RIPK1	6_3080324_C_A	rs2064310	A	-0.678565	0.131235	1.13672e-06	0.0138629
Myeloid	LY86	6_6590175_A_C	rs7746859	C	0.708188	0.0947787	2.56336e-11	4.98112e-06
Myeloid	GCNT2	6_10519890_C_A	rs707794	A	-0.718542	0.0891688	1.37397e-12	5.0805e-07
Myeloid	KIF13A	6_17995594_G_A	rs10949472	A	0.569331	0.11418	2.47198e-06	0.0200235
Myeloid	BTN2A1	6_26364056_C_T	rs10946817	T	0.389507	0.0802047	4.23308e-06	0.0143532
Myeloid	GUSBP2	6_26885171_T_C	rs35819380	C	0.499145	0.104829	6.23999e-06	0.0182988
Myeloid	HLA-DRB5	6_32599180_G_A	rs9272056	A	-0.867472	0.0786337	3.35022e-19	4.36844e-11
Myeloid	HLA-DQA1	6_32580806_G_A	rs9271268	A	-0.672875	0.0919128	5.40293e-11	2.09351e-05
Myeloid	HLA-DQB1	6_32587113_G_A	rs9271376	A	-0.737386	0.08043	4.84706e-15	2.93182e-08
Myeloid	KHDRBS2	6_63181872_A_T	rs646023	T	0.485807	0.0948145	1.3868e-06	0.00680008
Myeloid	ENSG00000271945	6_78049880_C_A	rs72898752	A	-0.973548	0.163679	3.68568e-08	0.00094467
Myeloid	DOP1A	6_83800898_G_A	rs62419228	A	-0.765499	0.102071	2.23584e-11	3.77141e-06
Myeloid	ME1	6_84113685_C_A	rs112887546	A	-0.481421	0.078799	1.75775e-08	0.000435845
Myeloid	SMIM8	6_88011737_C_A	rs425020	A	-0.492961	0.09861	2.34291e-06	0.010966
Myeloid	SLC16A10	6_111572138_G_A	rs12208141	A	0.445668	0.0726717	1.5798e-08	0.0004303
Myeloid	CEP85L	6_119371580_A_G	rs808028	G	-0.628846	0.126601	2.67673e-06	0.0143532
Myeloid	ENSG00000253194	6_119251706_C_T	rs1022709	T	0.645684	0.0965647	1.17047e-09	8.28619e-05
Myeloid	L3MBTL3	6_130374461_T_A	rs7740107	A	-0.549467	0.10559	9.868e-07	0.0129198
Myeloid	VNN1	6_133030492_T_C	rs2300077	C	0.487614	0.0930052	8.34902e-07	0.00723325
Myeloid	AHI1	6_135870778_T_C	rs9402717	C	0.711544	0.0842571	1.94466e-13	5.35196e-08
Myeloid	MAP7	6_136805782_C_T	rs3778308	T	-0.525395	0.113233	1.01933e-05	0.030586
Myeloid	MAP3K5	6_137083138_C_T	rs932589	T	-0.44934	0.0753687	3.45784e-08	0.000455214
Myeloid	ENSG00000288714	6_141164281_A_G	rs614327	G	0.942704	0.147014	4.29152e-09	0.000175849
Myeloid	ENSG00000234147	6_141164281_A_G	rs614327	G	0.924868	0.144288	4.34141e-09	0.000104289
Myeloid	C1GALT1	7_7260161_T_A	rs58407878	A	0.561971	0.0948636	4.10919e-08	0.00168554
Myeloid	NFE2L3	7_26129947_C_T	rs10951124	T	-0.694271	0.127256	3.32194e-07	0.00476483
Myeloid	LINC02981	7_26438652_C_G	rs1229663	G	-0.56151	0.0881826	5.29509e-09	0.000322086
Myeloid	JAZF1	7_28277107_C_G	rs2158799	G	-0.63867	0.0726399	3.31628e-14	3.39559e-08
Myeloid	CPVL	7_29194429_C_T	rs245900	T	0.40815	0.0760829	4.94063e-07	0.0106269
Myeloid	AOAH	7_36762723_A_G	rs7785921	G	-0.576476	0.09025	4.82164e-09	0.00025232
Myeloid	TRG-AS1	7_38418922_C_T	rs73115901	T	-0.750554	0.0781322	5.10538e-16	1.59372e-09
Myeloid	CCM2	7_45116468_C_A	rs3735491	A	-0.458514	0.0944827	4.29478e-06	0.0253747
Myeloid	ZNF736	7_64096152_C_T	rs6956785	T	0.463203	0.0991676	9.00183e-06	0.0315152
Myeloid	ZNF107	7_64113313_G_A	rs13230561	A	-0.490038	0.100759	4.1119e-06	0.0166548
Myeloid	CCT6P3	7_64320673_A_C	rs10255316	C	0.509104	0.103689	3.39455e-06	0.0110616
Myeloid	GTF2IRD2B	7_74351065_A_G	rs60627350	G	-0.493003	0.106653	1.09307e-05	0.0207778
Myeloid	LINC03009	7_76250806_C_T	rs1799231	T	-0.56836	0.0724845	4.08551e-12	9.29485e-07
Myeloid	ENSG00000259628	7_76561002_A_T	rs4098958	T	0.423351	0.0882572	5.40455e-06	0.0301972
Myeloid	FGL2	7_76851323_A_G	rs7810066	G	0.469859	0.100048	8.12512e-06	0.0384622
Myeloid	CD36	7_80169310_A_T	rs10215822	T	0.49022	0.0660308	3.24768e-11	5.81942e-06
Myeloid	SLC25A13	7_95755169_GTTC_G	rs34041341	G	0.429228	0.0782519	2.91901e-07	0.00414664
Myeloid	ENSG00000242588	7_128177115_A_G	rs11982561	G	0.53581	0.081559	2.04209e-09	0.000120646
Myeloid	LINC-PINT	7_130400643_T_C	rs3847103	C	-0.494863	0.105329	8.06278e-06	0.0482321
Myeloid	ENSG00000230649	7_135690482_A_G	rs73164989	G	1.26281	0.108352	1.39107e-20	2.47614e-13
Myeloid	ENSG00000232053	7_135690482_A_G	rs73164989	G	1.41875	0.119201	3.95403e-21	9.61741e-14
Myeloid	TRIM24	7_137879380_T_C	rs1973326	C	-0.611998	0.0984018	1.05721e-08	0.00043747
Myeloid	TBXAS1	7_139842702_TA_T	rs111959732	T	0.349733	0.0708405	3.0356e-06	0.0259842
Myeloid	EPHA1-AS1	7_143111296_T_C	rs11769559	C	1.08714	0.0613135	3.28815e-33	2.20531e-23
Myeloid	TMEM176B	7_150457308_T_C	rs4554383	C	-0.416063	0.0840826	2.89562e-06	0.0277295
Myeloid	ERICH1	8_588613_G_A	rs11774807	A	-0.50652	0.0790777	4.43496e-09	0.000457122
Myeloid	FAM85B	8_8310884_C_G	rs876955	G	0.469365	0.0967797	4.34905e-06	0.0241353
Myeloid	PSD3	8_18789432_CAT_C	rs35234057	C	-0.606642	0.119053	1.56234e-06	0.0283872
Myeloid	FUT10	8_33302508_A_G	rs2732305	G	-0.626253	0.0976909	4.3278e-09	8.22437e-05
Myeloid	ST18	8_53381022_CT_C	rs34950146	C	0.555574	0.0662761	2.66636e-13	6.70287e-08
Myeloid	SDCBP	8_59451173_A_G	rs1991359	G	0.742782	0.0930146	1.97919e-12	5.0805e-07
Myeloid	ASPH	8_62647266_CA_C	rs33953776	C	0.44626	0.0639014	2.80353e-10	2.74443e-05
Myeloid	ENSG00000253983	8_74726681_G_A	rs12677464	A	-0.675802	0.120862	1.82741e-07	0.00293463
Myeloid	ZC2HC1A	8_79581313_TTC_T	rs34422788	T	0.761651	0.104289	5.8883e-11	4.95572e-06
Myeloid	PAG1	8_82041464_A_C	rs9298343	C	-0.384317	0.0842659	1.3976e-05	0.0451599
Myeloid	RIPK2-DT	8_90733271_T_C	rs35489404	C	-0.596531	0.109254	3.25908e-07	0.00354253
Myeloid	ASAP1	8_131504525_G_C	rs7386933	C	0.287179	0.0597112	5.13175e-06	0.0395951
Myeloid	PTK2	8_141910639_G_A	rs11776118	A	0.810151	0.117482	4.28295e-10	3.87637e-05
Myeloid	PUM3	9_2793539_A_G	rs7037223	G	0.515013	0.0984529	8.7821e-07	0.0158268
Myeloid	ZDHHC21	9_14649728_G_A	rs10961636	A	-0.868782	0.0998768	5.3505e-14	5.93584e-08
Myeloid	TTC39B	9_15300968_C_A	rs4008004	A	-0.572916	0.102698	1.93455e-07	0.004426
Myeloid	BNC2	9_16863364_T_C	rs62541919	C	-0.942574	0.07328	3.13939e-23	7.02294e-15
Myeloid	C9orf72	9_27569188_T_C	rs10812619	C	-0.647011	0.0891745	7.44296e-11	1.27646e-05
Myeloid	APTX	9_33085599_A_G	rs10122739	G	-0.52361	0.104995	2.46445e-06	0.019587
Myeloid	PGM5	9_70986652_A_C	rs376712	C	0.451927	0.0685663	1.84399e-09	7.58184e-05
Myeloid	NMRK1	9_77738551_A_T	rs3824348	T	-0.558942	0.111838	2.35586e-06	0.0192411
Myeloid	PRUNE2	9_79304020_A_G	rs650682	G	-0.782396	0.0995984	3.80152e-12	1.28401e-06
Myeloid	FRMD3	9_86024106_A_G	rs10115207	G	0.776739	0.0873471	1.98679e-14	2.30102e-08
Myeloid	CENPP	9_94951819_A_G	rs3858097	G	0.986542	0.131499	2.20673e-11	3.84182e-06
Myeloid	ERCC6L2-AS1	9_98936624_A_G	rs7857544	G	0.495796	0.0972338	1.53982e-06	0.0156324
Myeloid	INVS	9_103064153_A_G	rs10989049	G	0.590742	0.108056	3.16178e-07	0.00293463
Myeloid	LPAR1	9_113608889_C_G	rs512483	G	-0.425003	0.0888395	5.69547e-06	0.0411368
Myeloid	SHOC1	9_114421067_C_T	rs58136855	T	-0.322711	0.0691607	9.17743e-06	0.0435814
Myeloid	SUSD1	9_114953715_A_G	rs2418198	G	-0.717871	0.130571	2.76069e-07	0.00488003
Myeloid	ENSG00000227355	9_124292424_C_G	rs7026783	G	0.497219	0.0901137	2.53102e-07	0.00293463
Myeloid	RC3H2	9_125137695_A_T	rs10306135	T	-0.566426	0.118722	6.00324e-06	0.028572
Myeloid	MVB12B	9_129115717_T_C	rs1360289	C	0.363752	0.0675653	4.54622e-07	0.00871407
Myeloid	PRRC2B	9_134191501_A_G	rs542062	G	-0.50609	0.103472	3.66915e-06	0.0291657
Myeloid	PTER	10_16548902_T_G	rs10795403	G	0.677651	0.126209	4.84072e-07	0.00599162
Myeloid	CCDC7	10_32710337_T_C	rs3004209	C	0.949244	0.119812	2.71366e-12	8.49861e-07
Myeloid	ZNF33B	10_42971925_C_T	rs1255400	T	0.459611	0.0942697	3.91332e-06	0.0166548
Myeloid	RASSF4	10_45445851_CAG_C	rs3841456	C	-0.525824	0.108495	4.40808e-06	0.0234245
Myeloid	ALOX5	10_45916834_T_C	rs6593485	C	0.516972	0.0914559	1.3928e-07	0.00161223
Myeloid	ARHGAP22	10_49827148_A_G	rs10776631	G	0.8764	0.0745687	8.44004e-21	1.47083e-13
Myeloid	LNCAROD	10_54467549_T_C	rs4522122	C	0.578316	0.115147	2.12499e-06	0.0211725
Myeloid	SLC25A16	10_69896336_G_A	rs12221035	A	0.673832	0.124243	3.82365e-07	0.00322612
Myeloid	ADK	10_75928933_T_C	rs67594352	C	0.686857	0.0967304	1.58646e-10	7.58793e-06
Myeloid	LRMDA	10_77191441_C_A	rs55922628	A	0.797269	0.0779486	2.08004e-17	6.73538e-11
Myeloid	KCNMA1	10_79318838_T_C	rs2670107	C	1.01954	0.0786563	1.91248e-23	2.28231e-15
Myeloid	NUTM2B-AS1	10_81446059_T_C	rs140765424	C	-0.603722	0.121393	2.60916e-06	0.0211725
Myeloid	LINC01374	10_91647955_G_C	rs1886410	C	-0.710071	0.0799726	2.1302e-14	1.72388e-08
Myeloid	LINC01375	10_91647955_G_C	rs1886410	C	-0.554977	0.060282	3.98244e-15	3.74827e-09
Myeloid	ENSG00000287150	10_91643607_C_T	rs1324705	T	-0.488001	0.0793385	1.45207e-08	0.000382898
Myeloid	TRIM66	11_8701836_C_T	rs10840106	T	0.693326	0.0904983	1.00277e-11	2.19352e-06
Myeloid	ARL14EP	11_30217503_C_T	rs605765	T	0.526295	0.113058	9.5932e-06	0.0308172
Myeloid	APIP	11_34905987_T_C	rs55672020	C	1.10615	0.12214	8.59045e-15	9.64324e-09
Myeloid	CRY2	11_45864142_T_A	rs7121611	A	-0.535259	0.109718	3.86481e-06	0.0201627
Myeloid	DDB2	11_47259993_G_A	rs4647757	A	-0.611128	0.12215	2.30403e-06	0.00722814
Myeloid	NUP160	11_47912150_G_A	rs1471712	A	-0.464618	0.0806428	8.56647e-08	0.00070353
Myeloid	PTPRJ	11_48096692_G_T	rs1967210	T	-0.612602	0.091897	1.28992e-09	2.24356e-05
Myeloid	MS4A4A	11_60072149_C_T	rs11230239	T	0.390467	0.0617758	6.59408e-09	0.000159576
Myeloid	MS4A14	11_60152563_T_A	rs950803	A	0.791326	0.0881084	1.26196e-14	9.64324e-09
Myeloid	VEGFB	11_64005412_G_A	rs4930152	A	-0.359875	0.0786633	1.32152e-05	0.0366957
Myeloid	ENSG00000254604	11_70156584_T_C	rs531498	C	-0.330185	0.0649749	1.65626e-06	0.0178611
Myeloid	PGM2L1	11_74114706_AT_A	rs34370029	A	0.732269	0.0999814	5.31707e-11	6.6364e-06
Myeloid	XRRA1	11_74569939_G_A	rs7105085	A	1.11924	0.0776747	1.5676e-26	1.04964e-17
Myeloid	ACER3	11_76753351_A_G	rs11237064	G	0.53194	0.113853	8.95668e-06	0.0408769
Myeloid	CLNS1A	11_77325222_A_G	rs11822592	G	-0.647374	0.0921423	2.28414e-10	1.91292e-05
Myeloid	FDX1	11_110242190_T_G	rs2846738	G	0.406163	0.0781666	1.01961e-06	0.00934541
Myeloid	SIDT2	11_117003528_G_C	rs4938343	C	0.605191	0.112587	4.71506e-07	0.00740723
Myeloid	JAML	11_118068100_T_A	rs1793161	A	0.527808	0.0809258	2.55719e-09	9.90643e-05
Myeloid	UBE4A	11_117804109_G_A	rs3863317	A	0.669196	0.144565	1.06478e-05	0.0443413
Myeloid	SNX19	11_130781475_C_G	rs3751038	G	1.06545	0.122221	4.86018e-14	2.90439e-08
Myeloid	A2M	12_9205540_T_A	rs2216143	A	-0.435873	0.0821149	6.30737e-07	0.00644716
Myeloid	CLEC2D	12_9805233_T_G	rs10844327	G	-0.766969	0.119782	4.48285e-09	0.000198495
Myeloid	CLEC12A	12_10114620_C_G	rs1969785	G	1.09982	0.0666734	8.52367e-31	8.74189e-21
Myeloid	ENSG00000275119	12_11324176_C_A	rs2416548	A	-1.08253	0.088466	7.27767e-22	1.11879e-14
Myeloid	DUSP16	12_12712694_G_C	rs4237940	C	-0.654932	0.127394	1.28914e-06	0.0168309
Myeloid	SOX5	12_24972746_C_T	rs7310300	T	0.504658	0.0829907	2.005e-08	0.00112965
Myeloid	BCAT1	12_24972746_C_T	rs7310300	T	0.574349	0.0876996	2.25109e-09	0.000146842
Myeloid	BICD1	12_32250159_T_C	rs1716960	C	-0.647516	0.105695	1.62658e-08	0.000982601
Myeloid	PPHLN1	12_42859588_C_T	rs11832772	T	0.57391	0.0819888	2.59064e-10	2.90972e-05
Myeloid	SLC38A4-AS1	12_46739740_C_T	rs11613912	T	0.714428	0.0978636	5.97719e-11	8.58986e-06
Myeloid	ENSG00000257496	12_46739740_C_T	rs11613912	T	0.584293	0.0956781	1.77903e-08	0.000351022
Myeloid	PCED1B	12_47605780_C_A	rs55711758	A	0.589483	0.0868692	7.2751e-10	4.91668e-05
Myeloid	PTGES3	12_57524108_T_C	rs35616842	C	0.4014	0.0893319	1.82392e-05	0.0378619
Myeloid	ENSG00000258168	12_70863799_G_T	rs11178249	T	-0.649737	0.107999	2.69846e-08	0.000950542
Myeloid	SYT1	12_79368407_G_A	rs73349595	A	-0.937748	0.0864497	8.62742e-19	4.48269e-12
Myeloid	DRAM1	12_102296166_T_A	rs10778158	A	0.433209	0.0756606	1.00551e-07	0.00179617
Myeloid	TXNRD1	12_105059650_C_T	rs12371457	T	-0.498437	0.090812	2.87508e-07	0.00586105
Myeloid	TPCN1	12_113602897_G_C	rs76946985	C	0.55839	0.106509	8.35725e-07	0.00922573
Myeloid	SLC8B1	12_113771091_G_C	rs78987494	C	0.633825	0.117	3.92773e-07	0.00549671
Myeloid	P2RX4	12_121647324_C_A	rs28360463	A	0.59286	0.0829888	1.28561e-10	1.43101e-05
Myeloid	CCDC92	12_124638795_T_C	rs58415501	C	0.675945	0.138618	3.90012e-06	0.0249365
Myeloid	STX2	12_131296390_T_G	rs4759790	G	0.943445	0.0896993	4.68655e-18	2.27811e-11
Myeloid	ZDHHC20	13_22005665_G_A	rs9509698	A	0.595061	0.0968553	1.50025e-08	0.000581557
Myeloid	FRY	13_32432193_A_G	rs9315146	G	0.725547	0.0925366	4.09513e-12	8.49861e-07
Myeloid	VWA8	13_42496742_G_A	rs12871212	A	-0.456736	0.0834996	3.12139e-07	0.00507997
Myeloid	DGKH	13_42605773_G_A	rs9566905	A	-0.38201	0.0712373	4.9847e-07	0.00617568
Myeloid	LRRC63	13_46826803_T_G	rs2148169	G	-0.485924	0.0883642	2.74631e-07	0.00406545
Myeloid	DLEU7	13_51302310_G_A	rs3118077	A	0.923324	0.128904	1.17144e-10	2.05368e-05
Myeloid	RNASEH2B	13_51542375_A_T	rs9526711	T	-0.782918	0.143732	3.44968e-07	0.00622882
Myeloid	TDRD3	13_60968740_C_G	rs8002239	G	0.785863	0.0795133	1.22633e-16	3.34611e-10
Myeloid	UGGT2	13_96578189_G_A	rs7985727	A	0.590266	0.115681	1.51714e-06	0.0143532
Myeloid	ENSG00000285534	13_110383524_G_A	rs7324369	A	-1.10803	0.0985399	1.12816e-19	1.26455e-12
Myeloid	AKAP6	14_33175822_G_A	rs1955512	A	-0.644223	0.0891504	8.59299e-11	1.85163e-05
Myeloid	NPAS3	14_33175822_G_A	rs1955512	A	-1.02343	0.0642401	1.15151e-29	5.27145e-21
Myeloid	PPP2R3C	14_35563079_C_A	rs8005406	A	-0.499121	0.0937699	5.9183e-07	0.00844395
Myeloid	PPM1A	14_60914325_G_A	rs139811951	A	-0.668028	0.152057	2.69618e-05	0.0288211
Myeloid	ZBTB1	14_64999970_T_A	rs12385910	A	-0.466286	0.096245	4.44021e-06	0.0212764
Myeloid	HSPA2-AS1	14_65063315_C_T	rs10134770	T	-0.602254	0.0931038	3.29242e-09	0.000121495
Myeloid	MLH3	14_75003905_G_GA	rs11405621	GA	-0.458561	0.0942299	4.06241e-06	0.0203443
Myeloid	GPATCH2L	14_76639569_G_T	rs11159180	T	0.544336	0.108188	2.04675e-06	0.0161795
Myeloid	STON2	14_81888309_G_C	rs3908315	C	-0.496192	0.0861636	8.6712e-08	0.00149605
Myeloid	GALC	14_88552595_G_C	rs4542597	C	-0.671834	0.0993362	8.10928e-10	5.32079e-05
[truncated: 93 more rows]

## Sheet: S3
Supplementary Data 3. Summary statistics of the conditionally independent subcutaneous adipose tissue (SAT) cell-type level lead cis-eQTL variants (qval<0.05).
Conditionally independent cell-type level cis-eQTL signals were identified using tensorQTL (Taylor-Weiner et al. Genome Biol 2019) with the stepwise regression procedure. The summary statistics were generated for each independent signal by conditioning on all other signals for that gene. Each conditionally independent signal is shown here with the following fields: "Cell-type": subcutaneous adipo…
Cell-type	Gene	Variant	RSID	ALT allele	slope	slope_se	pval_cond	Signals	Rank
Adipocyte	RHBDL2	1_39361348_C_T	rs11211582	T	0.79019	0.0874551	8.90663e-15	2	1
Adipocyte	RHBDL2	1_39550621_T_C	rs7546735	C	0.324603	0.0699087	9.96841e-06	2	2
Adipocyte	CLCA4-AS1	1_87169118_T_C	rs61802920	C	0.802709	0.132534	2.24142e-08	3	1
Adipocyte	CLCA4-AS1	1_87169408_T_C	rs1058978	C	0.751829	0.116358	3.40721e-09	3	2
Adipocyte	CLCA4-AS1	1_87053934_G_A	rs61800434	A	0.602209	0.136112	2.38907e-05	3	3
Adipocyte	PALMD	1_100151978_G_T	rs9661328	T	0.421067	0.0823202	1.42132e-06	2	1
Adipocyte	PALMD	1_100004917_ATTAT_A	rs77183870	A	0.512003	0.107171	5.7899e-06	2	2
Adipocyte	WARS2-AS1	1_119673344_G_A	rs10923755	A	-0.650358	0.0639544	2.55642e-17	2	1
Adipocyte	WARS2-AS1	1_119636541_A_C	rs7537207	C	-0.270128	0.0574468	7.85982e-06	2	2
Adipocyte	FLG-AS1	1_152165878_C_T	rs1552991	T	-0.652631	0.0896278	6.30404e-11	2	1
Adipocyte	FLG-AS1	1_152161648_T_G	rs10788823	G	0.625982	0.119865	8.99188e-07	2	2
Adipocyte	ENSG00000270149	1_161008535_C_G	rs10908821	G	0.87393	0.114094	9.66086e-12	2	1
Adipocyte	ENSG00000270149	1_160984108_C_G	rs4656975	G	-0.44778	0.0777258	8.42471e-08	2	2
Adipocyte	DNM3	1_172302544_C_A	rs911713	A	-0.454939	0.0807833	1.50371e-07	2	1
Adipocyte	DNM3	1_172355841_C_T	rs17369123	T	-0.863581	0.100299	7.88944e-14	2	2
Adipocyte	PDC-AS1	1_186270894_A_G	rs1547084	G	-0.730667	0.113377	3.59112e-09	2	1
Adipocyte	PDC-AS1	1_186318801_A_T	rs59983333	T	-0.554613	0.124266	2.03755e-05	2	2
Adipocyte	DDX59	1_200655233_A_G	rs11581339	G	-0.505032	0.0803611	7.61879e-09	2	1
Adipocyte	DDX59	1_200468483_T_C	rs61826984	C	0.410376	0.0919893	2.05336e-05	2	2
Adipocyte	TATDN3	1_212888694_A_G	rs6665365	G	-0.555014	0.0946019	5.22232e-08	2	1
Adipocyte	TATDN3	1_212903363_C_T	rs11120008	T	0.443353	0.101628	3.01506e-05	2	2
Adipocyte	EFCAB2	1_245133662_G_C	rs61844237	C	-0.553097	0.065121	1.43165e-13	2	1
Adipocyte	EFCAB2	1_245470154_C_T	rs10802209	T	0.381586	0.073096	9.07156e-07	2	2
Adipocyte	LINC02613	2_38736090_C_T	rs4670876	T	0.515544	0.0787534	2.21808e-09	2	1
Adipocyte	LINC02613	2_38747657_G_T	rs13033060	T	0.554	0.0970107	1.05602e-07	2	2
Adipocyte	STON1-GTF2A1L	2_48822381_G_A	rs2140551	A	0.721741	0.0986138	5.2455e-11	2	1
Adipocyte	STON1-GTF2A1L	2_48383746_G_T	rs7570354	T	-0.462635	0.0847732	3.24738e-07	2	2
Adipocyte	ENSG00000279956	2_48814317_C_T	rs13007591	T	-0.737566	0.0797909	3.28732e-15	3	1
Adipocyte	ENSG00000279956	2_48966146_T_C	rs4519576	C	-0.43722	0.0781835	1.82155e-07	3	2
Adipocyte	ENSG00000279956	2_48780827_A_G	rs11688465	G	-0.712804	0.136926	9.78479e-07	3	3
Adipocyte	ENSG00000289156	2_68589322_C_A	rs17035355	A	1.00795	0.0842518	2.50673e-21	2	1
Adipocyte	ENSG00000289156	2_68643394_T_C	rs13397309	C	-0.431967	0.0876947	3.14356e-06	2	2
Adipocyte	C2orf27A	2_132440073_G_C	rs6720375	C	0.661145	0.10346	4.63826e-09	2	1
Adipocyte	C2orf27A	2_132433492_G_C	rs9677217	C	0.445656	0.106336	5.80602e-05	2	2
Adipocyte	GPD2	2_157170578_AT_A	rs11305633	A	0.386354	0.0856599	1.69209e-05	2	1
Adipocyte	GPD2	2_157293991_A_G	rs298305	G	0.373973	0.0835116	1.92106e-05	2	2
Adipocyte	RAPGEF4	2_174118348_T_A	rs16861442	A	0.448945	0.114801	0.000164334	3	1
Adipocyte	RAPGEF4	2_173922213_C_T	rs12463612	T	-1.01767	0.143638	1.71316e-10	3	2
Adipocyte	RAPGEF4	2_173910787_C_A	rs3769213	A	0.685223	0.142433	5.10304e-06	3	3
Adipocyte	PLCL1	2_198950029_A_G	rs2228135	G	0.401311	0.0856562	8.42154e-06	2	1
Adipocyte	PLCL1	2_199072121_C_G	rs62277944	G	-0.39317	0.0883232	2.13238e-05	2	2
Adipocyte	CCNYL1	2_208633627_C_T	rs55717133	T	0.714809	0.074027	3.62737e-16	2	1
Adipocyte	CCNYL1	2_208108498_C_T	rs10490475	T	0.463057	0.105036	2.52158e-05	2	2
Adipocyte	ENSG00000226022	3_5692747_T_C	rs6794753	C	0.564365	0.0874821	3.48053e-09	2	1
Adipocyte	ENSG00000226022	3_6003395_A_G	rs9835805	G	-0.549585	0.0993739	2.354e-07	2	2
Adipocyte	SGO1-AS1	3_20228009_T_C	rs11709127	C	0.986882	0.0853303	1.91654e-20	2	1
Adipocyte	SGO1-AS1	3_20219694_T_G	rs6550401	G	-0.638076	0.0778617	6.52951e-13	2	2
Adipocyte	SUCLG2-DT	3_67691504_G_C	rs881948	C	-0.871914	0.0604163	1.13035e-26	2	1
Adipocyte	SUCLG2-DT	3_68109836_C_T	rs56000617	T	-0.376195	0.0827783	1.4775e-05	2	2
Adipocyte	ABI3BP	3_100704546_T_G	rs1972991	G	0.545319	0.0833027	2.21879e-09	2	1
Adipocyte	ABI3BP	3_100737036_G_T	rs13085823	T	0.514902	0.103288	2.45527e-06	2	2
Adipocyte	CD96	3_110998651_T_A	rs9819786	A	0.49928	0.0803726	1.06821e-08	2	1
Adipocyte	CD96	3_111720329_C_G	rs774763	G	-0.364523	0.0763281	5.83056e-06	2	2
Adipocyte	SLC35G2	3_136579199_C_A	rs6439672	A	-0.603316	0.0727734	4.02463e-13	2	1
Adipocyte	SLC35G2	3_136047977_A_G	rs483465	G	0.409226	0.0983795	6.53284e-05	2	2
Adipocyte	CLSTN2	3_139612665_GTGGGGAAAC_G	rs151281776	G	-0.714145	0.138879	1.2662e-06	2	1
Adipocyte	CLSTN2	3_139608252_G_A	rs60963020	A	0.589965	0.133845	2.52883e-05	2	2
Adipocyte	LINC00886	3_156519027_C_T	rs1835372	T	-0.612184	0.0720624	1.41841e-13	2	1
Adipocyte	LINC00886	3_156794425_C_G	rs4680338	G	0.527922	0.076603	4.2324e-10	2	2
Adipocyte	ADIPOQ-AS1	3_186603310_A_C	rs12636245	C	0.597905	0.0836733	1.22858e-10	2	1
Adipocyte	ADIPOQ-AS1	3_186603293_C_A	rs111667320	A	0.338124	0.0725855	9.38372e-06	2	2
Adipocyte	MUC20-OT1	3_195661089_C_A	rs6785037	A	0.569116	0.0642451	2.36434e-14	3	1
Adipocyte	MUC20-OT1	3_195479748_G_A	rs842225	A	0.396205	0.0695776	1.15635e-07	3	2
Adipocyte	MUC20-OT1	3_195329888_A_G	rs6768928	G	-0.383462	0.0758564	1.85276e-06	3	3
Adipocyte	SDHAP1	3_195742905_C_T	rs9325429	T	0.48285	0.0749296	3.60015e-09	2	1
Adipocyte	SDHAP1	3_195331848_A_G	rs9886950	G	0.394343	0.082705	6.01599e-06	2	2
Adipocyte	CD38	4_15738483_G_A	rs2103	A	0.837258	0.118545	1.84253e-10	2	1
Adipocyte	CD38	4_15776861_T_C	rs66998564	C	-0.541431	0.114994	7.66799e-06	2	2
Adipocyte	ENSG00000249207	4_38573143_A_C	rs60206080	C	0.405677	0.0665343	1.81866e-08	2	1
Adipocyte	ENSG00000249207	4_39036654_A_G	rs35008079	G	0.304177	0.0601001	1.78425e-06	2	2
Adipocyte	KLB	4_39412384_C_A	rs73238581	A	-0.478146	0.0599162	1.93365e-12	2	1
Adipocyte	KLB	4_39440495_CG_C	rs61502417	C	-0.235255	0.0541094	3.19142e-05	2	2
Adipocyte	ANKRD17-DT	4_74099101_A_G	rs60190643	G	-0.437522	0.0659845	1.48413e-09	2	1
Adipocyte	ANKRD17-DT	4_74323242_G_A	rs11941577	A	-0.383247	0.0850568	1.72269e-05	2	2
Adipocyte	AFF1	4_87800577_C_T	rs2121871	T	-0.470118	0.0553524	1.4329e-13	2	1
Adipocyte	AFF1	4_87982790_G_A	rs384059	A	0.371076	0.0764728	4.25857e-06	2	2
Adipocyte	ADH4	4_100017594_G_A	rs61332106	A	-1.02379	0.135182	1.48527e-11	2	1
Adipocyte	ADH4	4_99988659_C_T	rs1230154	T	0.511777	0.105369	4.17822e-06	2	2
Adipocyte	BANK1	4_102638777_G_C	rs4699251	C	-0.867146	0.0996274	4.88133e-14	2	1
Adipocyte	BANK1	4_102691715_A_AG	rs138049317	AG	-0.624148	0.135673	1.18353e-05	2	2
Adipocyte	STOX2	4_184675837_G_A	rs112406735	A	0.495967	0.0858075	7.7344e-08	2	1
Adipocyte	STOX2	4_184719247_A_C	rs75942758	C	0.462102	0.0865657	5.45949e-07	2	2
Adipocyte	ENSG00000248994	5_1931320_C_T	rs11960284	T	-0.676571	0.102642	1.78856e-09	2	1
Adipocyte	ENSG00000248994	5_1948097_T_C	rs6555038	C	0.586592	0.109577	5.11427e-07	2	2
Adipocyte	ENSG00000286625	5_25987339_A_T	rs4478278	T	0.512348	0.0711423	9.33477e-11	2	1
Adipocyte	ENSG00000286625	5_25972584_A_T	rs35294672	T	-0.807424	0.102359	3.07449e-12	2	2
Adipocyte	ENSG00000290560	5_68446262_G_A	rs164566	A	-0.372782	0.0826685	1.69858e-05	2	1
Adipocyte	ENSG00000290560	5_68761434_A_C	rs4416559	C	0.389526	0.0864261	1.71414e-05	2	2
Adipocyte	ARHGEF28	5_73011081_T_C	rs72770829	C	0.816694	0.0996487	6.50506e-13	2	1
Adipocyte	ARHGEF28	5_73158887_T_G	rs34445952	G	-0.46429	0.088018	7.1747e-07	2	2
Adipocyte	RASGRF2	5_80461729_G_GA	rs59840924	GA	-1.18801	0.0588947	6.59506e-38	2	1
Adipocyte	RASGRF2	5_80257798_G_A	rs888817	A	-0.294479	0.0557526	6.96286e-07	2	2
Adipocyte	ATG10	5_81276087_T_C	rs2406909	C	-0.495736	0.0885491	1.74254e-07	2	1
Adipocyte	ATG10	5_81183372_C_T	rs13161752	T	-0.70726	0.128092	2.44904e-07	2	2
Adipocyte	C5orf63	5_126409188_C_G	rs13154281	G	-0.993529	0.123683	1.48302e-12	2	1
Adipocyte	C5orf63	5_126202160_T_G	rs7738021	G	-0.538871	0.124078	3.25088e-05	2	2
Adipocyte	SGCD	5_155756194_A_G	rs10064593	G	0.588078	0.0979052	2.75993e-08	2	1
Adipocyte	SGCD	5_155752007_T_C	rs10057826	C	0.520492	0.0990484	7.82015e-07	2	2
Adipocyte	NEDD9	6_11243857_A_G	rs744970	G	-0.540387	0.0957021	1.40678e-07	2	1
Adipocyte	NEDD9	6_11793789_A_T	rs4711430	T	-0.445598	0.0930865	5.57032e-06	2	2
Adipocyte	GRIK2	6_101330188_C_T	rs4840159	T	1.30571	0.146213	1.52943e-14	2	1
Adipocyte	GRIK2	6_101284416_T_C	rs34716527	C	-0.805272	0.139065	7.37243e-08	2	2
Adipocyte	CCZ1B	7_6874648_G_C	rs13233326	C	-0.470661	0.0932544	1.89353e-06	2	1
Adipocyte	CCZ1B	7_6453269_A_G	rs117101144	G	0.49035	0.0972941	1.95167e-06	2	2
Adipocyte	LINC03006	7_64944952_G_A	rs35070250	A	0.584221	0.0978084	3.21762e-08	2	1
Adipocyte	LINC03006	7_64639495_C_T	rs61563817	T	0.445033	0.0938942	6.75128e-06	2	2
Adipocyte	MLXIPL	7_73037956_A_G	rs34060476	G	1.04217	0.0864232	1.54146e-21	2	1
Adipocyte	MLXIPL	7_73203405_T_A	rs6460057	A	-0.305785	0.0747316	8.41922e-05	2	2
Adipocyte	CLIP2	7_73704677_T_C	rs2261330	C	0.377173	0.0770602	3.57888e-06	2	1
Adipocyte	CLIP2	7_74286262_T_G	rs111433198	G	0.382186	0.0903298	4.99021e-05	2	2
Adipocyte	PCLO	7_82902018_A_C	rs62460769	C	0.437461	0.0873896	2.25112e-06	2	1
Adipocyte	PCLO	7_82717448_C_T	rs12707555	T	0.347814	0.0750546	1.03391e-05	2	2
Adipocyte	TES	7_115851981_G_A	rs4428611	A	-0.910773	0.0851377	1.66507e-18	2	1
Adipocyte	TES	7_115816330_C_T	rs17132384	T	0.416494	0.0997468	6.15487e-05	2	2
Adipocyte	ENSG00000242588	7_128100102_A_G	rs11770604	G	0.411465	0.0635969	3.18647e-09	2	1
Adipocyte	ENSG00000242588	7_128154369_T_C	rs112575611	C	-0.259432	0.0590037	2.6388e-05	2	2
Adipocyte	COPG2	7_130013024_C_T	rs10954268	T	-0.441018	0.0683288	3.52166e-09	3	1
Adipocyte	COPG2	7_130505437_C_G	rs10254285	G	-0.321202	0.0667564	5.08815e-06	3	2
Adipocyte	COPG2	7_129935479_C_T	rs7789559	T	-0.416441	0.0904106	1.16696e-05	3	3
Adipocyte	COPG2IT1	7_130013024_C_T	rs10954268	T	-0.545034	0.0797578	5.60278e-10	2	1
Adipocyte	COPG2IT1	7_130151694_T_G	rs10128	G	0.660135	0.123815	5.61621e-07	2	2
Adipocyte	ENSG00000290007	7_155028688_CCTGTCTCT_C	rs61191221	C	1.19609	0.105529	6.27437e-20	2	1
Adipocyte	ENSG00000290007	7_155038759_G_A	rs28715381	A	0.498214	0.086042	7.38172e-08	2	2
Adipocyte	DYNC2I1	7_158651087_G_A	rs2657381	A	-0.683214	0.103006	1.46927e-09	2	1
Adipocyte	DYNC2I1	7_158723014_T_C	rs2730241	C	-0.456947	0.100455	1.45335e-05	2	2
Adipocyte	LINC03021.1	8_2608467_C_T	rs4242532	T	-0.593117	0.0985179	2.59075e-08	2	1
Adipocyte	LINC03021.1	8_3056732_A_G	rs66735147	G	-0.673885	0.138156	3.83645e-06	2	2
Adipocyte	ADRA1A	8_26695324_AT_A	rs140262276	A	-1.06541	0.0710461	7.4177e-28	2	1
Adipocyte	ADRA1A	8_26717817_C_T	rs17426222	T	-0.330309	0.0676828	3.79634e-06	2	2
Adipocyte	CLVS1	8_62474442_T_C	rs7819628	C	-1.86493	0.218161	1.08096e-13	2	1
Adipocyte	CLVS1	8_62450713_A_C	rs56007602	C	-1.56078	0.258686	2.43955e-08	2	2
Adipocyte	LINC02235	8_82707096_G_A	rs9298376	A	0.923549	0.104548	2.50871e-14	2	1
Adipocyte	LINC02235	8_82711420_AT_A	rs141734026	A	-0.46382	0.100927	1.20623e-05	2	2
Adipocyte	ZDHHC21	9_14649728_G_A	rs10961636	A	-0.750299	0.0957934	4.06716e-12	2	1
Adipocyte	ZDHHC21	9_14694302_T_C	rs2382479	C	-0.498281	0.072887	5.5294e-10	2	2
Adipocyte	GLIPR2	9_36042001_A_C	rs13440428	C	0.675657	0.116716	7.43051e-08	2	1
Adipocyte	GLIPR2	9_36139777_G_A	rs10758348	A	0.476131	0.0927038	1.29978e-06	2	2
Adipocyte	TRPM3	9_73582878_T_C	rs3010431	C	0.761749	0.142528	5.31029e-07	2	1
Adipocyte	TRPM3	9_73362631_G_C	rs76929424	C	-0.435191	0.0939673	1.04576e-05	2	2
Adipocyte	ENSG00000288271	9_95611913_T_C	rs9775485	C	-0.479428	0.0864166	2.17993e-07	2	1
Adipocyte	ENSG00000288271	9_95180526_G_A	rs10992330	A	0.530398	0.12353	3.92925e-05	2	2
Adipocyte	INVS	9_103064153_A_G	rs10989049	G	0.592429	0.0793442	2.52626e-11	2	1
Adipocyte	INVS	9_102667398_C_T	rs10988918	T	-0.635403	0.129913	3.6317e-06	2	2
Adipocyte	PALM2AKAP2	9_112551867_G_A	rs913359	A	-0.644597	0.0897356	1.0219e-10	2	1
Adipocyte	PALM2AKAP2	9_112587463_C_T	rs10759374	T	-0.505506	0.0822287	1.44122e-08	2	2
Adipocyte	CAMK1D	10_12389850_G_A	rs45476798	A	1.16986	0.147146	2.24844e-12	2	1
Adipocyte	CAMK1D	10_12450457_C_T	rs11257776	T	0.76135	0.141756	4.7367e-07	2	2
Adipocyte	RPP38	10_15239548_A_T	rs12770719	T	0.480459	0.0987925	4.07113e-06	2	1
Adipocyte	RPP38	10_15222970_G_T	rs4265502	T	0.327809	0.0705536	9.84936e-06	2	2
Adipocyte	MPP7	10_28607596_A_G	rs813081	G	-0.799458	0.0895327	1.53689e-14	2	1
Adipocyte	MPP7	10_28592380_G_A	rs7903242	A	-0.56846	0.124083	1.27709e-05	2	2
Adipocyte	HSPA12A	10_118461983_C_T	rs2907241	T	-0.856517	0.0713883	2.10246e-21	2	1
Adipocyte	HSPA12A	10_118456886_C_G	rs58568639	G	0.388441	0.0808928	5.23898e-06	2	2
Adipocyte	NSMCE4A	10_123780784_C_T	rs10887046	T	-0.427011	0.0891489	5.50377e-06	2	1
Adipocyte	NSMCE4A	10_123859498_G_C	rs10788240	C	-0.260277	0.0578055	1.74416e-05	2	2
Adipocyte	TRIM66	11_8717003_C_T	rs2270956	T	0.526494	0.065884	1.8296e-12	2	1
Adipocyte	TRIM66	11_8697227_C_T	rs11042034	T	0.326524	0.0585485	1.91649e-07	2	2
Adipocyte	APIP	11_34919052_TAGAC_T	rs61112192	T	-1.8061	0.0985855	1.76506e-34	2	1
Adipocyte	APIP	11_34956479_TA_T	rs60682931	T	1.28737	0.0764226	1.29051e-31	2	2
Adipocyte	VEGFB	11_63915537_G_A	rs2875748	A	-0.505258	0.0564109	1.33435e-14	2	1
Adipocyte	VEGFB	11_63957104_G_A	rs61886860	A	0.377435	0.063804	4.18519e-08	2	2
Adipocyte	ENSG00000260877	11_69170389_T_G	rs12280075	G	-0.849562	0.0756659	1.08422e-19	2	1
Adipocyte	ENSG00000260877	11_69067087_A_T	rs10896459	T	0.381057	0.0783996	4.11942e-06	2	2
Adipocyte	RERG	12_15308353_A_T	rs2193173	T	-1.12444	0.077466	7.53809e-27	2	1
Adipocyte	RERG	12_15309288_T_C	rs2058783	C	0.590327	0.106629	2.29462e-07	2	2
Adipocyte	SLC15A5	12_16412068_G_C	rs10846317	C	0.555545	0.0765022	6.94754e-11	2	1
Adipocyte	SLC15A5	12_16434717_G_A	rs3915240	A	0.42823	0.0996165	3.85317e-05	2	2
Adipocyte	MGST1	12_16519385_A_G	rs1024839	G	-0.820994	0.0609735	1.30777e-24	2	1
Adipocyte	MGST1	12_16351330_C_T	rs3843666	T	0.345739	0.0706238	3.56436e-06	2	2
Adipocyte	ENSG00000283240	12_16516710_T_C	rs3759207	C	-0.730801	0.100039	5.61174e-11	2	1
Adipocyte	ENSG00000283240	12_16520492_A_G	rs7133802	G	-0.486743	0.0897129	3.73172e-07	2	2
Adipocyte	ENSG00000285724	12_16738120_T_C	rs7135281	C	0.534816	0.110702	4.6477e-06	2	1
Adipocyte	ENSG00000285724	12_17244385_G_A	rs7974666	A	0.622591	0.145401	4.11098e-05	2	2
Adipocyte	ENSG00000258231	12_58974650_A_G	rs7965526	G	0.706914	0.0839259	2.04864e-13	2	1
Adipocyte	ENSG00000258231	12_59045485_C_T	rs10877157	T	0.435849	0.0803717	3.77521e-07	2	2
Adipocyte	LINC02388	12_58974650_A_G	rs7965526	G	0.671314	0.0849647	2.88081e-12	2	1
Adipocyte	LINC02388	12_59022903_G_A	rs10747820	A	-0.400049	0.0812031	3.13421e-06	2	2
Adipocyte	ENSG00000257322	12_93717719_T_C	rs7960229	C	-0.996886	0.092503	1.10667e-18	2	1
Adipocyte	ENSG00000257322	12_93752086_C_T	rs4761708	T	-0.437335	0.0972477	1.78252e-05	2	2
Adipocyte	ENSG00000257746	12_93717719_T_C	rs7960229	C	-1.13102	0.0726375	4.81237e-29	2	1
Adipocyte	ENSG00000257746	12_93796658_T_G	rs7973701	G	-0.503254	0.0857182	5.12388e-08	2	2
Adipocyte	LINC02412	12_93717719_T_C	rs7960229	C	-0.877186	0.0883258	8.74493e-17	2	1
Adipocyte	LINC02412	12_93752086_C_T	rs4761708	T	-0.416011	0.0928562	1.90552e-05	2	2
Adipocyte	ENSG00000256249	12_123182310_C_G	rs535010	G	0.856962	0.0777532	3.13337e-19	2	1
Adipocyte	ENSG00000256249	12_123188475_G_T	rs56959712	T	-0.461588	0.097888	7.44944e-06	2	2
Adipocyte	L2HGDH	14_50481156_C_T	rs10148195	T	0.459538	0.0972517	7.16002e-06	2	1
Adipocyte	L2HGDH	14_50525062_T_C	rs12588958	C	0.402301	0.0888239	1.57051e-05	2	2
Adipocyte	ACSM5	16_20895466_T_C	rs17748572	C	-0.619851	0.12681	3.71608e-06	3	1
Adipocyte	ACSM5	16_20420488_C_T	rs9940121	T	0.710609	0.130182	3.28016e-07	3	2
Adipocyte	ACSM5	16_20475254_C_T	rs11649333	T	-0.398699	0.0924033	3.6498e-05	3	3
Adipocyte	PKD1L2	16_81065282_C_T	rs10083777	T	-0.745075	0.106178	2.38107e-10	3	1
Adipocyte	PKD1L2	16_81226213_C_T	rs111530857	T	0.8441	0.150634	1.73178e-07	3	2
Adipocyte	PKD1L2	16_81208515_G_A	rs12596941	A	0.405658	0.0871715	9.65144e-06	3	3
Adipocyte	NLRP1	17_5382192_T_C	rs62072702	C	-0.55065	0.101383	3.63791e-07	2	1
Adipocyte	NLRP1	17_5404500_G_A	rs114816590	A	0.629337	0.117876	5.44055e-07	2	2
Adipocyte	ENSG00000291175	17_44074586_G_A	rs12051901	A	1.04305	0.117454	1.97393e-14	2	1
Adipocyte	ENSG00000291175	17_43812897_T_C	rs12938476	C	0.540963	0.100911	4.94834e-07	2	2
Adipocyte	KANSL1	17_44063244_C_T	rs2435211	T	-0.56966	0.0826074	4.28208e-10	3	1
Adipocyte	KANSL1	17_44090778_T_A	rs41543512	A	-0.479834	0.0829513	7.72174e-08	3	2
Adipocyte	KANSL1	17_43783340_T_C	rs1526123	C	0.294916	0.0732245	0.000107361	3	3
Adipocyte	ARL17B	17_44102682_C_CT	rs1491446284	CT	2.25168	0.197771	5.49426e-20	3	1
Adipocyte	ARL17B	17_44104612_T_TG	rs35853889	TG	-1.3856	0.185026	2.36095e-11	3	2
Adipocyte	ARL17B	17_44087500_A_G	rs41543317	G	-0.55323	0.115819	5.86691e-06	3	3
Adipocyte	ARL17A	17_44929325_C_A	rs56344308	A	-0.730189	0.150176	4.08948e-06	2	1
Adipocyte	ARL17A	17_44121579_T_C	rs72836318	C	0.731928	0.130645	1.71201e-07	2	2
Adipocyte	POLI	18_51779019_A_G	rs648337	G	-0.381851	0.0715098	5.41989e-07	2	1
Adipocyte	POLI	18_51775271_C_T	rs598533	T	0.712539	0.0972652	5.07057e-11	2	2
Adipocyte	ENSG00000268119	19_21535268_AT_A	rs36114193	A	-0.826764	0.0567895	6.1145e-27	2	1
Adipocyte	ENSG00000268119	19_21738291_C_T	rs35446230	T	-0.281872	0.0611011	1.12436e-05	2	2
Adipocyte	ENSG00000268081	19_21805755_G_A	rs7260175	A	-0.635352	0.0893018	1.43016e-10	2	1
Adipocyte	ENSG00000268081	19_21768899_G_A	rs7245571	A	-0.382513	0.0868612	2.56935e-05	2	2
Adipocyte	ZNF208	19_22238666_G_A	rs4932949	A	-0.543395	0.0983827	2.42992e-07	2	1
Adipocyte	ZNF208	19_21780307_T_C	rs8109757	C	-0.46771	0.0927291	1.91948e-06	2	2
Adipocyte	LINC02987	19_28256350_T_A	rs759045	A	0.984312	0.0821534	2.28805e-21	2	1
Adipocyte	LINC02987	19_28289533_CAA_C	rs59328816	C	-0.332292	0.0775068	4.0271e-05	2	2
Adipocyte	PEPD	19_33927471_G_T	rs12150970	T	0.841698	0.114978	5.20265e-11	2	1
Adipocyte	PEPD	19_33869175_C_T	rs16968029	T	-0.42035	0.0938345	1.90899e-05	2	2
Adipocyte	FKRP	19_47257481_G_A	rs11670473	A	-1.21765	0.141277	7.54052e-14	2	1
Adipocyte	FKRP	19_47274138_T_C	rs12459058	C	0.666347	0.123478	4.23706e-07	2	2
Adipocyte	ZNF83	19_53121804_C_T	rs113565323	T	0.715263	0.0624137	3.75105e-20	3	1
Adipocyte	ZNF83	19_53120249_T_A	rs10402789	A	-0.381544	0.0592614	3.7979e-09	3	2
Adipocyte	ZNF83	19_53248273_A_T	rs7259759	T	0.398061	0.0622586	4.68483e-09	3	3
Adipocyte	ENSG00000290073	19_53141625_G_A	rs657259	A	-0.491766	0.0728424	8.33618e-10	2	1
Adipocyte	ENSG00000290073	19_52747548_C_G	rs8101776	G	-0.445342	0.0860271	1.09293e-06	2	2
Adipocyte	ENSG00000223563	21_28219307_A_G	rs1663501	G	0.436229	0.0807542	4.13737e-07	2	1
Adipocyte	ENSG00000223563	21_28799489_G_T	rs2830935	T	-0.354685	0.074407	6.0465e-06	2	2
Adipocyte	CLIC6	21_36059609_C_T	rs2834578	T	0.406034	0.0730993	2.11647e-07	2	1
Adipocyte	CLIC6	21_36012664_G_A	rs61419297	A	-0.490057	0.0938916	9.10858e-07	2	2
Adipocyte	HLCS	21_38603481_A_C	rs2835678	C	-0.457054	0.0794207	8.6616e-08	2	1
Adipocyte	HLCS	21_38429389_C_T	rs2835569	T	0.419605	0.0889251	7.35452e-06	2	2
Adipocyte	TTC3	21_38444890_A_G	rs2298682	G	0.596283	0.076698	5.44177e-12	2	1
Adipocyte	TTC3	21_38395699_C_G	rs371999	G	-0.399873	0.0833234	5.30096e-06	2	2
Adipocyte	SERHL2	22_42988679_G_A	rs137099	A	-0.611981	0.0948711	3.48967e-09	2	1
Adipocyte	SERHL2	22_43074378_T_C	rs130342	C	0.343774	0.079858	3.7652e-05	2	2
ASPC	RHD	1_25583610_C_G	rs72660908	G	-0.874079	0.0678541	3.39394e-23	2	1
ASPC	RHD	1_25333785_G_A	rs1079253	A	-0.600178	0.101495	4.40149e-08	2	2
ASPC	MUC20-OT1	3_195742905_C_T	rs9325429	T	0.638132	0.0832032	1.00669e-11	2	1
ASPC	MUC20-OT1	3_195329888_A_G	rs6768928	G	-0.576137	0.0893556	3.73315e-09	2	2
ASPC	ENSG00000248994	5_2002036_A_G	rs4398680	G	1.04255	0.114108	6.14061e-15	2	1
ASPC	ENSG00000248994	5_1934562_T_C	rs6897879	C	0.610834	0.0952739	4.42717e-09	2	2
ASPC	DSCAML1	11_117669159_TA_T	rs35411556	T	0.786469	0.134073	5.45444e-08	2	1
ASPC	DSCAML1	11_117688225_G_C	rs610226	C	0.519807	0.0921489	1.49356e-07	2	2
Endothelial	MUC20-OT1	3_195661089_C_A	rs6785037	A	0.562903	0.0812572	4.07541e-10	2	1
Endothelial	MUC20-OT1	3_195329888_A_G	rs6768928	G	-0.476912	0.0954249	2.44239e-06	2	2
Endothelial	ATP8A1	4_42647802_T_G	rs2612520	G	-0.427769	0.0574161	3.24082e-11	2	1
Endothelial	ATP8A1	4_42461801_T_A	rs6822045	A	-0.319794	0.0577204	2.4091e-07	2	2
Endothelial	KANSL1	17_44062603_A_G	rs6503453	G	-0.828115	0.111859	4.07936e-11	2	1
Endothelial	KANSL1	17_44081178_T_C	rs73317025	C	-0.668115	0.143816	1.02486e-05	2	2
Lymphoid	SGO1-AS1	3_20228009_T_C	rs11709127	C	1.26781	0.126996	9.77782e-17	2	1
Lymphoid	SGO1-AS1	3_20322822_G_A	rs77143329	A	0.52815	0.0949653	2.19624e-07	2	2
Lymphoid	MTSS1	8_125649900_C_T	rs13282164	T	-0.72007	0.0906618	2.86753e-12	2	1
Lymphoid	MTSS1	8_125764887_TA_T	rs11353311	T	0.552531	0.0801286	4.74661e-10	2	2
Lymphoid	TC2N	14_92241352_A_C	rs61269268	C	-1.10537	0.125015	3.16804e-14	2	1
Lymphoid	TC2N	14_92217670_G_A	rs61988257	A	0.58733	0.106733	2.83907e-07	2	2
Lymphoid	PRMT2	21_47960493_T_C	rs9306156	C	1.02519	0.0723898	9.87835e-26	2	1
Lymphoid	PRMT2	21_48054714_C_T	rs11089088	T	0.477339	0.0749094	5.60738e-09	2	2
Myeloid	ENSG00000289768	1_161655516_C_T	rs12121021	T	0.605331	0.10537	9.40206e-08	2	1
Myeloid	ENSG00000289768	1_161695381_G_C	rs1847382	C	-0.459358	0.0924388	2.68369e-06	2	2
Myeloid	ANKRD36	2_97711421_G_A	rs11695197	A	0.365099	0.0704732	1.1036e-06	2	1
Myeloid	ANKRD36	2_98292992_T_C	rs2167007	C	0.353758	0.0721817	3.5622e-06	2	2
Myeloid	SGO1-AS1	3_20228009_T_C	rs11709127	C	1.22812	0.114257	1.60386e-18	2	1
Myeloid	SGO1-AS1	3_20240844_C_G	rs6419827	G	-0.46625	0.0888636	8.32397e-07	2	2
Myeloid	TMEM144	4_159043135_T_C	rs4432798	C	0.855944	0.109174	4.3083e-12	2	1
Myeloid	TMEM144	4_159190228_A_T	rs13102503	T	-0.423833	0.0938933	1.69581e-05	2	2
Myeloid	ANKH	5_14917714_T_C	rs860665	C	0.719698	0.0746065	4.52158e-16	2	1
Myeloid	ANKH	5_14920307_A_G	rs60367322	G	-0.552153	0.0948448	6.66114e-08	2	2
Myeloid	HLA-DRB5	6_32599180_G_A	rs9272056	A	-1.01693	0.0709872	2.92019e-26	2	1
Myeloid	HLA-DRB5	6_32389545_A_G	rs3135364	G	0.565619	0.0890345	5.82227e-09	2	2
Myeloid	HLA-DQA1	6_32580806_G_A	rs9271268	A	-0.721492	0.0838078	9.0012e-14	2	1
Myeloid	HLA-DQA1	6_32673894_C_T	rs1794269	T	-0.364017	0.0744968	3.7832e-06	2	2
Myeloid	AHI1	6_135712438_G_A	rs12190426	A	-0.743745	0.0858558	6.84984e-14	2	1
Myeloid	AHI1	6_135527314_G_A	rs9321494	A	0.41152	0.0778218	6.97679e-07	2	2
Myeloid	EPHA1-AS1	7_143111296_T_C	rs11769559	C	1.07666	0.055825	5.75028e-36	2	1
Myeloid	EPHA1-AS1	7_143083411_G_A	rs4725616	A	-0.277094	0.0582214	6.3596e-06	2	2
Myeloid	PRUNE2	9_79304020_A_G	rs650682	G	-0.866955	0.0891702	3.06564e-16	2	1
Myeloid	PRUNE2	9_79125075_C_G	rs7040939	G	0.445839	0.0805087	2.35555e-07	2	2
Myeloid	CENPP	9_94951819_A_G	rs3858097	G	1.11971	0.122196	5.35739e-15	2	1
Myeloid	CENPP	9_95527095_T_C	rs191031181	C	0.523261	0.107324	3.95579e-06	2	2
Myeloid	PTER	10_16548902_T_G	rs10795403	G	0.689065	0.115041	3.11096e-08	2	1
Myeloid	PTER	10_16582767_AT_A	rs11361675	A	0.670671	0.142252	7.61885e-06	2	2
Myeloid	LNCAROD	10_54467549_T_C	rs4522122	C	0.917428	0.126059	6.94093e-11	2	1
Myeloid	LNCAROD	10_54506266_T_C	rs72792746	C	-0.757644	0.157386	5.0916e-06	2	2
Myeloid	KCNMA1	10_79336294_AC_A	rs35276091	A	0.779189	0.0641401	1.32434e-21	2	1
Myeloid	KCNMA1	10_79290837_T_C	rs11818892	C	-0.809145	0.089527	1.01479e-14	2	2
Myeloid	NPAS3	14_33175822_G_A	rs1955512	A	-1.02373	0.0563653	6.93216e-34	2	1
Myeloid	NPAS3	14_33380150_G_A	rs10400717	A	-0.347142	0.0612806	1.34352e-07	2	2
Myeloid	RIN3	14_93014929_G_A	rs61975764	A	-0.675251	0.0819137	5.70862e-13	2	1
Myeloid	RIN3	14_92951910_A_T	rs11622904	T	0.669686	0.123917	4.22052e-07	2	2
Myeloid	ENSG00000291175	17_44074586_G_A	rs12051901	A	0.570755	0.112356	1.69007e-06	2	1
Myeloid	ENSG00000291175	17_44102682_C_CT	rs1491446284	CT	-0.420415	0.0870289	4.75319e-06	2	2
Myeloid	ARL17B	17_44265839_C_T	rs2532240	T	2.30377	0.184313	2.68622e-22	3	1
Myeloid	ARL17B	17_44310965_T_A	rs12452789	A	-1.42121	0.173335	7.54152e-13	3	2
Myeloid	ARL17B	17_44087500_A_G	rs41543317	G	-0.454731	0.10434	3.13519e-05	3	3
Myeloid	NSF	17_44172679_G_A	rs7211983	A	0.813069	0.0842533	4.43652e-16	2	1
Myeloid	NSF	17_44852612_A_C	rs62074125	C	-0.504744	0.0996237	1.78794e-06	2	2
Myeloid	OSBP2	22_31073500_C_T	rs34944552	T	0.996065	0.119514	3.611e-13	2	1
Myeloid	OSBP2	22_31074048_C_T	rs9621066	T	-0.656379	0.127892	1.35488e-06	2	2
ASPC indicates adipose stem and progenitor cells and eQTL, expression quantitative trait locus.

## Sheet: S4
Supplementary Data 4. Replication of the cell-type level primary lead cis-eQTL variants in the AdipoExpress (Brotman et al. Nat Genet 2025) SAT bulk RNA-seq meta analysis.
Cell-type	Number of tested lead cis-eQTL variants	Number of replicated (p<1e-06) lead cis-eQTL variants (%)	Number of replicated (p<1e-06) lead cis-eQTL variants with same direction of effect (%)
Adipocyte	787	565 (72)	528 (67)
Myeloid	263	176 (67)	159 (60)
Endothelial	118	91 (77)	83 (70)
ASPC	117	91 (78)	85 (73)
Lymphoid	69	37 (54)	32 (46)
ASPC indicates adipose stem and progenitor cells and eQTL, expression quantitative trait locus.

## Sheet: S5
Supplementary Data 5. Summary statistics of the subcutaneous adipose tissue (SAT) cell-type level lead cis-eQTL variants from SAIGE-QTL (FDR<0.05). Full summary level results are available on Zenodo at https://zenodo.org/records/18880304
The cell-type level cis-eQTL summary statistics were generated using SAIGE-QTL (Zhou et al. medRxiv 2024). One lead cis-eQTL variant for each gene with FDR<0.05 is shown here with the following fields: "Cell-type": subcutaneous adipose tissue cell-type with the cis-eQTL effect "Gene": gene name "Variant": variant ID formatted as chromosome_position_referenceAllele_alternativeAllele based on human…
Cell-type	Gene	Variant	RSID	ALT allele	BETA	SE	p.value	p.value_gene	FDR_gene
Adipocyte	LINC01409	1_855085_G_A	rs61768207	A	0.109155	0.0278691	8.99563e-05	0.00396412	0.0258321
Adipocyte	SLC35E2B	1_1687061_C_T	rs28463291	T	-0.126068	0.0269801	2.99489e-06	0.000434376	0.00409108
Adipocyte	VAMP3	1_7551078_G_C	rs11120969	C	-0.155726	0.0331952	2.74487e-06	0.00109521	0.00903581
Adipocyte	KIF1B	1_10338950_G_A	rs17034775	A	-0.129791	0.0261773	7.16073e-07	0.000393697	0.00375881
Adipocyte	PEX14	1_10477033_C_A	rs684016	A	0.140836	0.0206178	8.51828e-12	1.87149e-09	8.15211e-08
Adipocyte	CROCCP2	1_16954508_T_C	rs2076606	C	-0.190774	0.0419501	5.45608e-06	0.000570162	0.00517438
Adipocyte	CROCC	1_16980453_C_T	rs55779591	T	0.112295	0.0277436	5.19703e-05	0.00359249	0.0239652
Adipocyte	ARHGEF10L	1_17233161_G_C	rs3750296	C	0.0766701	0.0167286	4.59354e-06	0.00111421	0.0091513
Adipocyte	NBPF3	1_21436639_T_A	rs10916990	A	-0.278171	0.0396095	2.2737e-12	4.27646e-10	2.11453e-08
Adipocyte	RHD	1_25257119_C_G	rs72660908	G	-0.979325	0.120027	6.79152e-16	7.68052e-13	7.49414e-11
Adipocyte	RSRP1	1_25525486_A_G	rs35495923	G	-0.0599526	0.0150329	6.66356e-05	0.003989	0.025925
Adipocyte	PHACTR4	1_28561855_G_A	rs4654389	A	-0.0915048	0.019419	2.46184e-06	5.72202e-05	0.000743761
Adipocyte	EPB41	1_28903833_C_T	rs4654328	T	0.0683025	0.017792	0.000123588	0.00721415	0.0412446
Adipocyte	PUM1	1_31052762_G_A	rs143624937	A	0.0997611	0.0174513	1.09586e-08	1.95635e-05	0.00028864
Adipocyte	ZMYM1	1_34692115_T_A	rs10915020	A	-0.116121	0.0300911	0.000115128	0.00582351	0.0348805
Adipocyte	ZMYM4_AS1	1_35207155_T_C	rs35520620	C	-0.105928	0.0276586	0.000130213	0.00325696	0.0220689
Adipocyte	GNL2	1_37607447_C_T	rs61776206	T	0.13075	0.0352647	0.000210314	0.00821531	0.0458578
Adipocyte	ENSG00000230955	1_37798162_C_A	rs12134479	A	0.361883	0.0520102	3.67594e-12	2.56374e-10	1.38974e-08
Adipocyte	INPP5B	1_37798162_C_A	rs12134479	A	0.1573	0.0235952	2.64287e-11	2.15133e-09	9.20177e-08
Adipocyte	RRAGC_DT	1_38895676_C_T	rs11211582	T	0.266154	0.0396061	1.88007e-11	4.99119e-09	1.95324e-07
Adipocyte	RHBDL2	1_38895676_C_T	rs11211582	T	0.284381	0.0447736	2.23194e-10	7.00415e-08	2.02594e-06
Adipocyte	EXO5_DT	1_40482807_T_C	rs7547819	C	-0.0990249	0.0264651	0.000183143	0.00786531	0.0442757
Adipocyte	MED8	1_43204398_TTTTG_T	rs59128366	T	0.147321	0.0382576	0.00011813	0.00370242	0.0244754
Adipocyte	EFCAB14_AS1	1_46638214_C_A	rs35050319	A	-0.145023	0.0320031	5.94831e-06	0.000360149	0.00352349
Adipocyte	CYP4X1	1_46802854_G_A	rs3766208	A	-0.389582	0.0902074	1.59125e-05	0.00115087	0.00938917
Adipocyte	CYP4Z1	1_47179230_T_C	rs2494248	C	0.260224	0.0607874	1.86764e-05	0.00134908	0.0107779
Adipocyte	AGBL4	1_49027279_G_A	rs4926783	A	0.250754	0.0415856	1.64816e-09	5.57796e-08	1.64595e-06
Adipocyte	HSPB11	1_53606798_G_A	rs4927015	A	-0.0919722	0.0222677	3.63364e-05	0.00422143	0.0270669
Adipocyte	DAB1	1_58543607_T_C	rs12142098	C	0.613894	0.0759214	9.14984e-16	1.73639e-13	1.89655e-11
Adipocyte	DOCK7	1_62684169_C_T	rs1168116	T	-0.145773	0.0200871	3.99447e-13	8.6177e-10	4.20429e-08
Adipocyte	KANK4	1_62688195_C_G	rs183409343	G	-0.272504	0.0473911	9.13267e-09	1.0902e-05	0.000172313
Adipocyte	EFCAB7	1_63336435_T_TA	rs143621123	TA	0.141692	0.03802	0.000195251	0.00658391	0.0384219
Adipocyte	ITGB3BP	1_63492775_A_C	rs7550087	C	0.194704	0.0280026	3.63237e-12	3.11517e-10	1.62835e-08
Adipocyte	PGM1	1_63612754_A_G	rs1884467	G	-0.14709	0.0314252	2.87308e-06	0.000523527	0.00482516
Adipocyte	ROR1	1_63655770_G_A	rs1506400	A	0.123201	0.0237429	2.11774e-07	0.000370541	0.00357734
Adipocyte	PDE4B	1_65390271_G_A	rs28429763	A	-0.460422	0.0774017	2.85402e-09	7.28437e-07	1.54513e-05
Adipocyte	LEPR	1_65468671_T_C	rs61779781	C	-0.159796	0.0400503	6.62678e-05	0.00400586	0.0259884
Adipocyte	GNG12_AS1	1_67950727_G_T	rs11209183	T	-0.145331	0.0353702	3.98565e-05	0.00664497	0.0386857
Adipocyte	CRYZ	1_74737698_G_A	rs55895041	A	-0.236836	0.0381551	5.63873e-10	2.33112e-08	7.51505e-07
Adipocyte	NEXN	1_78004467_A_G	rs4370803	G	0.121447	0.0304176	6.5623e-05	0.00628582	0.0371564
Adipocyte	ENSG00000285851	1_84342924_A_G	rs112292375	G	-0.134884	0.0297417	5.9227e-06	0.000206896	0.00221679
Adipocyte	SPATA1	1_84528579_C_T	rs1146373	T	-0.0813974	0.0188681	1.60728e-05	0.00085579	0.00729065
Adipocyte	C1orf52	1_84969712_T_TA	rs35302460	TA	0.0872102	0.0218078	6.37995e-05	0.00377563	0.0249144
Adipocyte	COL24A1	1_85993656_G_A	rs61617423	A	-0.173344	0.0413231	2.7327e-05	0.00109889	0.00905593
Adipocyte	ODF2L	1_86376054_A_T	rs6703576	T	-0.169299	0.024138	2.38535e-12	2.11804e-10	1.17423e-08
Adipocyte	CLCA4_AS1	1_86703435_T_C	rs61802920	C	0.355911	0.0688396	2.36183e-07	0.000111581	0.00130648
Adipocyte	HS2ST1	1_86779595_C_T	rs691531	T	0.136978	0.0329592	3.26009e-05	0.00207734	0.015202
Adipocyte	LRRC8B	1_89557240_G_A	rs4658279	A	0.175698	0.027726	2.37247e-10	1.05816e-08	3.77737e-07
Adipocyte	LRRC8C_DT	1_89567334_C_A	rs10922663	A	0.154515	0.0244736	2.76026e-10	1.17755e-08	4.08403e-07
Adipocyte	HFM1	1_91389232_G_A	rs282021	A	-0.324479	0.0541776	2.16421e-09	4.28667e-06	7.50475e-05
Adipocyte	TMED5	1_93125605_A_G	rs12064785	G	-0.147014	0.0297321	7.68086e-07	9.18778e-06	0.000147772
Adipocyte	BCAR3_AS1	1_93575156_T_C	rs67354439	C	0.268029	0.0493302	5.69504e-08	2.3271e-06	4.34763e-05
Adipocyte	BCAR3	1_93586509_AT_A	rs35193256	A	0.0980788	0.0256288	0.0001299	0.00910056	0.049737
Adipocyte	RWDD3_DT	1_95415676_A_C	rs3862913	C	0.125339	0.0275591	5.42768e-06	0.00252578	0.0179279
Adipocyte	TLCD4_RWDD3	1_95415676_A_C	rs3862913	C	0.172228	0.0397546	1.48583e-05	0.0039233	0.0256345
Adipocyte	LINC02790	1_95824142_T_C	rs1361740	C	0.272402	0.0620439	1.13964e-05	0.000881069	0.00747989
Adipocyte	SLC25A24	1_108196158_T_C	rs12118280	C	-0.298276	0.036291	2.30672e-16	7.72715e-14	9.42455e-12
Adipocyte	SORT1	1_109435412_C_T	rs1291916	T	-0.0875395	0.015265	9.79274e-09	1.73162e-07	4.52572e-06
Adipocyte	GSTM2	1_109669912_T_C	rs687643	C	-0.230175	0.0430609	9.13659e-08	3.38488e-05	0.000468252
Adipocyte	CEPT1	1_111191102_G_C	rs10857859	C	0.0973977	0.018382	1.16934e-07	7.79626e-05	0.000965365
Adipocyte	DRAM2	1_111195494_T_G	rs629608	G	0.137101	0.0257293	9.97226e-08	9.27692e-05	0.00112054
Adipocyte	INKA2	1_111638425_TTTTC_T	rs145654771	T	-0.0976785	0.0226151	1.57697e-05	0.00620095	0.0367905
Adipocyte	RAP1A	1_111684441_C_T	rs7540643	T	-0.0958588	0.0193852	7.66108e-07	0.000213534	0.00228123
Adipocyte	LRIG2_DT	1_112877423_T_G	rs1216538	G	0.0705002	0.018796	0.000176436	0.00828827	0.0461595
Adipocyte	SLC16A1_AS1	1_112966469_C_A	rs1629027	A	-0.121433	0.0195276	5.05181e-10	5.50741e-08	1.63171e-06
Adipocyte	ENSG00000287807	1_112966469_C_A	rs1629027	A	-0.20049	0.0347644	8.31375e-09	5.14265e-07	1.16514e-05
Adipocyte	SYCP1	1_114851600_G_T	rs360611	T	-0.209779	0.0499469	2.67297e-05	0.00320733	0.0218541
Adipocyte	MAN1A2	1_117330400_G_C	rs1774858	C	0.195661	0.032075	1.06267e-09	4.83522e-08	1.45682e-06
Adipocyte	WARS2_AS1	1_119130721_G_A	rs10923755	A	-0.21838	0.0290016	5.20177e-14	8.61605e-11	5.43554e-09
Adipocyte	ENSG00000227712	1_119130721_G_A	rs10923755	A	-0.25424	0.0476637	9.87079e-08	2.22705e-05	0.000320187
Adipocyte	ENSG00000291232	1_148262617_C_T	rs74124103	T	0.206355	0.0420625	9.42361e-07	1.76836e-05	0.000262492
Adipocyte	NBPF14	1_148381512_C_T	rs499612	T	0.177846	0.0399189	8.42706e-06	9.27911e-05	0.00112054
Adipocyte	THEM4	1_151865616_C_T	rs7541453	T	0.103	0.0196169	1.53217e-07	9.9551e-06	0.000158718
Adipocyte	ENSG00000285651	1_151919723_T_C	rs10788818	C	0.150853	0.024876	1.36448e-09	8.61734e-08	2.45376e-06
Adipocyte	FLG_AS1	1_152222558_G_A	rs4845425	A	-0.357063	0.0544795	5.71729e-11	1.15656e-08	4.04961e-07
Adipocyte	SMG5	1_156364325_C_T	rs58390527	T	-0.0998453	0.0257056	0.000103181	0.00148082	0.0116774
Adipocyte	F11R	1_161021085_T_C	rs28365980	C	-0.201877	0.0372172	5.9637e-08	1.30196e-05	0.000202288
Adipocyte	ENSG00000270149	1_161038745_C_G	rs10908821	G	0.638307	0.0890115	8.4236e-13	1.47654e-09	6.5487e-08
Adipocyte	PBX1	1_164560429_G_A	rs2275560	A	-0.135229	0.0225756	2.10005e-09	4.53243e-06	7.87847e-05
Adipocyte	TMCO1	1_165725660_T_C	rs7524755	C	-0.126434	0.0256623	8.42338e-07	6.2476e-05	0.000803513
Adipocyte	ATP1B1	1_169203052_A_G	rs12039443	G	-0.107125	0.0233956	4.69361e-06	0.000438642	0.00412594
Adipocyte	ENSG00000231424	1_171114034_C_T	rs909530	T	0.196884	0.0506835	0.000102614	0.00447204	0.0283345
Adipocyte	FMO4	1_171279475_G_A	rs7539057	A	0.168002	0.0380835	1.05291e-05	0.000441732	0.00414967
Adipocyte	DNM3OS	1_171719699_G_A	rs3820167	A	0.116717	0.0314672	0.000208186	0.00738974	0.0419861
Adipocyte	DNM3	1_172333737_T_C	rs34945663	C	0.196412	0.0350401	2.13299e-08	1.98015e-05	0.000291564
Adipocyte	PIGC	1_172377034_C_A	rs6676665	A	-0.193238	0.0343969	2.04358e-08	3.90385e-06	6.90057e-05
Adipocyte	PRDX6_AS1	1_173420501_C_T	rs4294450	T	0.084522	0.0224316	0.000164761	0.00181472	0.013705
Adipocyte	COP1_DT	1_176080620_G_C	rs12133701	C	0.190738	0.0498681	0.000131411	0.00446115	0.02829
Adipocyte	TOR1AIP1	1_179955498_G_C	rs12141817	C	0.127334	0.0365333	0.000492877	0.00726291	0.0413941
Adipocyte	TSEN15	1_184045459_G_C	rs1327123	C	-0.10205	0.0238831	1.93521e-05	0.00254364	0.018005
Adipocyte	PDC_AS1	1_186424162_G_A	rs12747113	A	0.260908	0.0564538	3.88442e-06	6.86527e-05	0.000872223
Adipocyte	NEK7	1_198325724_T_C	rs4915277	C	-0.0761231	0.0201006	0.000152466	0.00526108	0.0323263
Adipocyte	LINC02789	1_199160376_G_C	rs77235701	C	-1.02974	0.139678	2.5287e-13	1.3207e-10	7.67052e-09
Adipocyte	DDX59	1_200686105_A_G	rs11581339	G	-0.194743	0.0322744	1.64605e-09	3.10893e-07	7.63462e-06
Adipocyte	LMOD1	1_201831383_T_G	rs2678204	G	-0.363782	0.0618359	4.09967e-09	1.66938e-07	4.37867e-06
Adipocyte	SYT2	1_202289231_G_T	rs705755	T	-0.140485	0.0373371	0.000168251	0.00583735	0.0349286
Adipocyte	PPP1R12B	1_202324788_T_C	rs788805	C	0.0951337	0.0199354	1.82347e-06	6.99244e-05	0.000885305
Adipocyte	ATP2B4	1_203550066_T_C	rs6695980	C	0.130848	0.0261327	5.53271e-07	0.000196398	0.0021324
Adipocyte	MDM4	1_204145718_G_A	rs1917542	A	0.0534828	0.0130836	4.35851e-05	0.00457081	0.0288604
Adipocyte	CD46	1_207844874_G_C	rs2745979	C	-0.109826	0.0176957	5.44799e-10	2.89856e-07	7.21484e-06
Adipocyte	ENSG00000234915	1_212229238_G_A	rs1472226	A	0.100129	0.0251916	7.05187e-05	0.00379451	0.0249796
Adipocyte	TATDN3	1_212715352_A_G	rs6665365	G	-0.218761	0.0381975	1.09792e-08	4.26235e-07	1.00619e-05
Adipocyte	ANGEL2	1_213167034_G_A	rs7517229	A	-0.0867228	0.0196078	9.76778e-06	0.000608511	0.00545054
Adipocyte	LYPLAL1	1_219387693_C_T	rs946798	T	-0.0490729	0.0125766	9.54533e-05	0.00534126	0.0327236
Adipocyte	LYPLAL1_AS1	1_219505394_A_C	rs6672377	C	0.16936	0.0405507	2.96689e-05	0.00514309	0.0316811
Adipocyte	HLX_AS1	1_220817829_C_T	rs7514450	T	0.329968	0.0508917	9.13982e-11	6.18579e-08	1.8107e-06
Adipocyte	ENSG00000286231	1_220822945_G_T	rs2807845	T	-0.367179	0.0507763	5.00816e-13	3.55134e-10	1.80477e-08
Adipocyte	DISP1	1_223162748_G_A	rs1773755	A	-0.0926701	0.0221087	2.77993e-05	0.00612782	0.0364581
Adipocyte	ENSG00000290989	1_223992787_C_T	rs11799363	T	0.167456	0.0326877	3.03511e-07	0.000190538	0.00208113
Adipocyte	CNIH4	1_224356827_A_G	rs7517754	G	0.145864	0.0283163	2.70349e-07	8.21717e-06	0.000133038
Adipocyte	EPHX1	1_225751273_G_C	rs2615067	C	0.0894195	0.0223366	6.25714e-05	0.00651886	0.038164
Adipocyte	CDC42BPA	1_227166834_C_T	rs2175789	T	-0.0532217	0.0133134	6.4017e-05	0.00189936	0.0141687
Adipocyte	GALNT2	1_230158968_C_A	rs4846913	A	0.109117	0.0251074	1.38779e-05	0.00131706	0.0105683
Adipocyte	COA6_AS1	1_234419065_G_A	rs561118	A	0.259391	0.0550878	2.52811e-06	0.00470833	0.0295502
Adipocyte	B3GALNT2	1_235476967_G_A	rs291379	A	-0.0946342	0.0230617	4.07493e-05	0.00183157	0.0137895
Adipocyte	LGALS8	1_236326379_G_C	rs7531265	C	-0.13694	0.0321086	2.01751e-05	0.00806143	0.0451712
Adipocyte	EFCAB2	1_244970360_G_C	rs61844237	C	-0.163425	0.0263617	5.69468e-10	4.33904e-07	1.01773e-05
Adipocyte	CNST	1_246553428_A_G	rs4654292	G	-0.1097	0.0250564	1.20102e-05	0.00118999	0.00966516
Adipocyte	AHCTF1	1_246937504_C_G	rs55822102	G	0.112713	0.021387	1.36628e-07	7.79523e-06	0.000126768
Adipocyte	ENSG00000290683	1_247217308_A_T	rs6664697	T	-0.127272	0.0299659	2.18101e-05	0.00259366	0.0182616
Adipocyte	SH3YL1	2_242793_G_C	rs62114506	C	0.218798	0.0276946	3.24951e-15	4.48208e-12	3.99998e-10
Adipocyte	SNTG2	2_1041895_T_C	rs4246557	C	0.356041	0.049434	6.39946e-13	3.7071e-10	1.85812e-08
Adipocyte	PXDN	2_1740086_G_A	rs13014578	A	-0.111036	0.018765	3.28206e-09	2.41371e-06	4.46049e-05
Adipocyte	TAF1B	2_9826691_T_A	rs10184715	A	0.209813	0.0279894	6.84718e-14	9.64007e-12	7.76909e-10
Adipocyte	GRHL1	2_9879819_A_G	rs4669477	G	0.215909	0.0521686	3.50596e-05	0.00156286	0.0121442
Adipocyte	E2F6	2_11440443_T_G	rs13414905	G	-0.138698	0.0302261	4.50061e-06	0.0018654	0.0139867
Adipocyte	NBAS	2_15388157_C_T	rs7577436	T	-0.0584185	0.0127147	4.33985e-06	5.94248e-05	0.000769045
Adipocyte	LINC01376	2_19345119_C_T	rs1065659	T	0.0699565	0.0156379	7.69926e-06	0.00545432	0.0331793
Adipocyte	FAM228B	2_24036482_T_C	rs12713147	C	0.104573	0.0195901	9.47013e-08	7.95139e-07	1.6769e-05
Adipocyte	SLC5A6	2_27248157_C_T	rs1561535	T	-0.185198	0.044024	2.60163e-05	0.00288164	0.0200496
Adipocyte	IFT172	2_27530004_C_T	rs6753534	T	-0.0689844	0.0204974	0.000765036	0.00878454	0.0483711
Adipocyte	LCLAT1	2_30399617_A_C	rs1252615	C	-0.311779	0.0570317	5.07514e-08	5.15601e-06	8.81581e-05
Adipocyte	VIT	2_36701311_C_A	rs6710384	A	0.550855	0.0980517	2.2313e-08	1.99074e-06	3.79381e-05
Adipocyte	RMDN2	2_37926319_G_C	rs6723824	C	0.131158	0.027377	1.67907e-06	0.000198641	0.0021472
Adipocyte	RMDN2_AS1	2_37926319_G_C	rs6723824	C	0.158839	0.0323108	8.94282e-07	0.000328173	0.00326744
Adipocyte	LINC02613	2_38508948_C_T	rs4670876	T	0.314756	0.0539041	5.31472e-09	6.88043e-07	1.48091e-05
Adipocyte	ATL2	2_38520280_T_G	rs7584009	G	0.143661	0.0276465	2.04673e-07	2.07714e-05	0.000301597
Adipocyte	SLC8A1	2_40617933_A_G	rs42790	G	0.231526	0.0483302	1.67426e-06	0.000114323	0.00133273
Adipocyte	DYNC2LI1	2_43353344_CTT_C	rs34859017	C	0.0828403	0.0187673	1.01755e-05	0.000988171	0.00823498
Adipocyte	PLEKHH2	2_43737698_A_G	rs1368087	G	0.198232	0.0389018	3.48419e-07	6.70712e-05	0.00085648
Adipocyte	CRIPT	2_46641180_T_C	rs6544907	C	-0.125607	0.0294917	2.07416e-05	0.00434979	0.0277242
Adipocyte	PPP1R21	2_48238041_A_G	rs111568416	G	0.116489	0.0271012	1.72535e-05	0.000958574	0.00806304
Adipocyte	FOXN2	2_48393448_C_T	rs4547570	T	-0.117799	0.0254606	3.72393e-06	0.000586078	0.00528843
Adipocyte	ENSG00000230773	2_48536603_C_T	rs11689512	T	-0.160313	0.0364073	1.0724e-05	0.00498953	0.0309435
Adipocyte	ENSG00000279956	2_48587178_C_T	rs13007591	T	-0.321939	0.0528067	1.10616e-09	5.76487e-07	1.2707e-05
Adipocyte	STON1_GTF2A1L	2_48592552_C_T	rs2204306	T	-0.33779	0.0562809	2.06702e-09	2.03876e-06	3.87524e-05
Adipocyte	ACYP2	2_53991566_T_C	rs6742042	C	0.0819231	0.0106067	1.1337e-14	3.26006e-12	2.98214e-10
Adipocyte	RTN4	2_54946444_T_C	rs7581231	C	0.088673	0.0166811	1.06299e-07	0.000135138	0.00153324
Adipocyte	CLHC1	2_55215254_A_G	rs6706815	G	0.473933	0.0704554	2.14159e-11	6.84698e-09	2.6097e-07
Adipocyte	PUS10	2_61010604_C_G	rs13026685	G	0.11386	0.029339	0.000104384	0.00360009	0.0239722
Adipocyte	USP34	2_61179303_A_G	rs17006750	G	0.05296	0.0120584	1.12456e-05	0.00123013	0.00998018
Adipocyte	ENSG00000289410	2_61712999_G_A	rs10209289	A	-0.149719	0.0379494	8.10506e-05	0.00418484	0.0268874
Adipocyte	ENSG00000226622	2_62663087_T_C	rs1872790	C	0.190164	0.0438467	1.45803e-05	0.000327368	0.00326744
Adipocyte	EHBP1_AS1	2_62943786_C_G	rs2302567	G	-0.177055	0.0475943	0.000199224	0.00457923	0.0288886
Adipocyte	UGP2	2_63401409_C_T	rs9749862	T	-0.165608	0.0262017	2.61834e-10	3.28449e-09	1.34279e-07
Adipocyte	MDH1	2_63584750_G_T	rs10865339	T	-0.255243	0.0361624	1.71462e-12	1.52457e-11	1.16636e-09
Adipocyte	ENSG00000286480	2_63621036_G_A	rs6731877	A	-0.174785	0.0391887	8.19605e-06	0.000490439	0.00455461
Adipocyte	WDPCP	2_63621036_G_A	rs6731877	A	-0.183757	0.0440761	3.05825e-05	0.00203734	0.0149992
Adipocyte	VPS54	2_63622357_T_C	rs262496	C	-0.0544255	0.0135265	5.73348e-05	0.00408363	0.026376
Adipocyte	RAB1A	2_65065628_G_T	rs2080385	T	0.0761116	0.0175591	1.46131e-05	0.00148647	0.0117018
Adipocyte	ENSG00000289156	2_68412958_T_C	rs62143935	C	-0.311401	0.0459815	1.29571e-11	5.69135e-10	2.79525e-08
Adipocyte	CNRIP1	2_68419147_G_A	rs12622659	A	0.313674	0.0497415	2.95027e-10	7.74233e-09	2.90556e-07
Adipocyte	ZNF638	2_71307031_G_C	rs4852777	C	-0.0448392	0.0107108	2.8356e-05	0.00568811	0.0342316
Adipocyte	SFXN5	2_73131164_A_G	rs10865397	G	0.112433	0.0268857	2.90543e-05	0.00715503	0.0410027
Adipocyte	MOGS	2_74518046_T_C	rs3815476	C	0.184299	0.0412895	8.18739e-06	0.000833497	0.00712562
Adipocyte	HK2	2_74874327_T_C	rs2229622	C	0.13786	0.0335759	4.0324e-05	0.00508709	0.031389
Adipocyte	GCFC2	2_75700996_G_C	rs33915308	C	0.0852506	0.017759	1.58624e-06	0.000322573	0.00323812
Adipocyte	DNAH6	2_84459633_A_G	rs7561462	G	-0.868865	0.086277	1.69536e-23	1.37741e-20	1.00799e-17
Adipocyte	POLR1A	2_86082176_A_G	rs4832241	G	0.176843	0.0352419	5.3919e-07	2.1233e-05	0.000307081
Adipocyte	IMMT	2_86208944_C_A	rs3770059	A	0.0741955	0.0170954	1.42788e-05	0.00047888	0.00445291
Adipocyte	ANAPC1P2	2_86642650_A_G	rs308918	G	0.123565	0.0323439	0.000133979	0.00422388	0.0270669
Adipocyte	THNSL2	2_88147373_G_T	rs10865489	T	0.62338	0.0739375	6.13421e-17	3.55271e-15	6.19018e-13
Adipocyte	CIAO1	2_96729018_A_G	rs11681534	G	-0.160844	0.0347557	3.78359e-06	0.00171464	0.0131072
Adipocyte	ANKRD36	2_97547347_C_T	rs13033336	T	0.0919529	0.0210738	1.28818e-05	9.84779e-05	0.00117181
Adipocyte	INPP4A	2_98434183_A_C	rs4851134	C	0.0840922	0.0223088	0.000164057	0.00340043	0.0228717
Adipocyte	UNC50	2_98611891_AT_A	rs35827998	A	0.129903	0.0263375	8.26847e-07	7.9105e-06	0.000128357
Adipocyte	TSGA10	2_99089440_A_G	rs11123761	G	-0.0933604	0.0258497	0.000304313	0.00484667	0.0302328
Adipocyte	REV1	2_99493451_A_G	rs10186340	G	-0.0516648	0.0134912	0.000128543	0.00426714	0.0272962
Adipocyte	ENSG00000241962	2_99589036_A_C	rs11123788	C	-0.113248	0.0274195	3.63292e-05	0.00902992	0.0495359
Adipocyte	TBC1D8	2_101119527_G_C	rs796057	C	-0.0937324	0.0206662	5.76274e-06	0.00663505	0.0386587
Adipocyte	TMEM182	2_102726445_G_T	rs12467776	T	-0.270602	0.0467706	7.33755e-09	9.35822e-07	1.92369e-05
Adipocyte	GCC2_AS1	2_108374341_G_A	rs6716875	A	0.118015	0.0251219	2.64753e-06	9.73441e-05	0.0011602
Adipocyte	LIMS1	2_108429182_T_C	rs2139809	C	0.0656913	0.0146548	7.3787e-06	0.000128251	0.00147338
Adipocyte	ZC3H8	2_112471533_C_T	rs6729910	T	0.15455	0.0307041	4.93959e-07	3.82306e-05	0.000521962
Adipocyte	RGPD8	2_112476739_C_T	rs7581524	T	-0.26168	0.0374758	3.44777e-12	1.38733e-09	6.26694e-08
Adipocyte	PAX8_AS1	2_113221073_C_T	rs7578633	T	-1.00601	0.124657	9.66039e-16	1.12577e-13	1.28724e-11
Adipocyte	PAX8	2_113235767_A_C	rs7589901	C	-1.13416	0.125042	2.21741e-19	4.44742e-17	1.59981e-14
Adipocyte	CBWD2	2_113471761_T_C	rs7559663	C	-0.109016	0.0244568	8.34023e-06	0.0018958	0.0141566
Adipocyte	RABL2A	2_113613349_C_T	rs59627338	T	-0.154435	0.0318556	1.27377e-06	0.000245396	0.00257649
Adipocyte	SCTR	2_119431828_A_G	rs4340531	G	0.599582	0.0797635	7.98e-14	3.32641e-11	2.31835e-09
Adipocyte	EPB41L5	2_120145602_C_G	rs2861029	G	-0.100466	0.0214161	2.72638e-06	3.7629e-05	0.000515673
Adipocyte	ENSG00000286145	2_127170414_G_A	rs6431231	A	-0.0867845	0.0180629	1.55442e-06	0.000619407	0.00552783
Adipocyte	C2orf27A	2_131682500_G_C	rs6720375	C	0.357474	0.0532492	2.30576e-11	4.61234e-08	1.40054e-06
Adipocyte	GPR39	2_132466528_T_C	rs4290711	C	0.4267	0.0636963	2.28621e-11	3.99715e-09	1.61608e-07
Adipocyte	THSD7B	2_136896510_C_T	rs567483	T	-0.190657	0.0341005	2.26125e-08	1.5662e-06	3.04018e-05
Adipocyte	ACVR2A	2_147740107_A_G	rs1406447	G	0.0755021	0.018048	2.88084e-05	0.000528353	0.0048574
Adipocyte	GPD2	2_156431846_T_C	rs298309	C	0.129226	0.0276929	3.06965e-06	0.000129942	0.00148763
Adipocyte	FIGN	2_163614467_T_G	rs17194412	G	0.157049	0.0258042	1.16088e-09	5.70084e-07	1.26038e-05
Adipocyte	SCN2A	2_164777646_G_A	rs355886	A	0.272345	0.0738397	0.0002268	0.00618206	0.036721
Adipocyte	ENSG00000236283	2_164788014_C_T	rs168546	T	0.243068	0.0453934	8.60531e-08	3.99426e-06	7.04337e-05
Adipocyte	FASTKD1	2_169775418_G_A	rs12692925	A	-0.106338	0.0248423	1.87016e-05	0.000854263	0.00728612
Adipocyte	CYBRD1	2_171539538_C_T	rs66975464	T	0.12333	0.0280762	1.12169e-05	0.000609315	0.00545106
Adipocyte	DYNC1I2	2_171832558_C_T	rs6759575	T	0.141048	0.0225005	3.77068e-10	1.67222e-08	5.56854e-07
Adipocyte	GPR155	2_174456134_G_A	rs12612779	A	0.133053	0.0304021	1.21372e-05	0.00057061	0.00517438
Adipocyte	ENSG00000236449	2_174665239_C_G	rs72914576	G	0.216514	0.0387397	2.36285e-08	1.42399e-05	0.000218924
Adipocyte	WIPF1	2_174665239_C_G	rs72914576	G	0.15718	0.0352982	8.53405e-06	0.00199062	0.0147224
Adipocyte	HOXD3	2_176525572_T_G	rs12988860	G	-0.306184	0.0520991	4.3084e-09	1.6102e-06	3.11732e-05
Adipocyte	PDE11A	2_177813834_G_A	rs6711034	A	-0.411836	0.0694926	3.34531e-09	1.16029e-07	3.1921e-06
Adipocyte	PDE11A_AS1	2_177847990_T_G	rs6723691	G	-0.530118	0.0935961	1.98261e-08	4.19778e-07	9.97382e-06
Adipocyte	CALCRL_AS1	2_187005853_A_T	rs10209415	T	-0.277703	0.0459567	1.51684e-09	7.31931e-08	2.10877e-06
Adipocyte	TFPI	2_187009535_ATCTT_A	rs58306836	A	-0.134098	0.0364944	0.000238695	0.00510954	0.0315009
Adipocyte	COL3A1	2_189114776_C_T	rs72908343	T	0.148404	0.0425416	0.00048619	0.00463626	0.0291981
Adipocyte	ORMDL1	2_189832613_G_C	rs5743077	C	0.102677	0.0267431	0.00012346	0.00913228	0.0498732
Adipocyte	MFSD6	2_190465632_G_T	rs4853711	T	0.136545	0.0234211	5.58578e-09	1.11855e-06	2.27049e-05
Adipocyte	ENSG00000284052	2_190651273_TGAGTA_T	rs151197316	T	0.105759	0.0240629	1.10946e-05	0.000363128	0.00352905
Adipocyte	STAT1	2_190726820_A_G	rs1894774	G	0.134794	0.0300748	7.39835e-06	0.000447607	0.0041941
Adipocyte	GLS	2_190728600_A_T	rs10194294	T	0.119893	0.0278701	1.6941e-05	0.000524979	0.00483245
Adipocyte	ENSG00000228509	2_190831839_A_G	rs1860174	G	-0.258325	0.0513191	4.84584e-07	2.52371e-05	0.00036001
Adipocyte	STK17B	2_196249140_A_G	rs12611565	G	0.148782	0.0349839	2.11609e-05	0.00175577	0.0133424
Adipocyte	PLCL1	2_198190443_T_A	rs6753440	A	0.171678	0.0357461	1.56997e-06	8.07611e-05	0.000996644
Adipocyte	FTCDNL1	2_199850665_T_G	rs2949006	G	0.181663	0.0385339	2.45073e-06	0.000147508	0.00165308
Adipocyte	STRADB	2_201399178_C_G	rs11681592	G	-0.0673552	0.0176445	0.000134935	0.00405562	0.0262414
Adipocyte	NBEAL1	2_203002975_G_C	rs62182164	C	-0.044145	0.0100839	1.19942e-05	0.000982538	0.00820196
Adipocyte	RAPH1	2_203583138_C_T	rs6737241	T	0.10533	0.0292533	0.000317894	0.00826437	0.0460614
Adipocyte	PARD3B	2_204138061_G_A	rs6738139	A	0.0944589	0.021367	9.83567e-06	0.00874034	0.0482366
Adipocyte	CCNYL1	2_207768903_C_T	rs55717133	T	0.237983	0.0345801	5.94638e-12	9.572e-09	3.49099e-07
Adipocyte	TMBIM1	2_218052281_T_C	rs12989035	C	-0.109193	0.0266656	4.23439e-05	0.00503085	0.0311045
Adipocyte	ARPC2	2_218254395_AGAAG_A	rs60354137	A	-0.108801	0.024812	1.16267e-05	0.000570235	0.00517438
Adipocyte	PNKD	2_218305513_A_T	rs10932771	T	0.0952073	0.0255391	0.000193392	0.00500648	0.0309962
Adipocyte	EPHA4	2_221921809_G_T	rs824921	T	0.18372	0.0466531	8.2339e-05	0.00786188	0.0442757
Adipocyte	IRS1	2_226334547_G_T	rs10195178	T	-0.156868	0.0390756	5.96142e-05	0.00189401	0.0141566
Adipocyte	PID1	2_228638162_G_A	rs59411877	A	-0.158157	0.0350556	6.44625e-06	0.00170129	0.013023
Adipocyte	ARMC9	2_231052211_G_T	rs10185032	T	0.13073	0.0281453	3.46311e-06	0.000623446	0.00555034
Adipocyte	EIF4E2	2_232514833_A_G	rs2853442	G	0.0995338	0.0235033	2.30716e-05	0.00273796	0.0191598
Adipocyte	USP40	2_233465895_T_C	rs3768805	C	0.073763	0.0157323	2.75528e-06	0.00199169	0.0147224
Adipocyte	COL6A3	2_237507881_C_G	rs10187185	G	-0.432711	0.1039	3.1574e-05	0.00216161	0.0157243
Adipocyte	ANKMY1	2_240568196_G_A	rs115219347	A	0.144189	0.0325883	9.76581e-06	0.00362367	0.0240417
Adipocyte	SNED1	2_241028028_G_A	rs57575374	A	0.160947	0.0303628	1.15816e-07	2.04815e-05	0.000299168
Adipocyte	SNED1_AS1	2_241039847_C_T	rs57948600	T	0.155568	0.0330882	2.59038e-06	0.000393961	0.00375881
Adipocyte	MTERF4	2_241058210_A_G	rs59306892	G	0.152354	0.0310481	9.31805e-07	0.000117931	0.00136338
Adipocyte	SEPTIN2	2_241394474_C_A	rs11690426	A	0.0717831	0.015202	2.33854e-06	0.00244939	0.0175388
Adipocyte	BOK	2_241561146_T_G	rs1553470	G	0.157477	0.0283053	2.66387e-08	1.01183e-05	0.000160968
Adipocyte	ENSG00000291147	2_241737769_G_A	rs71351115	A	0.13553	0.0305645	9.28635e-06	0.00254402	0.018005
Adipocyte	D2HGDH	2_241763768_A_G	rs6740752	G	0.183062	0.0254547	6.62156e-13	1.73799e-10	9.93644e-09
Adipocyte	CHL1	3_109070_T_A	rs1400188	A	0.243848	0.0555941	1.16546e-05	0.003229	0.0219608
Adipocyte	CNTN6	3_1101740_T_G	rs9878022	G	0.825539	0.126989	8.18464e-11	1.13667e-07	3.1628e-06
Adipocyte	SUMF1	3_4366786_G_C	rs7373135	C	0.226363	0.0229248	5.505e-23	7.53642e-20	5.01377e-17
Adipocyte	ENSG00000287720	3_4369063_A_T	rs1618150	T	0.276143	0.0380923	4.291e-13	3.57628e-10	1.80491e-08
Adipocyte	ITPR1	3_4622396_A_G	rs73011424	G	-0.168835	0.0338903	6.31866e-07	0.00105722	0.00876188
Adipocyte	ENSG00000229642	3_5634040_G_A	rs10212522	A	-0.69663	0.107184	8.24434e-11	1.21332e-08	4.14912e-07
Adipocyte	ENSG00000226022	3_5651060_T_C	rs6794753	C	0.510508	0.113696	7.1349e-06	0.00201031	0.0148301
Adipocyte	THUMPD3_AS1	3_9396376_G_A	rs2600182	A	0.0859533	0.0174448	8.36192e-07	0.000174513	0.00192332
Adipocyte	THUMPD3	3_9501958_C_T	rs62246343	T	-0.212728	0.0423726	5.36538e-07	0.000228607	0.00241406
Adipocyte	SRGAP3	3_9501958_C_T	rs62246343	T	0.273982	0.0604167	5.79919e-06	0.00339772	0.0228717
Adipocyte	SEC13	3_10272469_A_G	rs168529	G	0.104145	0.0197827	1.41132e-07	1.43939e-05	0.000219905
Adipocyte	ATG7	3_11504245_T_C	rs2443708	C	0.0514449	0.0118734	1.47341e-05	0.00124884	0.0100984
Adipocyte	TSEN2	3_12429571_A_G	rs3105363	G	0.158347	0.0329578	1.56302e-06	0.00189145	0.0141566
Adipocyte	SH3BP5	3_14777209_A_G	rs829186	G	-0.211613	0.0425039	6.46636e-07	0.000383749	0.0036854
Adipocyte	ENSG00000287042	3_15858922_A_C	rs1348983	C	0.382897	0.0616591	5.63957e-10	3.07208e-08	9.69028e-07
Adipocyte	PLCL2	3_16720678_C_T	rs7618461	T	-0.169079	0.0331563	3.42099e-07	0.000344274	0.00340459
Adipocyte	SGO1_AS1	3_20186517_T_C	rs11709127	C	0.554922	0.0783606	1.45084e-12	1.3174e-09	5.98804e-08
Adipocyte	THRB	3_24261320_G_A	rs113967141	A	0.102723	0.0235383	1.2777e-05	0.00380654	0.0250281
Adipocyte	NGLY1	3_25896416_G_A	rs11712170	A	0.118196	0.0244672	1.40078e-06	0.00199728	0.0147488
Adipocyte	AZI2	3_28279756_A_G	rs4522735	G	0.0815613	0.0190365	1.83562e-05	0.000725885	0.00632384
Adipocyte	TRANK1	3_36953466_G_C	rs73826924	C	0.266968	0.0560939	1.99744e-06	0.000932118	0.00784952
Adipocyte	ENTPD3	3_40287797_T_C	rs6599088	C	0.295936	0.0415616	1.12817e-12	2.5701e-11	1.84392e-09
Adipocyte	ENTPD3_AS1	3_40474921_A_G	rs73080137	G	0.218819	0.0279827	5.4819e-15	8.71525e-14	1.02868e-11
Adipocyte	ZKSCAN7_AS1	3_44900040_C_A	rs58105847	A	-0.0640386	0.0161615	7.42549e-05	0.0059964	0.0357925
Adipocyte	LIMD1	3_45606524_C_G	rs13072648	G	0.0959693	0.0236691	5.04428e-05	0.00485772	0.0302328
Adipocyte	CCDC12	3_46932682_C_T	rs7623898	T	-0.161481	0.0258739	4.4564e-10	8.04617e-09	3.00418e-07
Adipocyte	ZNF589	3_48339658_T_A	rs13069884	A	0.136313	0.0346686	8.50497e-05	0.000606117	0.00544241
Adipocyte	C3orf62	3_48783603_C_T	rs34037363	T	-0.215849	0.0467207	3.95707e-06	0.000115101	0.001337
Adipocyte	IHO1	3_49155648_A_G	rs4536858	G	0.122882	0.0296159	3.34011e-05	0.000398729	0.00379935
Adipocyte	RBM6	3_49931139_T_C	rs6771546	C	-0.0492725	0.0101329	1.15896e-06	2.21903e-05	0.000319662
Adipocyte	RBM5	3_50149515_A_G	rs2526400	G	0.0903638	0.0232054	9.8981e-05	0.00451562	0.0285612
Adipocyte	DOCK3	3_50654963_G_C	rs4261877	C	-0.351677	0.0514631	8.50592e-12	1.101e-09	5.13277e-08
Adipocyte	GLT8D1	3_52785311_T_A	rs2268023	A	0.161643	0.0333372	1.2572e-06	1.86558e-05	0.000275804
Adipocyte	NEK4	3_53205144_C_T	rs11717404	T	-0.0916957	0.0265724	0.000560385	0.0086649	0.0478564
Adipocyte	CCDC66	3_56543219_G_A	rs60948160	A	-0.0995093	0.0160915	6.29856e-10	5.32071e-07	1.19438e-05
Adipocyte	ARF4	3_57097501_A_C	rs6764188	C	-0.0971248	0.0230481	2.51476e-05	0.00844937	0.0469139
Adipocyte	PSMD6_AS2	3_63568296_A_T	rs36102984	T	-0.0938085	0.0241429	0.000102432	0.0070035	0.0403446
Adipocyte	PRICKLE2_AS3	3_64215292_A_G	rs77927375	G	-0.116451	0.0252204	3.91192e-06	0.000478258	0.00445279
Adipocyte	MAGI1	3_65957813_A_G	rs10780043	G	-0.131537	0.0266112	7.69898e-07	0.000561478	0.00512331
Adipocyte	SUCLG2_DT	3_67654746_C_T	rs13076100	T	-0.265741	0.0319141	8.723e-17	5.55112e-15	8.8311e-13
Adipocyte	TAFA1	3_67662546_A_G	rs13099253	G	-0.3026	0.0500871	1.56172e-09	1.40591e-07	3.78253e-06
Adipocyte	VGLL3	3_86681204_G_A	rs7622550	A	0.167487	0.0403951	3.38206e-05	0.000972126	0.00813961
Adipocyte	COL8A1	3_99545739_T_G	rs7646873	G	0.23395	0.0513393	5.20165e-06	0.00206408	0.0151352
Adipocyte	ABI3BP	3_101017295_A_G	rs17399603	G	0.298825	0.0520261	9.36093e-09	2.93154e-07	7.2722e-06
Adipocyte	CD96	3_111279804_T_A	rs9819786	A	0.595907	0.0928367	1.39577e-10	2.84379e-08	9.12757e-07
Adipocyte	ARHGAP31	3_119268082_T_C	rs6800878	C	0.219107	0.0349401	3.61139e-10	1.2878e-07	3.51646e-06
Adipocyte	FSTL1	3_120393637_C_G	rs1147693	G	-0.103943	0.0244573	2.13901e-05	0.00167938	0.0128958
Adipocyte	ENSG00000286735	3_120393637_C_G	rs1147693	G	-0.171133	0.0417433	4.15539e-05	0.00355082	0.0237347
Adipocyte	IQCB1	3_121797807_G_A	rs9877946	A	0.103462	0.0196534	1.41363e-07	8.31768e-06	0.000134368
Adipocyte	SEC22A	3_122974686_A_C	rs4677987	C	0.137808	0.0282533	1.0897e-06	0.00032806	0.00326744
Adipocyte	ITGB5	3_124905339_C_T	rs9818761	T	-0.118035	0.0228193	2.31137e-07	3.10089e-05	0.00043306
Adipocyte	ITGB5_AS1	3_124924704_G_T	rs1909583	T	-0.168526	0.0360906	3.03119e-06	0.000833338	0.00712562
Adipocyte	PIK3R4	3_130643972_G_A	rs41447652	A	0.117259	0.0254517	4.10477e-06	0.000109205	0.00128482
Adipocyte	CPNE4	3_131715797_T_G	rs881513	G	0.243481	0.0603583	5.49248e-05	0.00767549	0.0434074
Adipocyte	ENSG00000291042	3_133690574_A_G	rs2718809	G	-0.149731	0.0306769	1.0675e-06	0.00014235	0.00160265
Adipocyte	ENSG00000288700	3_134427246_T_C	rs7611834	C	-0.158657	0.0378577	2.7922e-05	0.00550043	0.033432
Adipocyte	PCCB	3_136273803_T_C	rs12488721	C	-0.104119	0.0238273	1.24718e-05	0.000362021	0.00352765
Adipocyte	SLC35G2	3_136881825_G_T	rs7434143	T	-0.127074	0.0216719	4.55133e-09	4.23674e-08	1.29185e-06
Adipocyte	NCK1_DT	3_136881825_G_T	rs7434143	T	-0.101723	0.0228283	8.3682e-06	0.000142322	0.00160265
Adipocyte	CLDN18	3_138021905_A_G	rs10513047	G	-0.353178	0.0533922	4.16404e-11	2.38929e-09	1.01068e-07
Adipocyte	DZIP1L	3_138049135_C_A	rs329137	A	0.11706	0.0295541	7.47405e-05	0.00465386	0.0292837
Adipocyte	MRAS	3_138372298_A_G	rs1199334	G	-0.243835	0.0287634	2.37323e-17	1.77636e-15	3.42089e-13
Adipocyte	CLSTN2	3_139797962_T_G	rs6777158	G	-0.25938	0.0573247	6.04747e-06	0.00166597	0.0128062
Adipocyte	PLSCR4	3_146058886_G_T	rs7651139	T	-0.0742725	0.0180433	3.85092e-05	0.00156324	0.0121442
Adipocyte	PLOD2	3_146164132_G_A	rs73148999	A	-0.215604	0.0496098	1.38885e-05	0.00138921	0.0110143
Adipocyte	LINC02006	3_153320777_T_A	rs2862818	A	-0.860668	0.128224	2.05478e-11	2.12272e-08	6.90401e-07
Adipocyte	ARHGEF26	3_154109892_A_T	rs1727936	T	0.263896	0.0409215	1.22854e-10	4.42281e-09	1.75903e-07
Adipocyte	LINC00886	3_156801238_C_T	rs1835372	T	-0.184192	0.030942	2.66477e-09	2.78641e-07	6.98387e-06
Adipocyte	LEKR1	3_156878027_T_C	rs9841269	C	-0.170115	0.0388859	1.22462e-05	0.00117123	0.00952337
Adipocyte	TIPARP	3_157077619_C_T	rs56406311	T	0.346714	0.0694383	6.011e-07	5.54064e-05	0.000722752
Adipocyte	KCNMB3	3_179144189_G_A	rs11925655	A	-0.173709	0.039217	9.60292e-06	0.00046828	0.00437101
Adipocyte	PIK3CA	3_179738798_A_C	rs741430	C	-0.0896212	0.0236299	0.000149139	0.00892344	0.0490323
Adipocyte	DVL3	3_184161322_C_G	rs1709649	G	0.127075	0.0235775	7.13284e-08	2.89847e-05	0.000406341
Adipocyte	VPS8	3_184843352_G_GA	rs11384502	GA	0.060274	0.0152774	7.97485e-05	0.00456548	0.0288517
Adipocyte	ADIPOQ_AS1	3_186885521_A_C	rs12636245	C	0.244186	0.0379595	1.28838e-10	2.19947e-07	5.68754e-06
Adipocyte	LPP	3_188340928_T_C	rs9877579	C	-0.0734838	0.0147855	6.69835e-07	0.000161847	0.00179454
Adipocyte	MB21D2	3_193043102_A_G	rs9861145	G	-0.261879	0.0456457	1.00389e-08	9.15402e-07	1.88702e-05
Adipocyte	OPA1_AS1	3_193529951_T_C	rs13324409	C	-0.175187	0.0356591	9.31655e-07	7.77168e-05	0.000964227
Adipocyte	TMEM44_AS1	3_194585511_T_C	rs7636054	C	0.167983	0.0324409	2.25903e-07	0.000258954	0.00267659
Adipocyte	ATP13A3_DT	3_194589800_A_G	rs9846532	G	-0.125184	0.0282803	9.61881e-06	0.00125153	0.0101089
Adipocyte	LSG1	3_194656983_C_T	rs112097663	T	0.286939	0.0490942	5.65468e-09	3.69764e-06	6.61598e-05
Adipocyte	ENSG00000290762	3_195752877_G_A	rs842225	A	0.214759	0.035088	9.60741e-10	7.03721e-07	1.51021e-05
Adipocyte	MUC20_OT1	3_195934218_C_A	rs6785037	A	0.285283	0.0391145	3.03364e-13	4.17219e-10	2.07701e-08
Adipocyte	SDHAP1	3_196023145_T_A	rs9871344	A	0.199517	0.0370471	7.34288e-08	3.22364e-05	0.000447016
Adipocyte	SLC51A	3_196246373_G_A	rs7639752	A	-0.167029	0.0296866	1.86878e-08	4.5708e-06	7.92632e-05
Adipocyte	PIGZ	3_196938019_T_A	rs516461	A	0.10466	0.0243004	1.66658e-05	0.0018294	0.0137874
Adipocyte	DLG1	3_197180445_T_C	rs13066853	C	0.0950582	0.0153452	5.84908e-10	1.63631e-07	4.30738e-06
Adipocyte	ZNF718	4_149993_C_T	rs6599307	T	0.165986	0.0278377	2.52044e-09	1.14456e-07	3.1727e-06
Adipocyte	UVSSA	4_926738_C_T	rs56353809	T	0.0971307	0.0210609	4.02701e-06	0.00180913	0.0136768
Adipocyte	ENSG00000251652	4_1148530_A_T	rs28569895	T	-0.282639	0.0495291	1.25976e-08	2.12307e-05	0.000307081
Adipocyte	CTBP1_AS	4_1379151_C_T	rs7657357	T	-0.109492	0.0272349	5.83241e-05	0.00356562	0.0238077
Adipocyte	ADD1	4_2578610_C_T	rs7685947	T	-0.0440334	0.0113156	9.99249e-05	0.00783406	0.0441677
Adipocyte	GRK4	4_2958703_C_T	rs2515963	T	-0.246678	0.0344798	9.126e-13	9.08815e-11	5.63619e-09
Adipocyte	HTT	4_3248101_T_C	rs12646808	C	0.0751602	0.0166744	6.57252e-06	0.00251597	0.017893
Adipocyte	TBC1D14	4_6908050_G_C	rs4689053	C	0.113738	0.0243308	2.96812e-06	0.00226287	0.0163958
Adipocyte	TRMT44	4_8507098_A_G	rs3103070	G	0.148077	0.0303999	1.11858e-06	0.00010662	0.00125644
Adipocyte	ENSG00000288075	4_9048609_G_A	rs2368720	A	0.248548	0.0438327	1.44363e-08	1.54798e-06	3.02084e-05
Adipocyte	LINC00504	4_15093265_G_A	rs2604569	A	-0.256539	0.0563969	5.41986e-06	0.0013797	0.0109508
Adipocyte	C1QTNF7	4_15426207_C_T	rs13152775	T	-0.348637	0.0596167	5.02636e-09	7.25916e-07	1.54426e-05
Adipocyte	C1QTNF7_AS1	4_15541388_C_G	rs10020408	G	-0.196467	0.0416777	2.43462e-06	0.000361427	0.00352656
Adipocyte	CC2D2A	4_15649322_G_A	rs12503015	A	-0.21089	0.0295808	1.03359e-12	8.9863e-11	5.62066e-09
Adipocyte	CD38	4_15736860_G_A	rs2103	A	0.441566	0.0859945	2.95317e-07	0.000101948	0.00120917
Adipocyte	TAPT1_AS1	4_16158651_C_T	rs10034719	T	-0.0962008	0.021079	5.03236e-06	0.000504173	0.0046644
Adipocyte	FAM184B	4_17613807_C_T	rs4334752	T	-0.220778	0.0379571	6.2159e-09	3.21965e-07	7.88007e-06
Adipocyte	ANAPC4	4_25442174_GAGAA_G	rs61098064	G	-0.0892564	0.0187136	1.8546e-06	6.83356e-05	0.000869704
Adipocyte	NWD2	4_37550548_C_G	rs1911160	G	-1.37627	0.0970882	2.01876e-41	6.08264e-38	4.45128e-34
Adipocyte	FAM114A1	4_38486882_G_A	rs11944793	A	-0.120347	0.0280247	1.75963e-05	0.00722074	0.0412501
Adipocyte	ENSG00000249207	4_38571522_A_C	rs60206080	C	0.1611	0.0301468	9.2247e-08	0.000119722	0.00137973
Adipocyte	KLHL5	4_38964454_G_A	rs2055576	A	0.0848456	0.0194267	1.25884e-05	0.00314981	0.0215022
Adipocyte	KLB	4_39416572_G_A	rs6836420	A	-0.19858	0.0351208	1.57661e-08	5.01433e-06	8.65445e-05
Adipocyte	APBB2	4_41166447_A_G	rs6447677	G	-0.1406	0.0225835	4.79866e-10	1.60329e-07	4.2357e-06
Adipocyte	FRYL	4_48787252_A_G	rs13141523	G	0.0522226	0.0116198	6.98744e-06	0.000423985	0.00400351
Adipocyte	ENSG00000250075	4_67385058_A_T	rs242295	T	0.222218	0.0331206	1.98917e-11	9.87974e-09	3.5792e-07
Adipocyte	CENPC	4_67567088_A_G	rs13115359	G	0.123043	0.0216741	1.38004e-08	8.88749e-07	1.84769e-05
Adipocyte	UBA6_DT	4_67614216_C_T	rs72642346	T	0.74579	0.0860094	4.43081e-18	1.6721e-16	4.07881e-14
Adipocyte	UBA6	4_67617773_T_G	rs13348	G	0.0933479	0.0196748	2.09856e-06	8.97052e-05	0.0010996
Adipocyte	RUFY3	4_70900539_T_A	rs113317028	A	0.0651148	0.0153234	2.14662e-05	0.00686261	0.0396687
Adipocyte	ANKRD17_DT	4_73233384_A_G	rs60190643	G	-0.101565	0.0191183	1.08511e-07	7.36299e-06	0.000121084
Adipocyte	SHROOM3	4_76472865_T_C	rs28394165	C	0.241797	0.0547613	1.01209e-05	0.00290066	0.0201586
Adipocyte	AFF1	4_86879424_C_T	rs2121871	T	-0.100347	0.0168714	2.72321e-09	2.36871e-07	6.06091e-06
Adipocyte	FAM13A	4_88832074_A_G	rs4425336	G	-0.420798	0.0496722	2.44656e-17	1.88738e-14	2.51124e-12
Adipocyte	SMARCAD1	4_94346920_A_G	rs11097417	G	0.0451683	0.0122028	0.000214454	0.00907338	0.0496256
Adipocyte	ADH4	4_99078074_T_C	rs28730619	C	-0.40352	0.0752661	8.72027e-08	5.66394e-06	9.59462e-05
Adipocyte	ENSG00000246090	4_99144358_T_G	rs1800759	G	0.22865	0.0416696	4.09693e-08	3.48529e-05	0.000479425
Adipocyte	BANK1	4_101717620_G_C	rs4699251	C	-0.175827	0.0301416	5.44886e-09	5.56786e-07	1.23472e-05
Adipocyte	ENSG00000251309	4_101717620_G_C	rs4699251	C	-0.201649	0.0392223	2.74729e-07	2.05905e-05	0.000299565
Adipocyte	MANBA	4_102696866_T_C	rs227375	C	0.0774186	0.0199303	0.000102733	0.0062739	0.0371159
Adipocyte	ENSG00000286242	4_102863894_G_A	rs223340	A	0.0960329	0.0260701	0.000230271	0.00839352	0.0466392
Adipocyte	TET2	4_105149907_A_G	rs974801	G	-0.173357	0.0232749	9.75347e-14	2.27994e-11	1.70251e-09
Adipocyte	TBCK	4_106013188_A_AT	rs71586120	AT	-0.0583308	0.0144093	5.17715e-05	0.00150237	0.0117965
Adipocyte	FAM241A	4_112018956_C_A	rs10015781	A	-0.161332	0.0407013	7.41433e-05	0.00195514	0.0145404
Adipocyte	SYNPO2	4_119025980_C_T	rs6828669	T	-0.278602	0.0485383	9.61443e-09	2.64951e-05	0.000376488
Adipocyte	USP53	4_119096927_A_C	rs11098484	C	0.1363	0.0269001	4.04752e-07	4.44547e-05	0.000596916
Adipocyte	PDE5A	4_119601779_G_A	rs10518336	A	0.14994	0.0249553	1.87766e-09	3.61725e-07	8.70758e-06
Adipocyte	FAT4	4_125323149_T_C	rs56407627	C	0.15968	0.0404549	7.92599e-05	0.00751242	0.042584
Adipocyte	LARP1B	4_127803112_G_C	rs3775982	C	0.0836113	0.018494	6.16666e-06	0.000142616	0.00160317
Adipocyte	ENSG00000248802	4_128307507_T_C	rs11725346	C	0.347833	0.0690848	4.88026e-07	3.89759e-05	0.00053016
Adipocyte	LINC02615	4_128312938_T_A	rs11732109	A	0.255194	0.0339536	5.70896e-14	2.26363e-12	2.12375e-10
Adipocyte	RNF150	4_140880324_T_C	rs7681503	C	-0.300778	0.0376787	1.45124e-15	5.64881e-13	5.6499e-11
Adipocyte	USP38_DT	4_143122183_T_C	rs72719149	C	0.266936	0.0414452	1.2057e-10	2.64547e-09	1.11262e-07
Adipocyte	INPP4B	4_143122183_T_C	rs72719149	C	0.3263	0.0585488	2.54115e-08	8.23965e-07	1.73269e-05
Adipocyte	SMAD1	4_145672414_T_C	rs950332	C	0.117518	0.0301952	9.97492e-05	0.00719869	0.0411884
Adipocyte	LSM6	4_146183527_G_A	rs17814023	A	0.18619	0.0319194	5.5076e-09	1.1353e-07	3.1628e-06
Adipocyte	ENSG00000287292	4_148431241_A_T	rs58869535	T	0.467177	0.0794205	4.09035e-09	9.43321e-07	1.93368e-05
Adipocyte	IQCM	4_149510192_G_A	rs7672763	A	0.249764	0.0614626	4.85528e-05	0.000731956	0.00636158
Adipocyte	SH3D19	4_151102476_ATG_A	rs68077379	A	0.0790424	0.0188368	2.71545e-05	0.000740478	0.00642802
Adipocyte	ENSG00000287555	4_152564767_G_A	rs2054757	A	-0.0750304	0.0187882	6.52738e-05	0.00595164	0.0355834
Adipocyte	ARFIP1	4_152741203_G_C	rs12501202	C	0.0705731	0.0146455	1.44857e-06	7.39216e-05	0.000929482
Adipocyte	TMEM131L	4_153437964_T_C	rs3852109	C	-0.191342	0.0343884	2.65002e-08	2.05581e-05	0.000299565
Adipocyte	ENSG00000250604	4_158121983_T_C	rs4432798	C	0.417957	0.0527379	2.73102e-15	1.46549e-13	1.62492e-11
Adipocyte	GASK1B_AS1	4_158121983_T_C	rs4432798	C	0.393117	0.0501966	5.78936e-15	3.14304e-13	3.33345e-11
Adipocyte	TMEM144	4_158121983_T_C	rs4432798	C	0.323157	0.0424919	3.37403e-14	1.89826e-12	1.80409e-10
Adipocyte	ETFDH	4_158481387_A_G	rs13109013	G	0.0991386	0.0238765	3.30025e-05	0.000402295	0.00382834
Adipocyte	TMA16	4_163540586_A_G	rs12510372	G	-0.127001	0.0242247	1.59636e-07	6.8264e-06	0.000112767
Adipocyte	DDX60L	4_168496974_G_A	rs2710835	A	-0.41831	0.054162	1.18953e-14	2.33178e-11	1.7064e-09
Adipocyte	CEP44	4_174312979_G_A	rs4695920	A	-0.122913	0.0212956	7.91484e-09	2.36791e-06	4.39056e-05
Adipocyte	LINC01098	4_178317411_A_G	rs17709259	G	0.97263	0.127466	2.50236e-14	6.96432e-12	5.99587e-10
Adipocyte	LINC01099	4_178317411_A_G	rs17709259	G	0.409044	0.0927669	1.0437e-05	0.00124623	0.0100884
Adipocyte	STOX2	4_183798094_A_C	rs75942758	C	0.255496	0.0583964	1.2164e-05	0.00491296	0.0305204
Adipocyte	LINC02427	4_184537555_C_T	rs1991229	T	-0.329003	0.0479371	7.16497e-12	1.188e-08	4.10085e-07
Adipocyte	BRD9	5_609411_C_T	rs11742304	T	0.107036	0.027475	9.83779e-05	0.00528637	0.0324544
Adipocyte	ENSG00000291079	5_1595734_C_G	rs74638425	G	-0.181962	0.034646	1.63431e-07	1.5887e-05	0.000239713
Adipocyte	NSUN2	5_6604818_C_T	rs6889694	T	-0.189624	0.0297894	1.98186e-10	1.11671e-08	3.94787e-07
Adipocyte	LINC01194	5_12947241_C_T	rs1476154	T	-0.486856	0.0605394	9.19422e-16	1.02807e-13	1.19419e-11
Adipocyte	GUSBP1	5_21535071_T_C	rs1584708	C	0.081155	0.0162711	6.11687e-07	0.000403408	0.00383395
Adipocyte	ENSG00000286625	5_25979864_C_A	rs12514690	A	0.215721	0.0385374	2.18794e-08	2.02893e-05	0.00029755
Adipocyte	PDZD2	5_32042654_G_A	rs10039073	A	-0.0962183	0.0228157	2.4739e-05	0.00780815	0.0440555
Adipocyte	NPR3	5_32446170_C_T	rs324436	T	0.222688	0.0540744	3.82995e-05	0.00409046	0.0263968
Adipocyte	ENSG00000250697	5_32772886_G_C	rs10061944	C	-0.37423	0.0655043	1.22087e-08	2.33288e-06	4.34763e-05
Adipocyte	RICTOR	5_38650698_T_C	rs327269	C	-0.0556316	0.0122141	5.25056e-06	0.00140073	0.0110697
Adipocyte	OSMR_DT	5_38818179_T_C	rs386994	C	-0.166294	0.0345507	1.50049e-06	0.000133168	0.00151324
Adipocyte	C6	5_41069632_C_T	rs10512757	T	-0.259997	0.0640743	4.9655e-05	0.00223264	0.0161927
Adipocyte	LINC02224	5_44137354_G_A	rs149494698	A	-0.469533	0.0831494	1.67514e-08	2.33481e-06	4.34763e-05
Adipocyte	FGF10	5_44137354_G_A	rs149494698	A	-0.401351	0.083244	1.43802e-06	2.68575e-05	0.000380898
Adipocyte	PARP8	5_50619419_G_A	rs35667121	A	-0.197446	0.0467325	2.40669e-05	0.00127219	0.0102419
Adipocyte	PLPP1	5_55571202_C_T	rs10940471	T	0.108618	0.0267432	4.87649e-05	0.000448447	0.00419659
Adipocyte	ENSG00000262211	5_56021818_C_G	rs7712207	G	-0.177973	0.0398104	7.88801e-06	0.00156691	0.0121468
Adipocyte	SETD9	5_56911296_T_A	rs2257505	A	-0.19347	0.0395547	1.03139e-06	7.87441e-05	0.000973394
Adipocyte	LNCBRM	5_57396223_C_G	rs2201425	G	-0.230591	0.0577741	6.58552e-05	0.00322741	0.0219608
Adipocyte	RMEL3	5_57425709_T_C	rs6891137	C	-0.264402	0.04378	1.5532e-09	8.59944e-08	2.45376e-06
Adipocyte	NDUFAF2	5_61040177_A_G	rs2545493	G	0.102254	0.0279209	0.000250848	0.00697051	0.0401971
Adipocyte	C5orf64	5_61627355_T_C	rs17426483	C	-0.180927	0.0417913	1.51044e-05	0.00535137	0.0327236
Adipocyte	IPO11	5_62498028_T_G	rs152201	G	0.0910886	0.0200644	5.65021e-06	0.00516278	0.0317756
Adipocyte	PPWD1	5_65634914_CACTT_C	rs10586031	C	-0.0572227	0.0159996	0.000348566	0.00506699	0.0312913
Adipocyte	MAST4	5_66604991_T_C	rs7705086	C	0.0747427	0.015845	2.39322e-06	0.00114896	0.00938403
Adipocyte	PIK3R1	5_68044091_G_A	rs6449941	A	-0.156081	0.0319958	1.07468e-06	0.000566781	0.00515884
Adipocyte	CDK7	5_69155880_G_C	rs437665	C	0.0922274	0.0255651	0.00030968	0.00845639	0.0469172
Adipocyte	ENSG00000248664	5_69164575_A_T	rs164386	T	-0.125167	0.0253602	8.04889e-07	3.19177e-05	0.000444057
Adipocyte	CCDC125	5_69288877_T_C	rs4629549	C	-0.141057	0.0217283	8.65555e-11	7.13716e-09	2.69225e-07
Adipocyte	NAIP	5_71368836_A_T	rs10057058	T	0.178528	0.0409391	1.29797e-05	0.000226102	0.00239453
Adipocyte	ARHGEF28	5_73697358_A_G	rs12655034	G	0.265728	0.0419122	2.31532e-10	5.2031e-08	1.55413e-06
Adipocyte	ANKDD1B	5_75490507_A_T	rs10462518	T	0.368689	0.0635132	7.2011e-09	6.99793e-06	0.00011534
Adipocyte	POC5	5_75682125_A_G	rs168807	G	-0.155908	0.0385295	5.23068e-05	0.00161081	0.0124214
Adipocyte	ENSG00000284762	5_77144258_C_T	rs9293708	T	-0.269512	0.0438809	8.25152e-10	3.90375e-07	9.36645e-06
Adipocyte	PDE8B	5_77398568_G_A	rs13174807	A	-0.334801	0.0795596	2.72027e-05	0.0079543	0.0446392
Adipocyte	AP3B1	5_77525733_G_T	rs60814259	T	0.0575285	0.0133102	1.54768e-05	0.00400063	0.0259774
Adipocyte	BHMT2	5_79074078_A_G	rs626105	G	0.0974658	0.0227373	1.81813e-05	0.00294151	0.0203606
Adipocyte	DMGDH	5_79115999_C_G	rs619100	G	0.0973792	0.0199243	1.02439e-06	0.000187095	0.00204965
Adipocyte	ENSG00000251675	5_80197807_T_C	rs10474011	C	0.144282	0.0358263	5.65492e-05	0.00543433	0.0331403
Adipocyte	SERINC5	5_80198438_C_T	rs9293805	T	0.161604	0.0320318	4.55081e-07	7.13976e-05	0.000902397
Adipocyte	DHFR	5_80613557_G_A	rs62366919	A	-0.152119	0.0372033	4.36026e-05	0.00765264	0.0433117
Adipocyte	MSH3	5_80660774_C_A	rs1677682	A	-0.154014	0.0222381	4.45712e-12	8.22908e-11	5.28249e-09
Adipocyte	CKMT2_AS1	5_81163154_G_T	rs12697915	T	-0.195425	0.0282785	4.97445e-12	1.47146e-09	6.5487e-08
Adipocyte	RASGRF2	5_81165910_G_GA	rs59840924	GA	-0.582	0.0577392	6.96507e-24	1.37669e-21	1.25933e-18
Adipocyte	CKMT2	5_81165910_G_GA	rs59840924	GA	-0.14722	0.029759	7.6193e-07	9.20497e-05	0.00111848
Adipocyte	ATG10	5_81887553_C_T	rs13161752	T	-0.136747	0.0306946	8.41261e-06	0.000753444	0.00652509
Adipocyte	TMEM161B_DT	5_88226600_T_C	rs17468356	C	0.11794	0.0260152	5.83908e-06	0.000680367	0.0059771
Adipocyte	LYSMD3	5_90494568_T_G	rs6892000	G	0.100089	0.0213892	2.89637e-06	0.000173339	0.00191327
Adipocyte	ARRDC3	5_91346826_C_T	rs10942631	T	0.177922	0.0388334	4.64164e-06	0.00294658	0.0203617
Adipocyte	RHOBTB3	5_95759108_C_T	rs11959859	T	-0.223435	0.026395	2.57237e-17	4.44089e-15	7.38601e-13
Adipocyte	GLRX	5_95759108_C_T	rs11959859	T	-0.206029	0.0263511	5.37866e-15	9.861e-13	9.49511e-11
Adipocyte	ENSG00000250240	5_95760858_G_A	rs7729314	A	-0.196218	0.0374344	1.59597e-07	2.71865e-05	0.000384818
Adipocyte	SPATA9	5_95761530_A_G	rs7716916	G	-0.244141	0.0399812	1.02513e-09	1.39087e-07	3.76978e-06
Adipocyte	RFESD	5_95761793_A_C	rs7717280	C	-0.2143	0.0445924	1.55113e-06	0.000176054	0.00193738
Adipocyte	CAST	5_96663822_A_G	rs1862182	G	-0.139903	0.0201816	4.17115e-12	8.49727e-09	3.14056e-07
Adipocyte	ERAP1	5_96685171_G_A	rs152019	A	-0.134079	0.0258538	2.15259e-07	7.19038e-05	0.000907227
Adipocyte	LIX1_AS1	5_96819615_C_T	rs26493	T	-0.179717	0.036022	6.16633e-07	0.000103417	0.00122263
Adipocyte	CHD1	5_99144242_G_A	rs114085547	A	0.128753	0.0284698	6.15304e-06	0.00535705	0.0327236
Adipocyte	LINC01950	5_106960872_C_T	rs6866081	T	0.27112	0.0600538	6.4497e-06	0.00126235	0.0101785
Adipocyte	EFNA5	5_107704741_C_T	rs12654281	T	-0.0719798	0.0147251	1.01801e-06	0.00023563	0.0024775
Adipocyte	FBXL17	5_108412231_T_A	rs7730109	A	-0.042727	0.0104598	4.41112e-05	0.00353039	0.023639
Adipocyte	PJA2	5_109431540_G_A	rs2963018	A	-0.0549917	0.0130645	2.56607e-05	0.00263721	0.0185212
Adipocyte	EPB41L4A	5_112217112_T_C	rs6886195	C	-0.139932	0.0337765	3.43234e-05	0.00657317	0.0383898
Adipocyte	APC	5_112858335_A_C	rs580237	C	-0.0656127	0.0164941	6.96671e-05	0.00255694	0.0180614
Adipocyte	REEP5	5_112914501_C_T	rs193527	T	0.070909	0.0140455	4.46728e-07	0.00013757	0.00155361
Adipocyte	CDO1	5_115735959_T_C	rs10038137	C	0.205934	0.0416506	7.69842e-07	0.000579377	0.00523442
Adipocyte	LINCADL	5_116005331_A_G	rs7717144	G	-0.24489	0.0342311	8.64659e-13	2.68026e-10	1.43169e-08
Adipocyte	LVRN	5_116005331_A_G	rs7717144	G	-0.147504	0.0254805	7.10615e-09	1.34727e-06	2.65749e-05
Adipocyte	LINC00992	5_117490807_A_G	rs1428064	G	-0.689117	0.105707	8.02434e-11	5.66955e-09	2.18367e-07
Adipocyte	DMXL1	5_119048924_A_T	rs299223	T	-0.0827882	0.0148108	2.28548e-08	7.67148e-06	0.000125033
Adipocyte	DMXL1_DT	5_119060533_C_T	rs299216	T	-0.396057	0.0526017	9.93034e-14	1.40851e-10	8.11614e-09
Adipocyte	LINC02240	5_125036754_C_T	rs59435469	T	-0.593064	0.0845314	2.6066e-12	2.16276e-09	9.20177e-08
Adipocyte	ENSG00000248752	5_125039702_A_G	rs55699975	G	-0.578678	0.0921571	3.5178e-10	3.43693e-07	8.35307e-06
Adipocyte	C5orf63	5_127073496_C_G	rs13154281	G	-0.21864	0.0424505	2.64831e-07	5.0665e-06	8.70343e-05
Adipocyte	SLC12A2_DT	5_128010274_CAT_C	rs35542938	C	-0.0891728	0.0205798	1.47399e-05	0.00180136	0.0136322
Adipocyte	CHSY3	5_129924793_A_G	rs2453782	G	0.146508	0.0425892	0.000582338	0.00711913	0.040861
Adipocyte	HINT1	5_131045755_C_G	rs72801798	G	-0.118583	0.0350979	0.000730246	0.00812165	0.045439
Adipocyte	ENSG00000283782	5_132482509_T_C	rs6893937	C	0.213894	0.0377873	1.52541e-08	4.94334e-07	1.13402e-05
Adipocyte	SLC22A4	5_132693166_T_C	rs4705962	C	0.088482	0.0205471	1.66331e-05	0.00467601	0.0293978
Adipocyte	TXNDC15	5_134887903_A_G	rs3733897	G	0.415529	0.0603025	6.33964e-12	1.03985e-09	4.96377e-08
Adipocyte	PKD2L2	5_138105975_T_A	rs13166144	A	0.100107	0.0249751	6.12728e-05	0.00227534	0.0164697
Adipocyte	RNF14	5_142007073_G_A	rs108593	A	-0.0938712	0.0220548	2.08674e-05	0.00620381	0.0367905
Adipocyte	NDFIP1	5_142086501_C_G	rs891985	G	-0.177773	0.0278568	1.76991e-10	1.67406e-08	5.56854e-07
Adipocyte	NR3C1	5_143456386_C_T	rs6883751	T	0.0761803	0.0175693	1.45137e-05	0.00160557	0.012405
Adipocyte	PRELID2	5_145769755_G_A	rs1821250	A	-0.247877	0.057025	1.39154e-05	0.000410173	0.00388814
Adipocyte	LARS1	5_146181644_C_T	rs2962515	T	-0.0968068	0.0202342	1.72401e-06	3.86769e-05	0.000527072
Adipocyte	AFAP1L1	5_149275497_C_T	rs2014902	T	0.267859	0.0518546	2.40722e-07	9.21621e-05	0.00111848
Adipocyte	GALNT10	5_154238696_G_C	rs12522623	C	-0.179526	0.0310361	7.39371e-09	1.46894e-06	2.88195e-05
Adipocyte	SAP30L_AS1	5_154353298_G_C	rs153412	C	-0.164388	0.0313706	1.6176e-07	9.61682e-06	0.000153659
Adipocyte	CNOT8	5_154842839_T_A	rs61253975	A	-0.174637	0.039462	9.7894e-06	0.000250079	0.00260324
Adipocyte	SGCD	5_156329184_A_G	rs10064593	G	0.241313	0.0414983	6.11867e-09	2.81169e-06	5.09306e-05
Adipocyte	LINC02227	5_158557471_A_G	rs1122249	G	-0.461239	0.114396	5.57673e-05	0.00397977	0.025888
Adipocyte	EBF1	5_158629404_C_T	rs244645	T	-0.0849611	0.0179282	2.1484e-06	0.00097513	0.00815543
Adipocyte	LMAN2	5_177313243_A_G	rs11949767	G	-0.0928706	0.0198239	2.8255e-06	0.000971416	0.00813961
Adipocyte	ENSG00000290968	5_177665633_C_T	rs12520134	T	0.116993	0.027941	2.8398e-05	0.00160699	0.012405
Adipocyte	ADAMTS2	5_179317958_G_A	rs41122	A	-0.176797	0.0306513	8.04927e-09	1.61311e-05	0.000242896
Adipocyte	SERPINB6	6_2963136_A_C	rs9378350	C	0.122482	0.0255977	1.72323e-06	0.00114581	0.00936873
Adipocyte	NQO2	6_3026574_C_T	rs6914191	T	-0.155545	0.0242134	1.36455e-10	1.40079e-08	4.74583e-07
Adipocyte	RIPK1	6_3086255_C_T	rs12191645	T	-0.147608	0.0315716	2.96581e-06	0.001546	0.0120358
Adipocyte	SLC22A23	6_3439463_T_G	rs17136561	G	0.107552	0.0232976	3.91656e-06	0.000761261	0.00657722
Adipocyte	ECI2	6_4112007_T_G	rs664299	G	-0.165097	0.0321882	2.94244e-07	7.70472e-05	0.000958896
Adipocyte	LY86_AS1	6_6621275_C_T	rs3804474	T	-0.527007	0.0952301	3.19267e-08	9.64111e-05	0.00115096
Adipocyte	HULC	6_8465890_A_G	rs9393021	G	-0.187337	0.043937	2.02293e-05	0.000306232	0.00309531
Adipocyte	ENSG00000247925	6_11244736_C_T	rs9380158	T	-0.191579	0.0407025	2.52282e-06	0.00379575	0.0249796
Adipocyte	TMEM170B	6_11500575_C_T	rs490327	T	-0.852131	0.0830958	3.52107e-24	3.85709e-22	4.03231e-19
Adipocyte	ENSG00000289368	6_23636159_G_T	rs693584	T	0.645043	0.078914	4.13475e-16	4.99156e-13	5.07337e-11
Adipocyte	ALDH5A1	6_24443412_G_A	rs35901848	A	-0.113993	0.0265214	1.72755e-05	0.00274781	0.0192058
Adipocyte	C6orf62	6_24672512_G_A	rs12210663	A	0.0999135	0.0208914	1.75052e-06	0.000713804	0.006226
Adipocyte	HMGN4	6_26571937_G_T	rs6925895	T	0.136689	0.0341479	6.30063e-05	0.00108158	0.00894322
Adipocyte	GUSBP2	6_26939010_A_G	rs9368476	G	-0.288935	0.0493215	5.26261e-09	4.05435e-07	9.696e-06
Adipocyte	ENSG00000291112	6_27444607_C_T	rs7772160	T	-0.122658	0.0256275	1.71383e-06	0.000218291	0.00232526
Adipocyte	TRIM27	6_29295580_A_G	rs6925072	G	0.0999132	0.0257939	0.000107707	0.00670049	0.0388851
Adipocyte	HCG27	6_31188309_T_C	rs9263847	C	0.189893	0.0420263	6.29174e-06	0.00359594	0.0239664
Adipocyte	RING1	6_33202062_C_A	rs41266701	A	0.146336	0.0336067	1.35886e-05	0.00259406	0.0182616
Adipocyte	UHRF1BP1	6_34627766_T_C	rs2263329	C	0.166898	0.0236178	1.61344e-12	2.02022e-10	1.13848e-08
Adipocyte	PEX6	6_42947283_G_A	rs9471972	A	0.0850227	0.019566	1.39635e-05	0.000354184	0.00347651
Adipocyte	ENSG00000286417	6_44733298_A_G	rs227854	G	0.186228	0.0389675	1.80121e-06	0.000653992	0.00578009
Adipocyte	TDRD6_AS1	6_46714163_T_G	rs6899519	G	-0.212578	0.0396518	8.57096e-08	6.17287e-06	0.000103135
Adipocyte	LINC01564	6_53672548_A_G	rs79903424	G	-0.385741	0.0610225	2.72503e-10	1.24154e-08	4.22586e-07
Adipocyte	KLHL31	6_53672548_A_G	rs79903424	G	-0.390232	0.0681417	1.06451e-08	3.54225e-07	8.55517e-06
Adipocyte	KIAA1586	6_57198693_A_G	rs12194288	G	0.171776	0.0346542	7.38587e-07	4.10349e-05	0.000554046
Adipocyte	ENSG00000271945	6_77344208_T_C	rs12194584	C	-0.665536	0.105008	2.49661e-10	2.07945e-08	6.79348e-07
Adipocyte	DOP1A	6_83091179_G_A	rs62419228	A	-0.117175	0.0185919	3.0079e-10	5.18917e-08	1.55413e-06
Adipocyte	SMIM8	6_87341386_CA_C	rs67213671	C	-0.0969967	0.0229524	2.38238e-05	0.000365057	0.00354309
Adipocyte	MANEA	6_95594018_T_C	rs6568958	C	0.164088	0.0371684	1.02484e-05	0.000899991	0.00761403
Adipocyte	UFL1_AS1	6_96408609_G_A	rs2499802	A	-0.273916	0.0490775	2.74025e-08	1.22367e-06	2.45338e-05
Adipocyte	FBXL4	6_98954756_T_G	rs195837	G	0.0986792	0.0179005	3.55321e-08	2.24641e-06	4.22602e-05
Adipocyte	GRIK2	6_100882312_C_T	rs4840159	T	0.201346	0.0353698	1.25535e-08	6.02484e-06	0.000101356
Adipocyte	CRYBG1	6_106496305_A_G	rs11152997	G	-0.130159	0.0251268	2.22181e-07	5.22534e-05	0.000688991
Adipocyte	CDK19	6_110644289_C_T	rs9386931	T	0.101627	0.0253743	6.225e-05	0.00215191	0.0156694
Adipocyte	REV3L	6_111614479_G_T	rs6926543	T	0.0673026	0.0142055	2.16149e-06	0.0025831	0.0182287
Adipocyte	HDAC2_AS2	6_114088238_A_G	rs56403749	G	0.294606	0.0705061	2.95771e-05	0.00308516	0.0211199
Adipocyte	NT5DC1	6_116075959_C_CTT	rs149967274	CTT	-0.102018	0.0193691	1.39548e-07	6.32738e-06	0.000105476
Adipocyte	COL10A1	6_116075959_C_CTT	rs149967274	CTT	-0.107257	0.0276042	0.000102331	0.00406327	0.0262677
Adipocyte	CEP85L	6_118619953_G_A	rs62422224	A	-0.155572	0.0279377	2.60946e-08	7.24611e-07	1.54426e-05
Adipocyte	FAM184A	6_119095307_G_T	rs6569038	T	0.314023	0.0435089	5.54909e-13	1.05053e-10	6.30148e-09
Adipocyte	ENSG00000253194	6_119095307_G_T	rs6569038	T	0.179906	0.0291481	6.79378e-10	4.83748e-08	1.45682e-06
Adipocyte	TRDN	6_123511925_T_C	rs4481448	C	0.23781	0.0555561	1.8689e-05	0.00176871	0.0134268
Adipocyte	NCOA7	6_125857441_A_T	rs4895800	T	0.138447	0.0250829	3.40868e-08	4.29888e-06	7.50817e-05
Adipocyte	PTPRK	6_128597573_G_A	rs58031588	A	-0.191347	0.0393986	1.21063e-06	8.7112e-05	0.00107321
Adipocyte	EYA4	6_133285479_G_A	rs9385643	A	-0.416659	0.0836061	6.27192e-07	0.000591227	0.00532699
Adipocyte	HBS1L	6_135049570_A_T	rs9402677	T	-0.102538	0.020798	8.25603e-07	1.237e-05	0.000193427
Adipocyte	AHI1	6_135418217_C_A	rs11154801	A	-0.225911	0.0263683	1.10357e-17	8.88178e-16	1.75667e-13
Adipocyte	ENSG00000225311	6_144361685_T_C	rs9376819	C	0.110002	0.0290174	0.000150371	0.00401211	0.0260059
Adipocyte	EPM2A	6_145646741_A_C	rs1292335	C	0.0773	0.0186968	3.56072e-05	0.000644422	0.00572316
Adipocyte	NUP43	6_149840735_C_T	rs958953	T	0.120858	0.0264871	5.06727e-06	7.53843e-05	0.000943013
Adipocyte	RAET1E_AS1	6_149844905_T_A	rs868375	A	0.183933	0.0361294	3.61385e-07	2.0442e-05	0.000299168
Adipocyte	PLEKHG1	6_150665289_T_C	rs12190255	C	0.303035	0.0543672	2.52425e-08	2.81243e-05	0.000396558
Adipocyte	AKAP12	6_151137272_T_C	rs1969810	C	-0.241831	0.0390077	5.71028e-10	2.42829e-07	6.17023e-06
Adipocyte	ESR1	6_152306186_T_A	rs6914583	A	0.163175	0.035069	3.2765e-06	0.00241773	0.0173554
Adipocyte	ENSG00000227627	6_152985614_T_G	rs3757063	G	-0.201352	0.0373264	7.02957e-08	1.43662e-05	0.000219905
Adipocyte	RGS17	6_153135918_C_T	rs596359	T	0.206701	0.0391211	1.27105e-07	2.37116e-05	0.000339572
Adipocyte	ENSG00000237312	6_153135918_C_T	rs596359	T	0.271338	0.0571785	2.09565e-06	0.000348152	0.0034383
Adipocyte	ENSG00000213121	6_153135918_C_T	rs596359	T	0.233159	0.0548967	2.17176e-05	0.00349837	0.0234872
Adipocyte	TFB1M	6_155242154_C_T	rs3922766	T	-0.115995	0.0259938	8.14328e-06	0.000224166	0.00238091
Adipocyte	SYTL3	6_158599334_T_C	rs35654986	C	-0.228279	0.0490176	3.25331e-06	0.000314569	0.0031752
Adipocyte	IGF2R	6_160001183_C_T	rs9346805	T	0.129749	0.0298836	1.41973e-05	0.00485457	0.0302328
Adipocyte	SLC22A3	6_160437156_G_A	rs2292334	A	0.136561	0.0316994	1.65089e-05	0.00175136	0.0133227
Adipocyte	QKI	6_163323329_A_G	rs4555894	G	0.0465395	0.00987845	2.46309e-06	0.000681816	0.00598265
Adipocyte	BRAT1	7_2538821_G_A	rs4721764	A	0.15279	0.0320558	1.89647e-06	0.000573402	0.00518685
Adipocyte	AMZ1	7_2762169_C_T	rs798489	T	0.107348	0.0219535	1.01315e-06	0.000156576	0.00174402
Adipocyte	SDK1	7_3295813_C_T	rs1880608	T	0.515944	0.0767662	1.84785e-11	2.90233e-09	1.20453e-07
Adipocyte	EIF2AK1	7_6022598_T_C	rs3801030	C	0.106345	0.0266138	6.48712e-05	0.00558435	0.033823
Adipocyte	CCZ1B	7_6829673_C_T	rs10265409	T	-0.177723	0.0342456	2.1366e-07	9.15892e-05	0.00111708
Adipocyte	C1GALT1	7_7185820_G_A	rs4720726	A	0.227087	0.031064	2.71594e-13	1.26197e-10	7.44767e-09
Adipocyte	GLCCI1	7_8201916_C_G	rs2348901	G	0.10868	0.0273253	6.97389e-05	0.00770195	0.0434898
Adipocyte	THSD7A	7_11231295_G_A	rs2714413	A	-0.146728	0.0261342	1.97469e-08	1.24672e-05	0.000194532
Adipocyte	ENSG00000229618	7_13247094_GA_G	rs35142095	G	0.63647	0.068616	1.97191e-20	1.02176e-16	2.67045e-14
Adipocyte	SNX13	7_17932229_C_T	rs10227582	T	-0.192725	0.0255481	4.63267e-14	9.66094e-12	7.76909e-10
Adipocyte	NUP42	7_23276821_G_A	rs10224388	A	-0.0979116	0.0216376	6.08514e-06	0.000275633	0.00282109
Adipocyte	PALS2	7_24575341_C_G	rs2711094	G	0.223743	0.035978	5.30264e-10	1.18005e-07	3.23432e-06
Adipocyte	SNX10	7_26357619_C_A	rs1534696	A	0.462292	0.0535174	7.41739e-18	1.38778e-14	2.00726e-12
Adipocyte	LINC02981	7_26395858_TA_T	rs34580869	T	-0.168515	0.0293087	9.05385e-09	2.21271e-06	4.17335e-05
Adipocyte	HOTAIRM1	7_27118137_G_A	rs4722657	A	-0.298065	0.0498188	2.97978e-09	9.10294e-07	1.88179e-05
Adipocyte	JAZF1	7_28129126_GTCTT_G	rs1160871	G	-0.0872128	0.0213556	4.43851e-05	0.00629857	0.0372017
Adipocyte	FKBP14_AS1	7_30034198_T_C	rs111692540	C	0.192019	0.0546337	0.000442611	0.00555947	0.0337069
Adipocyte	MTURN	7_30142828_G_A	rs997349	A	0.093311	0.0210824	9.60872e-06	0.00310332	0.0212244
Adipocyte	SFRP4	7_37950173_T_C	rs1450851	C	0.347846	0.0374838	1.99991e-20	5.00561e-17	1.59981e-14
Adipocyte	STARD3NL	7_37961605_G_C	rs1717733	C	0.160141	0.0293726	5.14336e-08	7.44672e-05	0.000933136
Adipocyte	POU6F2	7_39090951_GA_G	rs56907116	G	-0.697704	0.108452	1.53019e-10	3.58799e-08	1.10323e-06
Adipocyte	POLM	7_44036751_T_C	rs28378571	C	0.35211	0.0637757	3.55628e-08	2.6975e-06	4.93507e-05
Adipocyte	NUDCD3	7_44510946_C_G	rs56314549	G	0.101326	0.0221531	4.8238e-06	9.5598e-05	0.00114875
Adipocyte	TNS3	7_47529120_C_T	rs10261525	T	0.0978664	0.0205422	1.89754e-06	0.00140057	0.0110697
Adipocyte	ZNF107	7_64652935_G_A	rs13230561	A	-0.205647	0.0360726	1.22414e-08	1.54524e-06	3.02084e-05
Adipocyte	ZNF273	7_64955157_G_C	rs13234869	C	-0.225591	0.0408095	3.34049e-08	4.19659e-07	9.97382e-06
Adipocyte	LINC03006	7_65179117_C_T	rs61563817	T	0.332362	0.0390056	1.59657e-17	4.44089e-16	9.55837e-14
Adipocyte	CCT6P3	7_65480039_G_A	rs35070250	A	0.254197	0.0277258	5.06214e-20	1.82005e-18	1.02455e-15
Adipocyte	INTS4P1	7_65598361_C_T	rs7786206	T	0.385093	0.0618495	5.16739e-10	2.88093e-07	7.19544e-06
Adipocyte	LINC00174	7_66384415_A_T	rs778714	T	0.161872	0.0332916	1.17422e-06	5.94807e-05	0.000769045
Adipocyte	STAG3L4	7_67269272_T_A	rs34576139	A	-0.0906245	0.0196617	4.05676e-06	0.000317444	0.0031998
Adipocyte	MLXIPL	7_73623036_G_A	rs55747707	A	0.22044	0.026061	2.84578e-17	8.88178e-16	1.75667e-13
Adipocyte	GTF2IRD2B	7_74869879_T_C	rs2529269	C	0.102625	0.0281171	0.000262766	0.00793907	0.044588
Adipocyte	SPDYE5	7_75500568_C_G	rs794365	G	-0.182583	0.0286919	2.00809e-10	1.56112e-08	5.2405e-07
Adipocyte	HIP1	7_75653851_G_T	rs62475499	T	0.257658	0.0467587	3.59975e-08	1.48607e-05	0.000225156
Adipocyte	LINC03009	7_76553414_C_G	rs810699	G	-0.106047	0.0147664	6.92841e-13	6.62517e-11	4.36784e-09
Adipocyte	POMZP3	7_76610163_C_A	rs711306	A	-0.234339	0.0295107	2.13598e-15	1.26565e-13	1.42493e-11
Adipocyte	SPDYE18	7_76792774_T_A	rs56344644	A	0.196225	0.0454439	1.58291e-05	0.00448055	0.0283639
Adipocyte	ENSG00000259628	7_76802169_C_T	rs137864494	T	0.172521	0.0309424	2.48915e-08	1.06542e-05	0.000169127
Adipocyte	ENSG00000250990	7_77279707_C_G	rs79653814	G	0.209222	0.0470738	8.87448e-06	0.000377838	0.00363818
Adipocyte	PTPN12	7_77572541_TTTG_T	rs3972370	T	-0.110088	0.0243286	6.0532e-06	0.00035043	0.00344684
Adipocyte	GNAI1	7_80222125_T_TA	rs145431403	TA	-0.136694	0.030121	5.68352e-06	0.00203514	0.0149981
Adipocyte	SEMA3C	7_80941246_G_T	rs1019016	T	0.144229	0.0293317	8.7834e-07	0.000365665	0.00354429
Adipocyte	PCLO	7_83395896_C_T	rs73169980	T	0.736175	0.106368	4.57219e-12	4.71642e-09	1.85563e-07
Adipocyte	DMTF1	7_86830080_T_G	rs75861744	G	0.090935	0.0216189	2.60485e-05	0.00415643	0.0267518
Adipocyte	STEAP2	7_90187020_A_G	rs11563944	G	-0.120431	0.0291488	3.61782e-05	0.00443441	0.0281693
Adipocyte	GTPBP10	7_90302201_A_G	rs6465257	G	0.103897	0.0193864	8.4276e-08	5.44202e-06	9.26156e-05
Adipocyte	STEAP2_AS1	7_90415631_G_A	rs9731	A	0.111014	0.0276584	5.98771e-05	0.0090415	0.0495623
Adipocyte	CDK14	7_90659759_G_A	rs1858766	A	0.249393	0.0343078	3.7313e-13	4.7972e-11	3.22072e-09
Adipocyte	MTERF1	7_91613789_T_C	rs12704610	C	-0.0862782	0.019023	5.75257e-06	0.00198811	0.0147224
Adipocyte	ENSG00000284707	7_97967266_A_G	rs2005752	G	-0.0766458	0.0192408	6.80138e-05	0.00652637	0.0381715
Adipocyte	TRIM4	7_99876001_T_G	rs1025576	G	-0.115041	0.0235033	9.87903e-07	2.02781e-05	0.00029755
Adipocyte	ZKSCAN1	7_100007965_G_A	rs11771331	A	-0.130687	0.0207271	2.89861e-10	3.02488e-08	9.62436e-07
Adipocyte	CUX1	7_102266160_T_C	rs875658	C	0.0577917	0.0135884	2.1101e-05	0.00535623	0.0327236
Adipocyte	PRKRIP1	7_102318104_A_G	rs1725606	G	0.0647491	0.0151098	1.83018e-05	0.00234105	0.0168786
Adipocyte	NAPEPLD	7_102691791_A_G	rs62483497	G	-0.116112	0.0280355	3.46228e-05	0.000341024	0.00338618
Adipocyte	ENSG00000289956	7_103158962_C_T	rs1861731	T	0.482417	0.0633744	4.68858e-14	2.60014e-13	2.79821e-11
Adipocyte	DPY19L2P2	7_103158962_C_T	rs1861731	T	0.441635	0.0621974	2.29546e-12	1.53006e-11	1.16636e-09
Adipocyte	LINC01004	7_104902644_G_A	rs62485455	A	-0.0563975	0.0146349	0.000116431	0.00612666	0.0364581
Adipocyte	PUS7	7_105506703_G_A	rs6969426	A	0.137311	0.0335472	4.2692e-05	0.000501682	0.00464723
Adipocyte	CDHR3	7_105865830_C_A	rs10278160	A	-0.281035	0.0440531	1.89843e-10	1.43385e-07	3.84357e-06
Adipocyte	COG5	7_106819851_A_G	rs35083478	G	0.0613896	0.0161487	0.000143911	0.00435298	0.0277242
Adipocyte	NRCAM	7_108302910_T_A	rs12540012	A	0.305409	0.0520592	4.45917e-09	2.36987e-06	4.39056e-05
Adipocyte	ENSG00000226965	7_110529341_C_T	rs13239034	T	-0.839159	0.0891556	6.2542e-21	5.99153e-19	3.65383e-16
Adipocyte	LRRN3	7_111082192_G_A	rs12532608	A	0.141819	0.0352733	5.82725e-05	0.00435023	0.0277242
Adipocyte	TES	7_116211927_G_A	rs4428611	A	-0.396269	0.0572549	4.76092e-12	2.76083e-09	1.1545e-07
Adipocyte	ZNF800	7_127336952_G_A	rs12532298	A	-0.0879358	0.0241336	0.000269275	0.00643232	0.0377783
Adipocyte	GARIN1A	7_128466816_T_A	rs2562733	A	0.16623	0.0372844	8.31823e-06	0.00139556	0.0110527
Adipocyte	ENSG00000242588	7_128509334_G_A	rs7798776	A	0.136648	0.0200714	9.97872e-12	2.92315e-10	1.53896e-08
Adipocyte	ENSG00000273270	7_128707015_C_T	rs10242806	T	0.314094	0.0544483	8.44035e-09	2.32965e-07	5.98189e-06
Adipocyte	NRF1	7_129665875_G_A	rs4728174	A	-0.0680674	0.0157818	1.61301e-05	0.00291666	0.0202314
Adipocyte	COPG2	7_130373183_C_T	rs10954268	T	-0.15851	0.0306746	2.37735e-07	6.5936e-05	0.000843565
Adipocyte	COPG2IT1	7_130373183_C_T	rs10954268	T	-0.179248	0.0357512	5.34322e-07	0.000130102	0.00148763
Adipocyte	MEST	7_130387792_A_G	rs10263705	G	-0.259878	0.0430127	1.52964e-09	5.88224e-07	1.28881e-05
Adipocyte	ENSG00000270953	7_130387792_A_G	rs10263705	G	-0.267473	0.0508027	1.43977e-07	4.56434e-05	0.000609523
Adipocyte	KLHDC10	7_130389970_G_A	rs10246191	A	-0.0754242	0.0183618	4.00057e-05	0.00284451	0.0198249
Adipocyte	LINC_PINT	7_130783431_T_C	rs1838932	C	-0.0697795	0.0153538	5.50075e-06	0.000385984	0.00370201
Adipocyte	TMEM140	7_135051389_C_T	rs7801653	T	0.162302	0.0344466	2.46983e-06	3.22526e-05	0.000447016
Adipocyte	SLC13A4	7_135594043_C_T	rs12530805	T	0.214315	0.0382613	2.15415e-08	4.19187e-06	7.35638e-05
Adipocyte	BRAF	7_140965721_C_G	rs10265001	G	0.108116	0.0197433	4.37155e-08	3.81197e-06	6.77088e-05
Adipocyte	PRKAG2	7_151892404_G_A	rs12703166	A	-0.112137	0.0252842	9.2109e-06	0.00386732	0.0253366
Adipocyte	DPP6	7_153396162_A_C	rs920865	C	-0.60144	0.10165	3.33433e-09	8.44925e-07	1.77168e-05
Adipocyte	ENSG00000290007	7_155236978_CCTGTCTCT_C	rs61191221	C	0.291526	0.0437114	2.68553e-11	3.57064e-08	1.10253e-06
Adipocyte	RNF32_DT	7_156647163_A_T	rs6973359	T	0.193685	0.0374815	2.40222e-07	6.17033e-05	0.000796375
Adipocyte	DYNC2I1	7_158858396_G_A	rs2657381	A	-0.0840898	0.0207388	5.0253e-05	0.00649307	0.0380739
Adipocyte	ERICH1	8_653117_C_T	rs28547427	T	0.140948	0.0226645	5.05027e-10	1.35563e-07	3.68792e-06
Adipocyte	LINC03021.1	8_2730108_A_G	rs6993235	G	-0.305219	0.0612208	6.31129e-07	0.00015617	0.00174215
Adipocyte	CSMD1	8_4936532_T_G	rs6982220	G	0.544702	0.110893	9.03392e-07	0.00246289	0.0176182
Adipocyte	ENSG00000284606	8_8232171_G_C	rs2980484	C	0.152141	0.0363811	2.90003e-05	0.00207402	0.0151929
Adipocyte	ERI1	8_8965607_T_C	rs4492384	C	0.13305	0.0277243	1.60952e-06	0.000158357	0.00175851
Adipocyte	XKR6	8_10397595_C_G	rs13252982	G	-0.116791	0.0290822	5.93091e-05	0.00363128	0.0240704
Adipocyte	PRSS51	8_10482601_A_C	rs11250018	C	0.278791	0.055398	4.93269e-07	0.000349432	0.00344629
Adipocyte	LONRF1	8_12766916_A_T	rs7464506	T	-0.526547	0.0520131	7.77708e-24	4.95449e-21	4.02855e-18
Adipocyte	MICU3	8_17049616_G_A	rs2014286	A	0.110869	0.0223243	6.87658e-07	0.0015964	0.0123493
Adipocyte	ZDHHC2	8_17155690_T_C	rs3808645	C	0.267709	0.0426036	3.64346e-10	7.14221e-07	1.52827e-05
Adipocyte	MTUS1	8_17680756_G_C	rs17690083	C	-0.246594	0.0393642	3.79478e-10	3.07158e-08	9.69028e-07
Adipocyte	ASAH1	8_18090499_T_C	rs6586688	C	-0.149576	0.0291302	2.83174e-07	4.84175e-05	0.000641883
Adipocyte	LPL	8_20054549_G_A	rs66462329	A	0.136703	0.0247145	3.18139e-08	2.7569e-05	0.000389479
Adipocyte	BMP1	8_22172265_C_A	rs73225841	A	-0.238796	0.0470738	4.22364e-07	0.000136558	0.00154456
Adipocyte	BIN3	8_22634590_G_T	rs6558173	T	0.102916	0.0267381	0.000118918	0.00561009	0.0339014
Adipocyte	SLC25A37	8_23536524_T_G	rs2137301	G	-0.440772	0.0493282	8.76396e-19	1.88738e-15	3.5415e-13
Adipocyte	DOCK5	8_25101413_T_C	rs941164	C	0.24156	0.0547365	1.02757e-05	0.00151503	0.0118696
Adipocyte	ADRA1A	8_26837807_AT_A	rs140262276	A	-0.844785	0.0992346	2.09959e-17	7.10543e-15	1.08328e-12
Adipocyte	ELP3	8_28083313_A_G	rs12544240	G	0.0940831	0.0195565	1.50941e-06	0.000876648	0.007451
Adipocyte	INTS9	8_28325332_C_T	rs2722900	T	0.0583178	0.0159269	0.000250798	0.00677442	0.0392209
Adipocyte	ENSG00000253108	8_33935771_G_C	rs73673626	C	-0.434811	0.0787816	4.09289e-08	8.65425e-07	1.80432e-05
Adipocyte	DDHD2	8_38512313_A_C	rs4733951	C	-0.092097	0.0235536	9.24464e-05	0.00318434	0.0217176
Adipocyte	ADAM9	8_39006997_G_A	rs28579045	A	0.121685	0.0300234	5.0657e-05	0.00199068	0.0147224
Adipocyte	ADAM32	8_39108494_A_G	rs11985898	G	-0.269744	0.0356287	3.85274e-14	8.68328e-12	7.22093e-10
Adipocyte	PLEKHA2	8_39114087_C_T	rs12549232	T	-0.136978	0.035486	0.000113691	0.00668664	0.0388664
Adipocyte	AP3M2	8_42101462_G_A	rs12679402	A	0.135153	0.0331407	4.56051e-05	0.00185556	0.0139272
Adipocyte	SLC20A2	8_42467247_T_C	rs2978456	C	0.0805359	0.0167614	1.55361e-06	4.63058e-05	0.000617242
Adipocyte	ENSG00000253116	8_58243701_G_GA	rs146389750	GA	-0.262974	0.0532975	8.16269e-07	0.000109518	0.00128644
Adipocyte	FAM110B	8_58250694_G_A	rs11990749	A	-0.250938	0.0452141	2.88366e-08	5.64787e-06	9.58959e-05
Adipocyte	CLVS1	8_61465045_A_G	rs1994851	G	-0.415373	0.0748138	3.18162e-08	5.68496e-06	9.60798e-05
Adipocyte	CYP7B1	8_64787102_C_T	rs79358939	T	0.583654	0.0886231	4.58118e-11	6.33439e-08	1.83949e-06
Adipocyte	ENSG00000285791	8_66466150_T_C	rs2357894	C	-0.310511	0.0433203	7.95078e-13	4.12856e-11	2.82363e-09
Adipocyte	LACTB2_AS1	8_70447123_G_A	rs10092365	A	0.171387	0.0386635	9.39221e-06	0.00392781	0.0256411
Adipocyte	ENSG00000285579	8_70824852_G_C	rs13274062	C	1.00089	0.110817	3.10981e-19	5.6718e-18	2.96473e-15
Adipocyte	RDH10	8_73305645_GGAAA_G	rs55874030	G	-0.187996	0.0454272	3.52438e-05	0.00499952	0.0309792
Adipocyte	RDH10_AS1	8_73343286_C_T	rs62509838	T	-0.219795	0.048425	5.69986e-06	0.00172568	0.0131547
Adipocyte	ZC2HC1A	8_78897332_CTCAT_C	rs72177830	C	-0.120159	0.0322696	0.000197247	0.00491187	0.0305204
Adipocyte	LINC02235	8_81876132_A_T	rs10504742	T	-0.265439	0.0405639	6.18351e-11	3.22968e-08	1.00574e-06
Adipocyte	RIPK2_DT	8_89721043_T_C	rs35489404	C	-0.131376	0.0252562	1.98344e-07	0.000303103	0.00306792
Adipocyte	NECAB1	8_90961507_G_A	rs10111454	A	0.341666	0.0755545	6.1675e-06	0.000982935	0.00820196
Adipocyte	LRRC69	8_91185583_T_G	rs60301326	G	0.100319	0.0225135	8.3965e-06	0.000249043	0.00259615
Adipocyte	MAILR	8_102867304_T_A	rs1982111	A	-0.119708	0.025792	3.47336e-06	0.000354397	0.00347651
Adipocyte	ANGPT1	8_107741554_A_G	rs7835419	G	0.115543	0.0262761	1.09655e-05	0.000474656	0.00442488
Adipocyte	EIF3E	8_108442661_T_C	rs7815555	C	-0.111574	0.0208149	8.34866e-08	3.68908e-06	6.61598e-05
Adipocyte	LINC02237	8_111331873_C_CA	rs33967031	CA	-0.14828	0.025727	8.23851e-09	1.26088e-06	2.51421e-05
Adipocyte	TRPS1	8_115635862_G_A	rs2721953	A	0.084928	0.0202611	2.76999e-05	0.00874855	0.0482456
Adipocyte	EXT1	8_118229500_G_A	rs2451175	A	0.182365	0.0327973	2.69414e-08	1.13001e-06	2.28437e-05
Adipocyte	ATAD2	8_123101737_G_A	rs11786673	A	0.0940126	0.0238398	8.06939e-05	0.00711879	0.040861
Adipocyte	TBC1D31	8_123156372_C_T	rs1713734	T	-0.103691	0.0250078	3.38936e-05	0.00425689	0.0272545
Adipocyte	TATDN1	8_124451303_T_C	rs11556913	C	-0.0736974	0.0163326	6.42947e-06	0.00308234	0.0211199
Adipocyte	PCAT1	8_126771548_T_C	rs7014383	C	0.749605	0.0950385	3.49886e-15	8.89711e-12	7.31562e-10
Adipocyte	ZFAT	8_134512695_T_C	rs3739427	C	-0.199935	0.0373996	9.1326e-08	1.09818e-05	0.000173201
Adipocyte	KHDRBS3	8_135650797_T_C	rs34915587	C	-0.171092	0.0397475	1.68067e-05	0.00552456	0.0335508
Adipocyte	ZC3H3	8_143497574_C_G	rs440379	G	-0.107966	0.0286629	0.000165928	0.0082568	0.0460543
Adipocyte	ZFTRAF1	8_144619727_C_T	rs2976602	T	0.11101	0.0248968	8.27713e-06	0.00034341	0.00340459
Adipocyte	CBWD1	9_201356_A_G	rs529019	G	0.146791	0.0380376	0.000114266	0.0070071	0.0403446
Adipocyte	KANK1	9_682309_T_A	rs9407358	A	0.112304	0.0202635	2.99048e-08	1.73043e-05	0.000257384
Adipocyte	ERMP1	9_6232242_C_T	rs10815388	T	0.0725322	0.0176459	3.95518e-05	0.00294364	0.0203606
Adipocyte	MPDZ	9_13345872_G_C	rs10809939	C	-0.163086	0.0382992	2.07015e-05	0.00413174	0.0266397
Adipocyte	ZDHHC21	9_14649730_G_A	rs10961636	A	-0.339718	0.0396272	1.27791e-17	6.88338e-15	1.07176e-12
Adipocyte	LINC01239	9_22551733_G_C	rs10811729	C	0.158602	0.032782	1.31117e-06	7.30495e-05	0.000920097
Adipocyte	ENSG00000284418	9_22562843_A_T	rs4007633	T	0.150822	0.0370046	4.58654e-05	0.00436259	0.0277612
Adipocyte	C9orf72	9_27558240_A_T	rs10812614	T	-0.18533	0.0346218	8.88044e-08	4.71932e-05	0.000626787
Adipocyte	APTX	9_33058561_T_C	rs7876033	C	-0.119887	0.0191609	3.96178e-10	2.90703e-08	9.28979e-07
Adipocyte	FAM219A	9_34127765_A_C	rs10971942	C	0.0851583	0.0191917	9.13737e-06	0.00631396	0.0372151
Adipocyte	NUDT2	9_34152571_C_T	rs10814072	T	-0.0947726	0.0234083	5.16936e-05	0.00196563	0.0146035
Adipocyte	CNTFR_AS1	9_34582556_G_A	rs7046510	A	-0.269405	0.048336	2.60611e-08	7.56472e-06	0.000123845
Adipocyte	RUSC2	9_35557051_AG_A	rs34352949	A	-0.0682528	0.0164343	3.2825e-05	0.00324154	0.0220052
Adipocyte	SPAAR	9_35909855_C_T	rs748803	T	-0.347767	0.059013	4.05822e-09	5.20244e-07	1.17505e-05
Adipocyte	GLIPR2	9_36042004_A_C	rs13440428	C	0.299502	0.0572257	1.71292e-07	6.14791e-06	0.000102953
Adipocyte	ENSG00000255872	9_37761420_T_C	rs10973526	C	0.0784398	0.0186089	2.50191e-05	0.00230935	0.0166829
Adipocyte	TRMT10B	9_38003758_G_A	rs55714007	A	-0.0632861	0.0157808	6.08041e-05	0.00645537	0.0378832
Adipocyte	LINC01504	9_72296332_G_C	rs11143240	C	0.344411	0.0463977	1.15519e-13	3.32507e-11	2.31835e-09
Adipocyte	TMC1	9_72401105_G_A	rs17636410	A	-0.194924	0.0494823	8.35502e-05	0.00769027	0.0434574
Adipocyte	ANXA1	9_73086959_C_T	rs7865396	T	0.247499	0.0605568	4.37195e-05	0.00366686	0.0242842
Adipocyte	ALDH1A1	9_73526742_G_A	rs278752	A	-0.249832	0.0547889	5.13891e-06	0.000425177	0.00400959
Adipocyte	PCSK5	9_76836014_G_A	rs2000289	A	0.223652	0.047193	2.14799e-06	0.000419464	0.00396594
Adipocyte	VPS13A	9_77148714_A_G	rs2840271	G	0.0574738	0.0132913	1.533e-05	0.00219647	0.0159462
Adipocyte	CENPP	9_92204204_T_G	rs10081693	G	0.139873	0.0251606	2.72541e-08	1.25124e-06	2.5018e-05
Adipocyte	OGN	9_92204469_C_T	rs10820949	T	0.378536	0.0530379	1.04959e-12	5.09397e-11	3.38888e-09
Adipocyte	OMD	9_92204469_C_T	rs10820949	T	0.351918	0.0524072	2.0306e-11	1.25471e-09	5.81139e-08
Adipocyte	ASPN	9_92405296_A_T	rs9695754	T	0.308386	0.046017	2.44405e-11	1.10118e-09	5.13277e-08
Adipocyte	ENSG00000288271	9_92842785_C_T	rs10992489	T	-0.159308	0.0309801	2.7601e-07	1.27443e-05	0.000198432
Adipocyte	FAM120AOS	9_93453807_G_A	rs79469056	A	0.246637	0.0456688	7.13758e-08	4.18866e-06	7.35638e-05
Adipocyte	ERCC6L2_AS1	9_95916555_G_GA	rs55856345	GA	0.190511	0.0340883	2.35071e-08	2.08576e-06	3.94408e-05
Adipocyte	TMOD1	9_97576890_C_T	rs2805801	T	-0.184615	0.0414044	8.32834e-06	0.000768069	0.00662285
Adipocyte	ERP44	9_100295235_A_T	rs2806702	T	0.0794214	0.0188158	2.43854e-05	0.00234755	0.0169088
Adipocyte	INVS	9_100301871_A_G	rs10989049	G	0.0897521	0.0171734	1.73275e-07	1.12004e-06	2.27049e-05
Adipocyte	FSD1L	9_105445308_C_T	rs2771037	T	0.193361	0.0345174	2.15121e-08	1.94483e-06	3.716e-05
Adipocyte	CTNNAL1	9_108878351_C_T	rs10435834	T	-0.174217	0.0334952	1.9973e-07	0.000102951	0.00121909
Adipocyte	PTGR1	9_111599379_G_C	rs41279067	C	-0.118788	0.0270155	1.10187e-05	0.00481763	0.0301071
Adipocyte	SHOC1	9_111658787_C_T	rs58136855	T	-0.113478	0.0217539	1.83008e-07	5.4903e-05	0.000718748
Adipocyte	UGCG	9_111943764_G_C	rs112699742	C	-0.11291	0.0267045	2.38414e-05	0.00559551	0.0338413
Adipocyte	PTBP3	9_112261573_G_A	rs7874660	A	0.140303	0.0298522	2.62577e-06	0.000121457	0.00139752
Adipocyte	KIAA1958	9_113159563_C_A	rs4483236	A	0.147373	0.0316678	3.27553e-06	0.00137814	0.0109503
Adipocyte	SLC31A2	9_113188426_A_C	rs10435864	C	-0.205583	0.0375969	4.61622e-08	2.59022e-05	0.000368779
Adipocyte	HDHD3	9_113376180_C_T	rs111758952	T	-0.299045	0.0440018	1.2735e-11	6.27903e-09	2.40576e-07
Adipocyte	ASTN2	9_116708128_CAG_C	rs56665397	C	-0.156707	0.0333716	2.68903e-06	0.000260302	0.00268673
Adipocyte	MEGF9	9_120705292_C_T	rs10760112	T	-0.530074	0.0659727	9.55384e-16	1.86517e-14	2.51124e-12
Adipocyte	PSMD5	9_120820419_G_T	rs3793638	T	-0.0928364	0.0204876	5.88962e-06	0.000324672	0.00325027
Adipocyte	C5	9_121017727_G_A	rs25681	A	0.303416	0.037935	1.35548e-15	7.19425e-14	8.9233e-12
Adipocyte	CNTRL	9_121046685_C_A	rs2300934	A	0.193137	0.0273341	1.64329e-12	2.61005e-10	1.40443e-08
Adipocyte	ENSG00000227355	9_121515796_A_G	rs10985292	G	-0.331435	0.0539263	8.22314e-10	7.46333e-08	2.14183e-06
Adipocyte	SCAI	9_124949042_A_G	rs7040520	G	0.132649	0.0304651	1.33941e-05	0.000560929	0.00512331
Adipocyte	STXBP1	9_127989836_C_T	rs11789109	T	0.109976	0.0277812	7.56349e-05	0.00820394	0.0458294
Adipocyte	ABL1	9_130855405_TA_T	rs34258058	T	0.095603	0.0195086	9.61327e-07	6.94892e-05	0.000881321
Adipocyte	AGPAT2	9_136191173_G_A	rs11103372	A	-0.121256	0.0264332	4.51212e-06	0.00323655	0.0219917
Adipocyte	AKR1C1	10_4943618_A_T	rs7100824	T	-0.171506	0.0284491	1.66042e-09	4.56972e-07	1.05827e-05
Adipocyte	ENSG00000224251	10_4943618_A_T	rs7100824	T	-0.18669	0.0356047	1.58861e-07	2.83212e-05	0.000398567
Adipocyte	AKR1C3	10_5042289_G_A	rs11252899	A	0.145543	0.0276174	1.36966e-07	7.7739e-05	0.000964227
Adipocyte	ENSG00000226647	10_5757323_T_A	rs2246399	A	-0.146266	0.0284512	2.7613e-07	4.97028e-05	0.00065773
Adipocyte	LINC00710	10_10798005_A_G	rs7919525	G	-0.237376	0.0540486	1.13152e-05	0.00855398	0.0472795
Adipocyte	ECHDC3	10_11790358_G_A	rs10906018	A	0.15074	0.0323039	3.07737e-06	0.00136796	0.0108844
Adipocyte	CELF2	10_11808133_G_T	rs1535976	T	0.0732037	0.0153137	1.75092e-06	0.00106768	0.00883858
Adipocyte	CAMK1D	10_12347851_G_A	rs45476798	A	0.408946	0.082009	6.17481e-07	0.000320706	0.0032238
Adipocyte	PHYH	10_13294936_A_G	rs471917	G	-0.188775	0.0349017	6.46635e-08	9.31755e-05	0.00112333
Adipocyte	NMT2	10_15095348_C_G	rs7099479	G	0.194134	0.0389954	6.43616e-07	0.000246175	0.00257839
Adipocyte	FAM171A1	10_15214195_G_A	rs3814165	A	0.208059	0.0420197	7.54046e-07	0.000620849	0.00553395
Adipocyte	RSU1	10_16817401_G_C	rs2248852	C	0.145805	0.0275253	1.18569e-07	8.74635e-05	0.00107573
Adipocyte	STAM	10_17788969_G_A	rs144089079	A	0.0796295	0.0183623	1.45178e-05	0.00403425	0.0261262
Adipocyte	ENSG00000240291	10_18533738_G_C	rs4748483	C	0.121978	0.0277175	1.08438e-05	0.00169904	0.0130195
Adipocyte	MALRD1	10_19486902_G_A	rs11593937	A	-0.275398	0.0519025	1.1329e-07	0.000132279	0.00150782
Adipocyte	KIAA1217	10_24227734_G_A	rs4748931	A	-0.407543	0.0554568	2.11944e-13	2.23005e-10	1.21787e-08
Adipocyte	APBB1IP	10_26423554_T_G	rs7901056	G	0.129233	0.0227841	1.41249e-08	1.29655e-06	2.56436e-05
Adipocyte	MASTL	10_27163624_T_C	rs10764680	C	0.15837	0.0341163	3.48172e-06	9.60315e-05	0.00114895
Adipocyte	MPP7	10_28318667_A_G	rs813081	G	-0.347659	0.0479761	5.23665e-13	8.39306e-11	5.34091e-09
Adipocyte	KIF5B	10_32068015_G_A	rs61844307	A	-0.109799	0.0258815	2.22347e-05	0.00626384	0.0370864
Adipocyte	CCDC7	10_32827111_A_G	rs11009104	G	-0.222152	0.0330006	1.78938e-11	2.02221e-09	8.75651e-08
Adipocyte	PARD3	10_34840946_T_C	rs2492453	C	0.161258	0.0280758	9.29576e-09	2.7099e-06	4.94539e-05
Adipocyte	CCNY_AS1	10_35375730_G_C	rs4934544	C	0.102915	0.0237779	1.51124e-05	0.000251962	0.00261912
Adipocyte	ZNF248	10_37399498_G_C	rs9299746	C	-0.0865355	0.0207268	2.98455e-05	0.000646414	0.00572695
Adipocyte	ENSG00000291065	10_42388610_G_A	rs2489689	A	0.224153	0.0472496	2.11173e-06	2.15146e-05	0.000310541
Adipocyte	CSGALNACT2	10_43114918_G_A	rs1864400	A	-0.180658	0.0301022	2.01273e-09	1.8071e-07	4.70617e-06
Adipocyte	ZFAND4	10_45420493_C_T	rs2099171	T	0.190899	0.0321308	3.10925e-09	3.44715e-07	8.35307e-06
Adipocyte	NCOA4	10_45798162_C_T	rs34773337	T	-0.0834726	0.0219366	0.000141934	0.00631609	0.0372151
Adipocyte	ENSG00000290921	10_45807500_C_G	rs34360583	G	-0.0765006	0.0223267	0.0006122	0.00849868	0.0470805
Adipocyte	BMS1P1	10_47011252_T_C	rs938350938	C	0.225751	0.0539045	2.84973e-05	0.00479297	0.0299786
Adipocyte	ENSG00000254929	10_47451142_C_T	rs1024951935	T	-0.47815	0.0736168	1.17655e-10	1.17447e-08	4.08403e-07
Adipocyte	ENSG00000235939	10_49607650_A_G	rs7067651	G	-0.20301	0.0356174	1.27112e-08	1.55347e-06	3.02349e-05
Adipocyte	ENSG00000285803	10_49918439_A_G	rs4838574	G	0.101753	0.0200629	3.95246e-07	3.97942e-05	0.000539285
Adipocyte	PARG	10_49967063_G_T	rs7098724	T	0.064393	0.0140744	4.76258e-06	0.00032935	0.00327471
Adipocyte	WASHC2A	10_50092643_T_C	rs77063597	C	-0.126798	0.0254287	6.20644e-07	0.000132535	0.00150838
Adipocyte	DNA2	10_68477403_T_C	rs10998210	C	-0.42085	0.0650222	1.20771e-10	1.97843e-08	6.49245e-07
Adipocyte	TSPAN15	10_69429203_G_A	rs12769699	A	-0.222464	0.0362144	8.16215e-10	3.40437e-08	1.05564e-06
Adipocyte	ENSG00000287306	10_69508078_T_C	rs1227967	C	-0.295384	0.0477483	6.28476e-10	1.49405e-07	3.9903e-06
Adipocyte	FAM149B1	10_73638706_T_G	rs13376914	G	0.125874	0.0319574	8.21958e-05	0.00303944	0.0208655
Adipocyte	CAMK2G	10_73894114_C_T	rs2675669	T	0.0906929	0.0237878	0.000137848	0.00393165	0.0256433
Adipocyte	LRMDA	10_75380711_C_G	rs10824305	G	0.232412	0.0307249	3.92192e-14	9.32753e-11	5.68249e-09
Adipocyte	NUTM2B_AS1	10_79686303_T_C	rs140765424	C	-0.19	0.033392	1.27537e-08	6.45638e-07	1.40201e-05
Adipocyte	TMEM254_AS1	10_80021939_G_A	rs72644211	A	0.301476	0.0656545	4.51578e-06	0.00123472	0.0100063
Adipocyte	ANXA11	10_80130047_A_T	rs2573367	T	-0.0813322	0.0186388	1.28264e-05	0.00136835	0.0108844
Adipocyte	ENSG00000229969	10_86977172_C_T	rs61856990	T	0.29804	0.0578294	2.76481e-07	0.000131718	0.00150376
Adipocyte	ENSG00000272508	10_86977172_C_T	rs61856990	T	0.217643	0.045465	1.71956e-06	0.000564312	0.00514276
Adipocyte	STAMBPL1	10_88923367_T_C	rs1530281	C	0.153906	0.0361735	2.09993e-05	0.0048584	0.0302328
Adipocyte	FAS	10_88999856_A_G	rs2147420	G	0.34828	0.053506	8.1234e-11	1.04927e-08	3.76401e-07
Adipocyte	MARCHF5	10_92299343_G_GT	rs35936362	GT	0.0572006	0.0160619	0.000369267	0.0082021	0.0458294
Adipocyte	PLCE1	10_94020243_T_G	rs1935959	G	-0.272204	0.038834	2.4306e-12	2.19609e-10	1.20834e-08
Adipocyte	ACSM6	10_94959431_A_G	rs2487501	G	-0.297057	0.0660819	7.00132e-06	0.0033214	0.0224432
Adipocyte	SORBS1	10_95240116_G_A	rs7910217	A	0.0659132	0.0151858	1.42227e-05	0.00877531	0.0483567
Adipocyte	TM9SF3	10_96587747_A_T	rs1324258	T	0.0637935	0.0128592	7.05552e-07	6.28071e-05	0.000806356
Adipocyte	CWF19L1	10_100278884_G_A	rs61871342	A	0.11865	0.0259515	4.84868e-06	0.000921702	0.00777971
Adipocyte	NT5C2	10_103032003_C_T	rs12779535	T	0.297451	0.0334177	6.09879e-19	2.81797e-17	1.14566e-14
Adipocyte	ENSG00000288938	10_112252544_T_C	rs11195855	C	-0.143631	0.0374868	0.000128217	0.00566818	0.0341397
Adipocyte	CASP7	10_113679635_C_T	rs7918733	T	0.184808	0.0345655	9.10141e-08	9.59329e-05	0.00114895
Adipocyte	ENSG00000228484	10_114813664_T_C	rs55759483	C	0.528141	0.0624952	3.07144e-17	2.55351e-15	4.55771e-13
Adipocyte	FHIP2A	10_114813664_T_C	rs55759483	C	-0.0779377	0.016341	1.85149e-06	9.10014e-05	0.00111177
Adipocyte	ABLIM1	10_114816686_T_C	rs7081975	C	0.0907247	0.0197848	4.52931e-06	0.000360999	0.00352656
Adipocyte	HSPA12A	10_116702472_C_T	rs2907241	T	-0.257326	0.0342378	5.77679e-14	5.77893e-12	5.03455e-10
Adipocyte	EIF3A	10_118808417_T_A	rs10886306	A	-0.0598391	0.0130303	4.39213e-06	0.00208224	0.0152226
Adipocyte	DENND10	10_119109449_C_T	rs10886384	T	-0.111778	0.023112	1.33097e-06	6.20666e-05	0.000799654
Adipocyte	SFXN4	10_119161076_T_C	rs10749291	C	0.205071	0.0298365	6.5629e-12	4.22403e-09	1.69843e-07
Adipocyte	NSMCE4A	10_122021269_C_T	rs10887046	T	-0.163534	0.0346476	2.37254e-06	0.000290198	0.00296188
Adipocyte	TACC2	10_122099209_T_C	rs884147	C	0.235658	0.0308391	2.1667e-14	2.5653e-11	1.84392e-09
Adipocyte	ADAM12	10_126264528_T_G	rs11244922	G	0.165342	0.0289123	1.07438e-08	3.90278e-06	6.90057e-05
Adipocyte	PSMD13	11_219089_T_C	rs511744	C	-0.25094	0.0437033	9.63261e-09	5.13986e-07	1.16514e-05
Adipocyte	DEAF1	11_695842_G_A	rs7928305	A	0.137236	0.0314694	1.322e-05	0.00333602	0.0225212
Adipocyte	GATD1_DT	11_784340_C_G	rs7104929	G	0.207972	0.0307236	1.32623e-11	8.10163e-09	3.00953e-07
Adipocyte	ENSG00000290960	11_3356833_G_A	rs11026708	A	0.189665	0.0403785	2.67451e-06	0.000197807	0.00214135
Adipocyte	DNHD1	11_6593260_A_T	rs4616005	T	0.108923	0.0214603	3.87669e-07	0.000235257	0.00247714
Adipocyte	TRIM66	11_8680289_C_T	rs10840106	T	0.145696	0.0247745	4.11128e-09	6.52805e-07	1.41338e-05
Adipocyte	NRIP3	11_8964501_C_A	rs2568091	A	0.296456	0.0443397	2.78711e-11	2.91338e-09	1.20453e-07
Adipocyte	TMEM9B_AS1	11_8970671_A_G	rs2568094	G	0.380394	0.0546651	3.92935e-12	9.70198e-10	4.67099e-08
Adipocyte	SCUBE2	11_9057129_C_T	rs34191466	T	0.462749	0.0740759	4.27212e-10	1.97765e-07	5.13207e-06
Adipocyte	AMPD3	11_10392907_G_A	rs4910129	A	0.176387	0.0416794	2.3219e-05	0.00388023	0.0253985
Adipocyte	SPON1_AS1	11_14253004_T_G	rs7118682	G	-0.255715	0.039272	7.84033e-11	1.73974e-08	5.76081e-07
Adipocyte	SPON1	11_14253004_T_G	rs7118682	G	-0.143703	0.0307621	2.99467e-06	0.000571551	0.0051765
Adipocyte	PLEKHA7	11_17005092_T_C	rs7928955	C	-0.27727	0.0440332	3.07435e-10	2.18949e-08	7.08969e-07
Adipocyte	SERGEF	11_17995326_C_T	rs211130	T	0.155072	0.0266019	5.63523e-09	5.37288e-07	1.20241e-05
Adipocyte	LDHA	11_18409830_T_C	rs78515595	C	0.459625	0.101799	6.56657e-06	0.00216398	0.015726
Adipocyte	TSG101	11_18475776_A_G	rs11024670	G	-0.0800874	0.0195684	4.27568e-05	0.00196769	0.014604
Adipocyte	SPTY2D1	11_18604443_G_A	rs7943131	A	-0.107497	0.0256738	2.84204e-05	0.00345601	0.0232241
Adipocyte	ANO3_AS1	11_26032525_T_C	rs11029110	C	-0.213854	0.0509553	2.71357e-05	0.00259525	0.0182616
Adipocyte	ENSG00000287227	11_26113853_A_C	rs3114677	C	0.20879	0.0446258	2.89805e-06	0.0007767	0.00668693
Adipocyte	METTL15	11_28019422_T_G	rs6484347	G	-0.0578075	0.0138592	3.03343e-05	0.000608489	0.00545054
Adipocyte	ARL14EP_DT	11_30147198_C_A	rs11030973	A	1.15223	0.136143	3.09255e-17	4.77396e-15	7.76352e-13
Adipocyte	ARL14EP	11_30222248_C_G	rs1782508	G	0.135121	0.0232643	6.47486e-09	1.39772e-07	3.77435e-06
Adipocyte	APIP	11_34884440_T_C	rs55672020	C	0.572951	0.0652651	1.71469e-18	9.54976e-17	2.67045e-14
Adipocyte	ACCS	11_44085845_A_G	rs1075983	G	0.160438	0.0362708	9.78792e-06	0.000686136	0.00601335
Adipocyte	NR1H3	11_47661173_A_T	rs60515486	T	0.106504	0.030086	0.000400673	0.00482222	0.0301101
Adipocyte	MTCH2	11_47952821_A_C	rs1631174	C	-0.0874368	0.0178953	1.03168e-06	5.25476e-05	0.000691624
Adipocyte	EML3	11_62542315_T_C	rs2509962	C	0.169874	0.0307665	3.48814e-08	6.68282e-06	0.000110644
Adipocyte	PLAAT3	11_63781546_A_C	rs61928242	C	0.101015	0.0252097	6.15157e-05	0.00642728	0.0377783
Adipocyte	VEGFB	11_64237940_G_A	rs4930152	A	-0.240189	0.0409032	4.3886e-09	2.76672e-07	6.98167e-06
Adipocyte	ENSG00000255557	11_65728298_C_T	rs530405	T	-0.369317	0.0803117	4.4432e-06	0.000226766	0.00239808
Adipocyte	PACS1	11_66047371_G_A	rs2452681	A	0.112901	0.0195503	7.7452e-09	4.43735e-07	1.03746e-05
Adipocyte	ENSG00000260877	11_69325125_G_T	rs56065660	T	-0.82424	0.114242	5.59926e-13	9.32536e-11	5.68249e-09
Adipocyte	ENSG00000254604	11_70391924_T_C	rs7942766	C	-0.131432	0.0226643	6.68422e-09	6.82068e-07	1.47238e-05
Adipocyte	PPFIA1	11_70391924_T_C	rs7942766	C	-0.0668728	0.0170114	8.46025e-05	0.00612699	0.0364581
Adipocyte	MRPL48	11_73829564_C_G	rs1670536	G	0.186253	0.0398672	3.05662e-06	0.000635038	0.00564667
Adipocyte	XRRA1	11_74767007_T_C	rs11236244	C	0.438884	0.0403635	1.61412e-27	1.9653e-25	3.59552e-22
Adipocyte	RNF169	11_74767007_T_C	rs11236244	C	0.312288	0.0346775	2.20784e-19	1.87386e-17	8.17561e-15
Adipocyte	EMSY	11_76559906_C_T	rs2508746	T	-0.0867359	0.020575	2.4969e-05	0.00361687	0.0240184
Adipocyte	ENSG00000254988	11_76832905_C_T	rs1149576	T	-0.260976	0.0441267	3.43428e-09	2.31321e-06	4.34054e-05
Adipocyte	ACER3	11_76861972_G_A	rs2279518	A	0.121803	0.0202142	1.68743e-09	1.54449e-07	4.11003e-06
Adipocyte	INTS4	11_77601997_T_TTCTA	rs58042100	TTCTA	0.135031	0.0211452	1.77598e-10	3.40465e-09	1.38418e-07
Adipocyte	AQP11	11_77672379_G_C	rs72947606	C	-0.22315	0.03539	3.47122e-10	8.95696e-09	3.29382e-07
Adipocyte	CLNS1A	11_77963316_T_C	rs72941310	C	-0.162035	0.0237749	1.01999e-11	7.52631e-11	4.87412e-09
Adipocyte	KCTD21_AS1	11_78136925_G_C	rs7131182	C	-0.355449	0.0443307	1.1546e-15	8.54872e-14	1.02557e-11
Adipocyte	ALG8	11_78136925_G_C	rs7131182	C	0.16505	0.022899	5.90353e-13	7.25652e-11	4.74136e-09
Adipocyte	THRSP	11_78214662_C_G	rs1055250	G	-0.25458	0.0598805	2.14743e-05	0.00134767	0.0107779
Adipocyte	ANKRD42	11_83220915_GATATTT_G	rs59999786	G	0.219561	0.0377174	6.00823e-09	4.53064e-07	1.05255e-05
Adipocyte	DLG2	11_85549883_A_G	rs554536	G	0.0834676	0.01796	3.36256e-06	0.00263074	0.0184935
Adipocyte	EED	11_86282276_T_C	rs291252	C	-0.116673	0.0281797	3.48279e-05	0.00178556	0.0135266
Adipocyte	ENSG00000254733	11_86572275_AT_A	rs79139743	A	-0.104868	0.0251619	3.08093e-05	0.00418238	0.0268874
Adipocyte	FZD4_DT	11_87086957_C_T	rs2512381	T	-0.119493	0.0266771	7.51395e-06	0.000301352	0.00305866
Adipocyte	ENSG00000288018	11_88340391_G_A	rs490251	A	-0.200748	0.0441198	5.39441e-06	0.00133115	0.010658
Adipocyte	CCDC82	11_96364768_C_T	rs11021552	T	0.210918	0.0311081	1.34957e-11	5.50536e-09	2.14299e-07
Adipocyte	PGR	11_101063100_G_T	rs1824128	T	-0.166751	0.0409572	4.69303e-05	0.0023265	0.0167903
Adipocyte	ENSG00000285878	11_103297718_T_A	rs12788473	A	0.196291	0.0422596	3.43738e-06	0.000389569	0.0037315
Adipocyte	ENSG00000254987	11_104142802_C_G	rs7127551	G	1.24949	0.103028	2.33347e-33	1.54713e-30	5.66096e-27
Adipocyte	CWF19L2	11_107762734_G_A	rs653379	A	-0.0668924	0.0160864	3.21392e-05	0.00351119	0.0235517
Adipocyte	NPAT	11_108481726_CA_C	rs10715963	C	0.114186	0.0262969	1.41662e-05	0.000183847	0.00202011
Adipocyte	ZC3H12C	11_110130255_A_G	rs653169	G	-0.138097	0.0279759	7.99783e-07	0.000230955	0.00243535
Adipocyte	RDX	11_110130255_A_G	rs653169	G	-0.0789426	0.0183275	1.65338e-05	0.0053519	0.0327236
Adipocyte	TTC12	11_113279328_G_T	rs600964	T	-0.171934	0.0327541	1.58997e-07	9.60858e-05	0.00114895
Adipocyte	CEP164	11_116972709_C_G	rs11216206	G	-0.142642	0.0323184	1.0298e-05	0.00642897	0.0377783
Adipocyte	JHY	11_122933425_G_A	rs4293126	A	-0.195112	0.0344183	1.45045e-08	7.46676e-06	0.000122515
Adipocyte	HEPACAM	11_124953752_T_C	rs7120629	C	-0.202707	0.041111	8.31264e-07	0.000273141	0.0027995
Adipocyte	HEPN1	11_125010162_G_A	rs61912663	A	-0.195555	0.041092	1.97574e-06	0.000256095	0.00265078
Adipocyte	CDON	11_126139247_T_C	rs556645	C	-0.323163	0.0557847	7.05089e-09	1.43152e-05	0.00021962
Adipocyte	SNX19	11_130883174_A_G	rs948086	G	0.152791	0.0281944	6.03455e-08	5.80007e-06	9.77994e-05
Adipocyte	KDM5A	12_336220_G_A	rs10848766	A	0.0449058	0.00991449	5.92382e-06	0.00151716	0.0118696
Adipocyte	NINJ2_AS1	12_602330_T_C	rs2607921	C	-0.156867	0.0338907	3.71123e-06	0.00132345	0.0106079
Adipocyte	ADIPOR2	12_1677146_A_G	rs2079518	G	0.107145	0.0228055	2.62717e-06	0.00248084	0.0176947
Adipocyte	CLEC2D	12_9652637_T_G	rs10844327	G	-0.301879	0.0452652	4.16295e-11	1.83799e-09	8.05414e-08
Adipocyte	KLRD1	12_10216760_G_A	rs12812417	A	0.393706	0.0705222	2.44236e-08	3.93722e-05	0.000534557
Adipocyte	ENSG00000275119	12_10986084_C_T	rs10772397	T	-0.485647	0.0556231	2.70902e-18	1.1594e-16	2.92568e-14
Adipocyte	PRB2	12_10986084_C_T	rs10772397	T	-0.481238	0.0587679	3.22185e-16	2.42029e-14	3.1628e-12
Adipocyte	PRH1	12_10986084_C_T	rs10772397	T	-0.210833	0.0417322	4.42011e-07	1.18777e-05	0.000186126
Adipocyte	ENSG00000256237	12_11171340_G_C	rs7488095	C	-0.579977	0.0695949	1.02968e-16	1.84297e-14	2.51124e-12
Adipocyte	LINC01252	12_11171577_C_A	rs2416548	A	-0.581661	0.0663217	2.05531e-18	2.25095e-16	5.14765e-14
Adipocyte	DUSP16	12_12524679_A_G	rs11830917	G	0.131073	0.0309885	2.35979e-05	0.00378754	0.0249704
Adipocyte	CDKN1B	12_12710223_C_T	rs10772594	T	0.13792	0.0326483	2.41561e-05	0.00662537	0.038633
Adipocyte	GUCY2C_AS1	12_14765822_C_G	rs11614746	G	0.125642	0.0305887	4.01042e-05	0.00540104	0.0329648
Adipocyte	SLC15A5	12_16259134_G_C	rs10846317	C	0.32719	0.0556278	4.10921e-09	1.70249e-06	3.27864e-05
Adipocyte	ENSG00000283240	12_16363776_T_C	rs3759207	C	-0.765926	0.0744988	1.1602e-24	2.846e-22	3.47117e-19
Adipocyte	MGST1	12_16366451_A_G	rs1024839	G	-0.188803	0.0243158	8.23024e-15	4.9396e-12	4.35518e-10
Adipocyte	LMO3	12_16366451_A_G	rs1024839	G	-0.137877	0.0273773	4.75805e-07	0.000191106	0.00208422
Adipocyte	DERA	12_16387676_A_G	rs7298807	G	0.0673391	0.0162053	3.25274e-05	0.00177981	0.0134971
Adipocyte	PDE3A	12_20310592_A_G	rs11045163	G	-0.52035	0.0700575	1.14374e-13	2.04093e-10	1.14011e-08
Adipocyte	PYROXD1	12_21433265_T_C	rs7957200	C	-0.0854601	0.0206115	3.38953e-05	0.00066621	0.00585976
Adipocyte	ITPR2	12_26394344_T_C	rs3782290	C	-0.165238	0.03859	1.85406e-05	0.00716868	0.0410488
Adipocyte	PPFIBP1	12_27544551_A_G	rs306662	G	-0.468723	0.0575507	3.9674e-16	5.92859e-14	7.48025e-12
Adipocyte	ENSG00000257176	12_29284928_A_G	rs7136223	G	0.412252	0.0589677	2.98444e-12	1.09354e-09	5.13277e-08
Adipocyte	FAR2	12_29284928_A_G	rs7136223	G	0.256098	0.0455675	1.92481e-08	5.06299e-06	8.70343e-05
Adipocyte	ERGIC2	12_29346645_A_G	rs12815222	G	0.1471	0.036004	4.4523e-05	0.00239682	0.0172298
Adipocyte	CAPRIN2	12_30822535_C_A	rs7134911	A	-0.115583	0.0237751	1.17102e-06	0.00301102	0.0207482
Adipocyte	BICD1	12_32097225_T_C	rs1716960	C	-0.364347	0.0514279	1.55819e-12	1.29195e-10	7.56361e-09
Adipocyte	FGD4	12_32392550_A_G	rs2728679	G	0.144914	0.0268079	6.47636e-08	4.14998e-05	0.000559293
Adipocyte	PPHLN1	12_42148682_C_A	rs7974476	A	-0.0734135	0.0142922	2.8056e-07	1.39722e-05	0.00021526
Adipocyte	SLC38A4_AS1	12_46345957_C_T	rs11613912	T	0.405203	0.0441433	4.44714e-20	3.31279e-17	1.27595e-14
Adipocyte	ENSG00000257496	12_46345957_C_T	rs11613912	T	0.291022	0.0438158	3.13987e-11	1.51731e-08	5.11691e-07
Adipocyte	SPATS2	12_49373087_G_C	rs6580708	C	-0.116391	0.0272851	2.00885e-05	0.000521202	0.00480978
Adipocyte	ENSG00000272368	12_50113033_G_T	rs7964522	T	-0.0748375	0.0199121	0.00017116	0.00837498	0.0465715
Adipocyte	FAM186A	12_50145481_A_G	rs11169283	G	-0.161051	0.0353512	5.25331e-06	0.000128951	0.00147909
Adipocyte	SP1	12_53377157_G_A	rs10876447	A	0.142731	0.0314311	5.66375e-06	0.00112981	0.00924823
Adipocyte	ENSG00000257550	12_53707096_T_C	rs7133918	C	0.0922965	0.0227401	4.94678e-05	0.00787238	0.0442814
Adipocyte	SMUG1	12_54185098_C_T	rs3136384	T	0.196486	0.035382	2.87226e-08	1.45776e-05	0.000221786
Adipocyte	IKZF4	12_56080595_T_C	rs3741499	C	-0.179261	0.0383158	2.92525e-06	0.000162233	0.0017961
Adipocyte	RBMS2	12_56524782_T_C	rs774214	C	-0.094336	0.0216234	1.28654e-05	0.000465639	0.00435191
Adipocyte	LINC02388	12_58584344_C_G	rs7959910	G	0.720672	0.139511	2.41557e-07	3.06682e-05	0.00042912
Adipocyte	SLC16A7	12_59778751_C_A	rs17650140	A	0.195562	0.0306289	1.71815e-10	4.14984e-08	1.27065e-06
Adipocyte	MON2	12_62125982_T_A	rs73125818	A	-0.054674	0.0139947	9.36028e-05	0.00397063	0.0258515
Adipocyte	TAFA2	12_62237245_C_G	rs2639735	G	0.164227	0.0323612	3.88574e-07	0.000362932	0.00352905
Adipocyte	MIRLET7IHG	12_62707166_C_A	rs7952978	A	-0.183732	0.0374796	9.92654e-07	0.000746123	0.00646935
Adipocyte	GNS	12_64726532_C_A	rs1244888	A	0.19684	0.0282399	3.25189e-12	9.39575e-11	5.68249e-09
Adipocyte	LEMD3	12_65119529_C_T	rs1566320	T	-0.0704443	0.0190212	0.000212968	0.00576752	0.0345956
Adipocyte	GRIP1	12_66644815_C_T	rs7297885	T	-0.193601	0.0444103	1.30783e-05	0.00182899	0.0137874
Adipocyte	NUP107	12_68683717_T_C	rs2431655	C	-0.1084	0.021492	4.58454e-07	0.000104578	0.00123436
Adipocyte	LINC02821	12_70155737_G_A	rs7296613	A	0.394936	0.0578888	1.01169e-11	1.47448e-09	6.5487e-08
Adipocyte	TRHDE_AS1	12_72273907_A_C	rs4237861	C	0.0979204	0.0230393	2.13658e-05	0.000969973	0.00813961
Adipocyte	ENSG00000257526	12_76560234_GTAAC_G	rs10611318	G	-0.344289	0.0518671	4.15518e-11	1.12968e-08	3.97453e-07
Adipocyte	ACSS3	12_80963299_G_A	rs1581347	A	-0.0734501	0.0180532	4.73169e-05	0.00247851	0.0176947
Adipocyte	ENSG00000258026	12_80982718_GA_G	rs5799506	G	0.0933299	0.0251888	0.000211374	0.00692641	0.0400059
Adipocyte	LIN7A	12_80985857_A_C	rs6539538	C	0.210652	0.0446242	2.36726e-06	0.000191775	0.00208739
Adipocyte	PPFIA2	12_81723437_C_A	rs10778828	A	0.295735	0.0508518	6.21514e-09	4.46197e-07	1.03989e-05
Adipocyte	POC1B_AS1	12_89432148_T_C	rs10858848	C	0.176125	0.0368606	1.81071e-06	0.000117289	0.00136025
Adipocyte	ENSG00000257322	12_93323943_T_C	rs7960229	C	-1.0503	0.117551	4.38304e-19	1.00886e-16	2.67045e-14
Adipocyte	LINC02412	12_93323943_T_C	rs7960229	C	-0.980798	0.122199	1.33601e-15	3.55715e-13	3.66637e-11
Adipocyte	ENSG00000257746	12_93354369_A_C	rs11106995	C	-1.07542	0.135343	2.6681e-15	5.71321e-13	5.6499e-11
Adipocyte	ENSG00000257252	12_93367047_C_T	rs11106996	T	-0.652951	0.0720822	1.88402e-19	6.97963e-17	2.04308e-14
Adipocyte	CHPT1	12_101693236_G_A	rs2695294	A	0.0898675	0.0180274	6.21742e-07	4.30665e-05	0.00057934
Adipocyte	SYCP3	12_101724841_T_C	rs9669539	C	0.130366	0.0294146	9.39821e-06	0.00110869	0.00911621
Adipocyte	LINC02456	12_101941639_C_T	rs77852696	T	-0.313217	0.0623089	5.019e-07	0.000267068	0.00274881
Adipocyte	IGF1	12_102760763_G_A	rs7968152	A	0.245228	0.0476551	2.6665e-07	0.000255708	0.00265053
Adipocyte	CORO1C	12_108790573_T_C	rs10746131	C	-0.100778	0.0192756	1.7152e-07	2.26815e-05	0.000325458
Adipocyte	USP30	12_109088949_A_C	rs11069031	C	0.103633	0.0251888	3.89742e-05	0.00803442	0.0450543
Adipocyte	IFT81	12_110537870_T_C	rs6606689	C	-0.124115	0.0327467	0.000150771	0.00703106	0.0404189
Adipocyte	FAM216A	12_110555986_G_A	rs4766500	A	0.109402	0.0299291	0.000257588	0.00544419	0.0331495
Adipocyte	TMEM116	12_111806249_G_A	rs77422707	A	0.204006	0.0389227	1.67416e-07	7.42899e-07	1.57125e-05
Adipocyte	FBXW8	12_117040777_C_T	rs7955009	T	0.0690221	0.0171125	5.50208e-05	0.00847103	0.0469629
Adipocyte	PXN	12_119916436_G_A	rs10774522	A	-0.15964	0.0394135	5.1871e-05	0.00291627	0.0202314
Adipocyte	SPPL3	12_120913119_T_C	rs66947454	C	0.0697376	0.0169508	3.89155e-05	0.0062293	0.0369118
Adipocyte	RNF34	12_121388212_A_G	rs7974072	G	-0.125556	0.0322413	9.91056e-05	0.00171686	0.0131072
Adipocyte	MLXIP	12_122054692_A_G	rs2280573	G	0.105333	0.0224872	2.8231e-06	5.52074e-05	0.000721442
Adipocyte	RSRC2	12_122362402_A_G	rs7952868	G	-0.131781	0.0259211	3.72452e-07	4.78457e-06	8.27742e-05
Adipocyte	ENSG00000256249	12_122697763_C_G	rs535010	G	0.308749	0.0378341	3.4724e-16	1.4877e-14	2.09365e-12
Adipocyte	DENR	12_122724382_C_T	rs6489237	T	-0.0878915	0.0192359	4.91256e-06	0.000713257	0.006226
Adipocyte	PITPNM2	12_123228165_G_T	rs1716172	T	-0.200083	0.0418087	1.73258e-06	1.4438e-05	0.000220119
Adipocyte	DDX55	12_123524643_T_G	rs7313179	G	0.198029	0.0385077	2.84217e-07	6.36684e-05	0.000815981
Adipocyte	CCDC92	12_123939053_G_C	rs4930723	C	0.168618	0.0294932	1.09267e-08	2.78668e-07	6.98387e-06
Adipocyte	SCARB1	12_124836748_C_T	rs12827828	T	-0.197139	0.040667	1.26091e-06	0.000326986	0.00326744
Adipocyte	STX2	12_130835125_T_C	rs7294558	C	-0.174893	0.0358744	1.10406e-06	0.00015123	0.0016922
Adipocyte	ENSG00000291171	12_132097580_A_G	rs7973039	G	-0.131874	0.0260547	4.20886e-07	6.71795e-05	0.00085648
Adipocyte	CHFR	12_132936766_GAAGAAAACCA_G	rs61170221	G	0.135805	0.0274299	7.41936e-07	5.8318e-05	0.000756686
Adipocyte	ZDHHC20	13_21372640_G_A	rs12706	A	0.164793	0.0254236	9.4669e-11	5.56962e-09	2.15653e-07
Adipocyte	SACS	13_23312128_C_G	rs56228922	G	0.180918	0.0313403	7.85741e-09	1.63312e-06	3.15334e-05
Adipocyte	PARP4	13_24401633_C_T	rs1970481	T	-0.0812938	0.0163426	6.5675e-07	3.13892e-05	0.000437536
Adipocyte	WASF3	13_26543886_C_T	rs647163	T	0.158193	0.0300397	1.40089e-07	1.50972e-05	0.000228267
Adipocyte	SLC46A3	13_28718730_T_G	rs1300234	G	0.187735	0.0307368	1.03506e-09	1.10341e-07	3.09378e-06
Adipocyte	COG6	13_39649741_C_T	rs9594359	T	-0.148245	0.0232892	1.97751e-10	9.58853e-09	3.49099e-07
Adipocyte	RGCC	13_41587977_T_C	rs2282211	C	0.376136	0.0600377	3.97747e-10	2.95429e-07	7.30389e-06
Adipocyte	DNAJC15	13_43023570_C_T	rs17553284	T	-0.207261	0.0351566	3.90953e-09	4.84515e-07	1.11499e-05
Adipocyte	CCDC122	13_43836417_G_A	rs12872943	A	0.387517	0.0438819	1.13267e-18	6.28231e-17	1.91558e-14
Adipocyte	ENOX1	13_43839387_C_T	rs7320988	T	-0.230726	0.0484281	1.90589e-06	9.08043e-05	0.00111121
Adipocyte	MED4	13_47964644_C_T	rs7324541	T	-0.0841243	0.0250044	0.000767917	0.00851336	0.0471262
Adipocyte	RNASEH2B	13_50910220_C_T	rs2274069	T	0.129093	0.0282927	5.07608e-06	0.000989143	0.00823498
Adipocyte	SUGT1	13_52859194_T_A	rs572545	A	0.0976597	0.0260265	0.000175786	0.00892471	0.0490323
Adipocyte	ENSG00000289475	13_57079761_C_G	rs6561919	G	-0.327081	0.0533115	8.99554e-10	3.22021e-08	1.00574e-06
Adipocyte	RBM26_AS1	13_79387009_G_C	rs3742121	C	0.283548	0.0489736	7.49764e-09	8.96253e-07	1.85801e-05
Adipocyte	GPC5	13_92103082_G_A	rs7994808	A	0.283307	0.0526044	7.28117e-08	1.64432e-05	0.000246076
Adipocyte	GPR180	13_94596651_G_C	rs9516437	C	0.158057	0.0286572	3.49941e-08	1.84968e-06	3.54344e-05
Adipocyte	UGGT2	13_96193628_G_A	rs12585736	A	-0.048265	0.0128152	0.000165795	0.00544489	0.0331495
Adipocyte	TMTC4	13_100725941_G_A	rs1765749	A	0.164456	0.03831	1.77948e-05	0.00282307	0.0196942
Adipocyte	ANKRD10	13_110853115_A_T	rs9521966	T	0.111947	0.0235041	1.91245e-06	0.004207	0.027006
Adipocyte	RASA3	13_114062025_A_G	rs9525230	G	0.151373	0.026226	7.89635e-09	1.59067e-07	4.21757e-06
Adipocyte	CDC16	13_114239439_C_T	rs2296971	T	0.0927891	0.0176842	1.55974e-07	2.397e-05	0.000342603
Adipocyte	CCNB1IP1	14_20356256_G_T	rs3093933	T	-0.14677	0.0375822	9.46772e-05	0.00582454	0.0348805
Adipocyte	OSGEP	14_20448799_T_C	rs938883	C	0.155246	0.032131	1.37427e-06	0.00069295	0.0060658
Adipocyte	PSMB5	14_23022075_C_G	rs11846575	G	-0.148517	0.0322767	4.24819e-06	0.00185136	0.0139099
Adipocyte	DHRS4_AS1	14_24039681_G_T	rs11848670	T	-0.125182	0.0283009	9.81706e-06	0.00135847	0.0108293
Adipocyte	KHNYN	14_24429149_C_A	rs10143703	A	-0.174741	0.0301703	7.10185e-09	1.16974e-06	2.35818e-05
Adipocyte	NUBPL	14_31596488_C_CG	rs143232571	CG	0.0920435	0.0160556	9.90569e-09	3.02522e-07	7.45406e-06
Adipocyte	SNX6	14_34562729_AT_A	rs3840829	A	0.0670775	0.0148479	6.26299e-06	0.000300755	0.00305684
Adipocyte	BAZ1A	14_34756410_T_C	rs113731836	C	0.170429	0.0355159	1.60902e-06	0.000205106	0.00220406
Adipocyte	SRP54	14_34974823_T_C	rs12895822	C	-0.0771375	0.0179372	1.71247e-05	0.00189575	0.0141566
Adipocyte	KLHDC1	14_49739055_A_G	rs7156717	G	0.0478013	0.0127484	0.000177284	0.00740401	0.0420346
Adipocyte	L2HGDH	14_50328350_A_C	rs6572658	C	0.139571	0.0284452	9.37376e-07	4.69873e-05	0.000625187
Adipocyte	PYGL	14_50914568_T_C	rs4901066	C	0.111664	0.0228247	9.97609e-07	0.0002649	0.00273034
Adipocyte	LINC02331	14_53214633_A_G	rs1255259	G	-0.227221	0.0471963	1.49333e-06	0.000270872	0.00278335
Adipocyte	ATG14	14_55395194_C_T	rs17128440	T	0.12871	0.0216551	2.79976e-09	8.93109e-08	2.52346e-06
Adipocyte	GPR135	14_59509286_C_G	rs12896753	G	-0.223655	0.0349391	1.56063e-10	1.02295e-08	3.68764e-07
Adipocyte	SYNE2	14_64278461_G_C	rs960070	C	0.118379	0.0236023	5.30023e-07	0.000225816	0.00239453
Adipocyte	ESR2	14_64287643_G_T	rs6573553	T	0.180263	0.0302064	2.41734e-09	2.66925e-06	4.89563e-05
Adipocyte	ENSG00000258824	14_64347593_C_T	rs1256112	T	-0.0849189	0.0209863	5.21032e-05	0.00235315	0.0169325
Adipocyte	HSPA2_AS1	14_64456206_GC_G	rs3842326	G	-0.221187	0.0305867	6.32969e-13	1.88005e-11	1.41837e-09
Adipocyte	ZBTB1	14_64511021_A_C	rs926803	C	-0.0900618	0.0164463	4.39484e-08	1.71217e-06	3.28863e-05
Adipocyte	GPHN	14_66594305_GA_G	rs59228683	G	0.118561	0.0348874	0.000678009	0.00669848	0.0388851
Adipocyte	ARG2	14_67668661_G_GA	rs11417718	GA	0.205636	0.0365169	1.82793e-08	1.20829e-06	2.4292e-05
Adipocyte	PCNX1	14_70898889_TG_T	rs34646858	T	0.0779722	0.0164513	2.14258e-06	4.46306e-05	0.00059818
Adipocyte	RGS6	14_72129171_T_C	rs7142272	C	0.575367	0.103825	3.04512e-08	1.4758e-05	0.000224065
Adipocyte	DPF3	14_72877007_C_T	rs982972	T	0.207803	0.0416636	6.19559e-07	0.000298438	0.00303751
Adipocyte	PSEN1	14_73158659_C_T	rs12588591	T	-0.0845588	0.0189033	7.77561e-06	0.00129801	0.0104268
Adipocyte	ENSG00000259138	14_75068316_C_A	rs4903278	A	-0.102463	0.029007	0.000412893	0.005709	0.0343009
Adipocyte	NRXN3	14_77998614_T_C	rs2144046	C	0.268025	0.0521349	2.73977e-07	0.000443675	0.00416258
Adipocyte	TSHR	14_81210500_T_C	rs61980899	C	0.232311	0.0433343	8.36743e-08	3.4022e-05	0.000469761
Adipocyte	ENSG00000284959	14_81210500_T_C	rs61980899	C	0.22657	0.0449926	4.80212e-07	0.00015755	0.00175221
Adipocyte	GALC	14_87750043_G_A	rs1959710	A	-0.135721	0.0344486	8.23137e-05	0.0089958	0.0493858
Adipocyte	SPATA7	14_88486112_A_C	rs28371093	C	-0.135705	0.0246407	3.66833e-08	2.66865e-06	4.89563e-05
Adipocyte	FOXN3	14_89331725_T_C	rs60007302	C	0.170137	0.0272602	4.44687e-10	8.81727e-08	2.50096e-06
Adipocyte	TTC7B	14_90802457_AAGCAGTGACAGAGGGCGCC_A	rs72334377	A	0.166917	0.027271	9.49279e-10	1.05734e-06	2.15533e-05
Adipocyte	BTBD7	14_92828736_G_T	rs10142672	T	0.0736199	0.0177081	3.22257e-05	0.0020439	0.0150174
Adipocyte	SNHG10	14_95526323_T_C	rs12895154	C	-0.251023	0.0442941	1.48092e-08	1.15649e-05	0.000182004
Adipocyte	ENSG00000258982	14_100068621_T_C	rs1190964	C	0.124648	0.0316728	8.37856e-05	0.00388681	0.0254188
Adipocyte	DYNC1H1	14_101512104_A_G	rs1997910	G	-0.0521892	0.0129537	5.61059e-05	0.00735499	0.0418211
Adipocyte	WDR20	14_102219846_A_G	rs7154553	G	-0.0861027	0.0174995	8.67404e-07	2.83943e-05	0.000398829
Adipocyte	TRAF3	14_102846628_T_G	rs72704712	G	0.0980401	0.0207042	2.19628e-06	0.000114575	0.001333
Adipocyte	MARK3	14_103521843_G_T	rs1136165	T	-0.0793024	0.0129961	1.0512e-09	5.61002e-08	1.64876e-06
Adipocyte	KLC1_AS1	14_103636381_C_T	rs4561394	T	-0.151504	0.0350815	1.59108e-05	0.00100142	0.00832772
Adipocyte	ATP10A	15_25888043_G_C	rs2873403	C	0.244521	0.0433678	1.72322e-08	9.61231e-06	0.000153659
Adipocyte	ENSG00000291259	15_28701152_G_C	rs78929678	C	-0.330279	0.0502737	7.45235e-11	2.12047e-09	9.12799e-08
Adipocyte	HERC2P9	15_28701152_G_C	rs78929678	C	-0.34585	0.0571213	1.93403e-09	6.26409e-08	1.82632e-06
Adipocyte	HERC2	15_28760485_A_G	rs61551363	G	0.0994327	0.023536	2.40743e-05	0.00564306	0.0340164
Adipocyte	GOLGA8B	15_34572506_G_A	rs58595349	A	-0.342563	0.0457317	6.98749e-14	3.06266e-12	2.83703e-10
Adipocyte	GOLGA8A	15_34588049_TA_T	rs34389299	T	0.235421	0.0451402	1.84418e-07	1.67209e-05	0.000249721
Adipocyte	CCDC32	15_40541180_C_T	rs28647196	T	-0.258384	0.0382833	1.57606e-11	1.56149e-09	6.88373e-08
Adipocyte	ENSG00000259536	15_40552023_G_A	rs12913296	A	-0.354251	0.0479601	1.64035e-13	1.25268e-11	9.96422e-10
Adipocyte	INO80_AS1	15_40959314_C_T	rs8042127	T	-0.130142	0.0296683	1.15921e-05	0.000381594	0.00366952
Adipocyte	OIP5	15_41334110_ATTTG_A	rs141397905	A	0.193083	0.0377407	3.1559e-07	1.0809e-05	0.000171213
Adipocyte	STARD9	15_42464942_T_C	rs8023929	C	-0.109571	0.028033	9.31241e-05	0.00353066	0.023639
Adipocyte	FAM227B	15_49210190_GT_G	rs149224798	G	0.228663	0.0356366	1.41364e-10	1.08357e-08	3.84929e-07
Adipocyte	DTWD1	15_49630829_C_G	rs1976551	G	0.0771918	0.0171573	6.83466e-06	0.00101455	0.00842733
Adipocyte	GABPB1_AS1	15_50283615_A_C	rs113507320	C	0.423809	0.0468291	1.46541e-19	1.89923e-17	8.17561e-15
Adipocyte	ENSG00000259715	15_50283615_A_C	rs113507320	C	0.487396	0.0600546	5.25776e-16	5.38458e-14	6.91305e-12
Adipocyte	ENSG00000259678	15_51228009_T_C	rs1065778	C	0.169315	0.0366434	3.85144e-06	0.00024808	0.0025898
Adipocyte	GLDN	15_51267720_A_C	rs28674681	C	0.219679	0.0450986	1.11225e-06	7.61232e-05	0.000949012
Adipocyte	MYO5A	15_52508617_C_T	rs7180761	T	-0.17035	0.0229445	1.16123e-13	3.80045e-11	2.62374e-09
Adipocyte	RAB27A	15_55285105_T_C	rs11629613	C	0.452227	0.0658784	7.92296e-12	1.30238e-09	5.95675e-08
Adipocyte	PIGB	15_55300042_G_A	rs67603645	A	0.178605	0.0276482	1.07575e-10	1.19549e-08	4.10731e-07
Adipocyte	MINDY2	15_59003803_G_A	rs8028752	A	0.103063	0.0215955	1.82832e-06	0.00032334	0.00324137
Adipocyte	RORA	15_61653337_C_T	rs12900025	T	-0.0912971	0.020733	1.06551e-05	0.00288223	0.0200496
Adipocyte	ENSG00000259675	15_61654856_C_A	rs2443058	A	0.593264	0.079615	9.55398e-14	1.39775e-11	1.09986e-09
Adipocyte	TLN2	15_62589665_A_T	rs955529	T	0.137685	0.0223718	7.54583e-10	1.00287e-06	2.04999e-05
Adipocyte	RPS27L	15_63125179_A_T	rs200962701	T	0.133051	0.0280101	2.04286e-06	0.000651566	0.00576561
Adipocyte	LACTB	15_63244031_C_A	rs77171305	A	0.165246	0.0334417	7.83027e-07	5.59846e-05	0.000728996
Adipocyte	MAP2K1	15_66247257_C_A	rs9635367	A	-0.128192	0.0262841	1.07789e-06	0.000247344	0.00258581
Adipocyte	TIPIN	15_66468004_A_G	rs8039880	G	-0.168347	0.0368839	5.08811e-06	0.000803858	0.0068964
Adipocyte	SMAD3	15_67103718_G_A	rs72743436	A	-0.138926	0.02943	2.35693e-06	0.00111857	0.0091768
Adipocyte	IQCH_AS1	15_67511204_A_G	rs8034239	G	-0.131808	0.0315947	3.03362e-05	0.000858909	0.00730872
Adipocyte	IQCH	15_67511204_A_G	rs8034239	G	-0.134104	0.0331403	5.21426e-05	0.00159391	0.0123431
Adipocyte	MAP2K5	15_67568249_G_A	rs12441715	A	-0.135524	0.0234141	7.20805e-09	5.53554e-07	1.23128e-05
Adipocyte	PIAS1	15_67948487_A_C	rs6494705	C	0.0920826	0.0200064	4.18541e-06	0.00301001	0.0207482
Adipocyte	UACA	15_70662329_A_G	rs4362344	G	-0.109469	0.0247197	9.50745e-06	0.000357739	0.0035046
Adipocyte	LARP6	15_70860072_C_T	rs11855912	T	0.155238	0.0381904	4.8367e-05	0.000904059	0.00763961
Adipocyte	FAM219B	15_74873994_G_A	rs12911254	A	0.0897098	0.0215554	3.16402e-05	0.00154428	0.0120352
Adipocyte	PPCDC	15_74995034_C_G	rs7172715	G	0.154176	0.0400584	0.000119273	0.0052985	0.0325016
Adipocyte	EDC3	15_75180886_G_T	rs11638477	T	-0.090413	0.019702	4.47638e-06	0.00115375	0.00940217
Adipocyte	MAN2C1	15_75355623_G_C	rs4462560	C	-0.114229	0.0274773	3.23417e-05	0.0014409	0.0113748
Adipocyte	SCAPER	15_76443750_T_G	rs206205	G	-0.0850848	0.0153872	3.22219e-08	5.80619e-07	1.27597e-05
Adipocyte	WDR61	15_78197457_G_A	rs4887014	A	0.0910876	0.020896	1.31033e-05	0.00273861	0.0191598
Adipocyte	FAH	15_80247256_C_T	rs990225	T	0.118546	0.0241899	9.5971e-07	0.000286486	0.00292807
Adipocyte	WHAMM	15_82810597_T_C	rs66851469	C	0.246986	0.033565	2.03053e-13	2.32026e-11	1.7064e-09
Adipocyte	ENSG00000290688	15_84145450_T_C	rs4842937	C	0.285254	0.0504788	1.65911e-08	2.38026e-07	6.06925e-06
Adipocyte	WDR73	15_84631143_AAAC_A	rs142360745	A	0.149202	0.0294855	4.33054e-07	9.2655e-05	0.00112054
Adipocyte	ENSG00000291210	15_84684405_C_T	rs11638290	T	-0.15327	0.040333	0.000145232	0.00477051	0.0298636
Adipocyte	ENSG00000291159	15_84744141_T_C	rs17600128	C	0.179798	0.0409339	1.13726e-05	0.0016228	0.0125006
Adipocyte	AKAP13_AS1	15_85392986_G_A	rs34969978	A	-0.169296	0.0427905	7.64701e-05	0.00600974	0.035843
Adipocyte	AKAP13	15_85459441_T_C	rs4843060	C	-0.086132	0.0194741	9.7539e-06	0.00311841	0.0213077
Adipocyte	MFGE8	15_88948047_A_C	rs12440255	C	-0.161751	0.0420535	0.000120248	0.00558787	0.033823
Adipocyte	KIF7	15_89566690_A_G	rs56172377	G	-0.320578	0.0633771	4.28941e-07	0.000143748	0.00161342
Adipocyte	NR2F2_AS1	15_96266553_A_G	rs1437588	G	0.18187	0.0426857	2.04093e-05	0.00630385	0.0372029
Adipocyte	SYNM	15_99113371_T_A	rs1703784	A	-0.322696	0.0542078	3.07986e-09	1.26788e-06	2.52129e-05
Adipocyte	LYSMD4	15_99735329_CCTCT_C	rs34770340	C	0.27197	0.0428613	2.37541e-10	3.41386e-07	8.32754e-06
Adipocyte	LINS1	15_100553922_T_C	rs12904576	C	-0.167464	0.0376831	8.90189e-06	0.00741163	0.0420452
Adipocyte	PCSK6	15_101279548_C_A	rs8025174	A	-0.209275	0.0521882	6.11824e-05	0.00596438	0.0356305
Adipocyte	PKD1	16_1914367_G_T	rs911393	T	0.0824245	0.0220442	0.000184953	0.00852415	0.0471502
Adipocyte	HAGH	16_1915861_C_G	rs337287	G	-0.116252	0.0227555	3.27282e-07	3.82094e-05	0.000521962
Adipocyte	FLYWCH1	16_2936322_T_C	rs9928222	C	0.129538	0.0258902	5.67951e-07	0.000255458	0.00265053
Adipocyte	ZNF213	16_3103199_A_C	rs2741931	C	0.114104	0.026564	1.75973e-05	0.00166307	0.0127974
Adipocyte	ENSG00000285329	16_3254463_C_T	rs224222	T	0.109327	0.0236806	3.92112e-06	0.00037625	0.00362767
Adipocyte	TIGD7	16_3263025_T_C	rs417929	C	0.134816	0.0269691	5.8259e-07	0.000196792	0.00213352
Adipocyte	DNASE1	16_3617251_G_A	rs35275535	A	0.156181	0.0350044	8.17889e-06	0.00302298	0.0208111
Adipocyte	DNAJA3	16_4630731_C_T	rs57281124	T	0.183716	0.0454111	5.26287e-05	0.00563773	0.0340164
Adipocyte	ATF7IP2	16_10388455_A_G	rs12597514	G	-0.203718	0.0343184	3.20035e-09	4.66074e-07	1.07594e-05
Adipocyte	ZC3H7A	16_11509148_G_T	rs12919423	T	0.0579806	0.0134471	1.62158e-05	0.00135682	0.0108279
Adipocyte	LITAF	16_11545628_C_T	rs11641445	T	-0.273253	0.0432766	2.82708e-10	1.15254e-07	3.18276e-06
Adipocyte	NPIPB2	16_11976565_T_C	rs393329	C	-0.628198	0.0730133	1.2635e-17	1.39888e-14	2.00726e-12
Adipocyte	RRN3	16_15094055_G_C	rs11075256	C	0.151828	0.0321931	2.4262e-06	0.000923849	0.00778886
Adipocyte	PDXDC1	16_15394773_T_G	rs2445648	G	0.0716794	0.0186795	0.000124395	0.00433248	0.0276901
Adipocyte	BMERB1	16_15787349_A_G	rs11645301	G	-0.0836087	0.0212158	8.12891e-05	0.0081174	0.045439
Adipocyte	ABCC6	16_16198466_G_A	rs12934253	A	-0.114169	0.0272708	2.83747e-05	0.00277497	0.0193771
Adipocyte	KNOP1	16_19698137_C_T	rs55781242	T	0.665049	0.0817964	5.771e-16	1.19904e-14	1.79073e-12
Adipocyte	ACSM5	16_20884144_T_C	rs17748572	C	-0.284953	0.0531995	8.84894e-08	5.02988e-05	0.000664416
Adipocyte	NPIPB4	16_21338671_GA_G	rs11321506	G	0.203628	0.0407508	5.89333e-07	0.000165642	0.00183106
Adipocyte	ENSG00000291073	16_21694691_T_C	rs215889	C	0.274803	0.0554155	7.49868e-07	0.000591807	0.00532699
Adipocyte	ENSG00000291066	16_21820358_CA_C	rs3830664	C	-0.273065	0.058375	2.95857e-06	0.000726984	0.00632588
Adipocyte	USP31	16_23079657_C_T	rs11647067	T	-0.126569	0.0315357	6.01166e-05	0.00443213	0.0281693
Adipocyte	GGA2	16_23412766_A_G	rs30009	G	0.125947	0.0256375	9.11548e-07	3.66508e-05	0.00050321
Adipocyte	SGF29	16_28473820_T_C	rs149299	C	0.143911	0.034605	3.22095e-05	0.000529278	0.0048598
Adipocyte	SH2B1	16_28811719_AT_A	rs200928817	A	-0.0805187	0.0173312	3.39481e-06	4.05002e-05	0.000547838
Adipocyte	ENSG00000288632	16_29418126_G_T	rs7199417	T	-0.104973	0.0223426	2.6252e-06	0.00050632	0.00467835
Adipocyte	INO80E	16_30010081_C_T	rs1140239	T	-0.146905	0.0338203	1.41506e-05	0.000201734	0.00217742
Adipocyte	SMG1P5	16_30325865_A_T	rs28464379	T	0.149336	0.0326834	4.93626e-06	0.000208468	0.00223036
Adipocyte	BCL7C	16_30838921_C_T	rs11150596	T	0.160224	0.0305674	1.6078e-07	1.69171e-05	0.000252136
Adipocyte	PHKB	16_47223571_G_A	rs76134393	A	-0.0563966	0.0139736	5.44352e-05	0.00126292	0.0101785
Adipocyte	RBL2	16_53584734_C_G	rs9923166	G	-0.0838713	0.0202943	3.59196e-05	0.00153323	0.0119618
Adipocyte	IRX6	16_55402839_T_G	rs10153222	G	-0.180719	0.0404897	8.18695e-06	0.00149817	0.0117762
Adipocyte	CES1	16_55810705_G_A	rs2244614	A	0.210274	0.0504073	3.04473e-05	0.00209755	0.015304
Adipocyte	SETD6	16_58632808_T_G	rs863433	G	0.111903	0.0265621	2.54966e-05	0.000894919	0.00758866
Adipocyte	NOL3	16_67178909_A_AC	rs56149159	AC	-0.158547	0.036127	1.15225e-05	0.000156165	0.00174215
Adipocyte	WWP2	16_69924592_T_C	rs904808	C	-0.0741875	0.0191435	0.000106591	0.00680181	0.0393484
Adipocyte	ZNF19	16_71492891_T_A	rs7200431	A	-0.270977	0.0482297	1.94734e-08	2.74724e-06	4.98867e-05
Adipocyte	LINC02136	16_71841080_G_A	rs112121746	A	-0.165634	0.0396453	2.96556e-05	0.00204035	0.0150063
Adipocyte	ENSG00000259972	16_74205870_G_A	rs2301848	A	-0.349656	0.0416138	6.51347e-17	3.77476e-15	6.42411e-13
Adipocyte	PSMD7_DT	16_74205870_G_A	rs2301848	A	0.171371	0.037497	4.9106e-06	0.000297311	0.00303025
Adipocyte	NUDT7	16_77782131_T_C	rs4888683	C	-0.315507	0.0430794	2.59527e-13	2.78056e-10	1.4745e-08
Adipocyte	PKD1L2	16_81031677_C_T	rs10083777	T	-0.47928	0.0782519	9.52555e-10	5.31227e-07	1.19438e-05
Adipocyte	PLCG2	16_81399515_A_G	rs12920856	G	0.962079	0.155822	6.72094e-10	4.21476e-07	9.98176e-06
Adipocyte	CMIP	16_81501185_T_C	rs2925979	C	-0.182578	0.0305169	2.21345e-09	6.45702e-06	0.000107392
Adipocyte	MEAK7	16_84481912_C_G	rs12596818	G	-0.131921	0.0286614	4.20626e-06	0.00208703	0.0152424
Adipocyte	COTL1	16_84568844_A_G	rs8050366	G	-0.502329	0.0662075	4.5018e-14	8.39551e-12	7.14219e-10
Adipocyte	KLHDC4	16_87730661_A_T	rs9934565	T	0.234804	0.0320059	2.35793e-13	3.25438e-10	1.68905e-08
Adipocyte	SPG7	16_89537290_C_CT	rs3833827	CT	-0.0991368	0.0188645	1.4829e-07	3.53079e-06	6.34848e-05
Adipocyte	ENSG00000261172	16_89865735_A_G	rs58806053	G	-0.32667	0.0771744	2.31534e-05	0.00444103	0.0281869
Adipocyte	ENSG00000263300	17_560603_A_G	rs741677	G	-0.12316	0.0283108	1.36971e-05	0.000899982	0.00761403
Adipocyte	ABR	17_1110431_G_A	rs2258277	A	0.140254	0.0246884	1.35319e-08	3.44347e-05	0.000474564
Adipocyte	RTN4RL1	17_2012093_T_C	rs10852906	C	-0.224805	0.0385318	5.47392e-09	6.07513e-07	1.3271e-05
Adipocyte	RPAIN	17_5419805_C_A	rs1058119	A	-0.0875432	0.019528	7.38544e-06	0.00102084	0.00846994
Adipocyte	NLRP1	17_5478872_T_C	rs62072702	C	-0.336208	0.0548909	9.46582e-10	2.30992e-07	5.95212e-06
Adipocyte	ALOX12_AS1	17_6513013_G_A	rs7224387	A	0.160776	0.0364526	1.03955e-05	0.00250321	0.0178196
Adipocyte	ADPRM	17_10707799_A_T	rs430491	T	-0.200186	0.0369059	5.92397e-08	1.40236e-06	2.75872e-05
Adipocyte	SCO1	17_11050285_T_C	rs11078878	C	0.0970794	0.022677	1.88141e-05	0.00906475	0.0496154
Adipocyte	SHISA6	17_11338935_T_G	rs72824649	G	-0.248391	0.053767	3.90671e-06	0.000368727	0.00356453
Adipocyte	COX10	17_13759368_A_G	rs9910557	G	0.110242	0.0233062	2.25789e-06	0.00674923	0.039137
Adipocyte	COX10_DT	17_14015420_G_A	rs11869542	A	-0.168744	0.0318779	1.22628e-07	0.000188734	0.00206451
Adipocyte	TTC19	17_15967087_T_A	rs2779207	A	0.0624109	0.014344	1.35624e-05	0.000665999	0.00585976
Adipocyte	MPRIP	17_17048803_C_G	rs56028083	G	0.0784191	0.0203476	0.000116618	0.006953	0.0401278
Adipocyte	PEMT	17_17708411_T_C	rs59236718	C	0.248712	0.0616242	5.45265e-05	0.00255366	0.0180557
Adipocyte	CCDC144BP	17_18421632_T_C	rs543301	C	0.359451	0.062436	8.65306e-09	3.26961e-06	5.89336e-05
Adipocyte	SHMT1	17_18637983_G_A	rs2386412	A	-0.146911	0.0326711	6.9144e-06	0.000709087	0.00619964
Adipocyte	PRPSAP2	17_18941258_AT_A	rs10713096	A	0.13512	0.0254324	1.09164e-07	1.1642e-05	0.000182824
Adipocyte	ULK2	17_19991889_G_A	rs12453720	A	0.0908839	0.0233615	0.000100164	0.00385037	0.0252709
Adipocyte	WSB1	17_27278998_C_A	rs9902474	A	-0.0908195	0.0196079	3.62742e-06	0.000393685	0.00375881
Adipocyte	TEFM	17_30397499_G_A	rs11080126	A	-0.0888226	0.0237855	0.000188709	0.00241904	0.0173554
Adipocyte	ENSG00000290928	17_30566010_G_A	rs216458	A	0.0857826	0.0187969	5.04884e-06	0.00205894	0.0151127
Adipocyte	OMG	17_31363974_T_C	rs12947265	C	0.0722811	0.0194062	0.000196068	0.00325112	0.0220497
Adipocyte	CCT6B	17_34788184_C_T	rs6505432	T	0.128399	0.033541	0.000129823	0.00522541	0.0321341
Adipocyte	TUBG2	17_42414445_T_C	rs12600758	C	-0.150474	0.0372147	5.31799e-05	0.00303222	0.0208374
Adipocyte	PLEKHH3	17_42551990_C_G	rs2676532	G	-0.120985	0.0346386	0.000479332	0.00413793	0.0266561
Adipocyte	NBR2	17_43092919_G_A	rs799917	A	0.100578	0.0206798	1.16078e-06	6.58804e-06	0.000109323
Adipocyte	DHX8	17_43617730_C_T	rs590120	T	0.100714	0.0251872	6.4134e-05	0.00615929	0.0366155
Adipocyte	GPATCH8	17_44370842_A_AG	rs11389756	AG	0.0426946	0.00989923	1.61165e-05	0.00503249	0.0311045
Adipocyte	MAPT	17_45914187_A_G	rs9915721	G	0.137207	0.0349429	8.63501e-05	0.00360722	0.0239979
Adipocyte	KANSL1	17_45980745_C_T	rs2435206	T	-0.100291	0.0211713	2.16877e-06	0.000118352	0.00136609
Adipocyte	ENSG00000291175	17_45981274_A_G	rs3785885	G	-0.469779	0.0789028	2.70985e-09	4.31507e-07	1.01536e-05
Adipocyte	ARL17B	17_46025316_C_CT	rs1491446284	CT	0.431643	0.082227	1.5411e-07	1.37485e-05	0.000212261
Adipocyte	ARL17A	17_46044213_T_C	rs72836318	C	0.285501	0.0650669	1.15057e-05	0.00248541	0.01771
Adipocyte	NSF	17_46095313_G_A	rs7211983	A	0.451655	0.0522001	5.10286e-18	4.44089e-16	9.55837e-14
Adipocyte	LRRC37A2	17_46822393_C_T	rs16941107	T	0.218256	0.0524325	3.1682e-05	0.00641238	0.0377521
Adipocyte	ENSG00000262879	17_47051573_A_G	rs1056060	G	-0.0811482	0.0153816	1.32692e-07	4.35622e-06	7.59019e-05
Adipocyte	MRPL45P2	17_47691870_T_C	rs4794052	C	-0.123551	0.0192747	1.47056e-10	4.61426e-09	1.82525e-07
Adipocyte	SCRN2	17_48316847_AAC_A	rs34129208	A	-0.105746	0.0286154	0.000219937	0.00764319	0.0432917
Adipocyte	PDK2	17_50106372_T_C	rs847695	C	-0.165324	0.0363206	5.35992e-06	0.00081415	0.00697652
Adipocyte	TOM1L1	17_54942351_T_C	rs7503269	C	0.0642576	0.0161884	7.21033e-05	0.00184781	0.0138975
Adipocyte	STXBP4	17_54991569_A_G	rs12940239	G	0.115653	0.0273712	2.39393e-05	0.00195299	0.0145391
Adipocyte	ANKFN1	17_55775492_A_G	rs2960060	G	-0.306998	0.0667244	4.24656e-06	0.00169439	0.0129974
Adipocyte	SCPEP1	17_56965675_A_G	rs2107432	G	0.456763	0.0627202	3.45037e-13	4.27227e-11	2.89486e-09
Adipocyte	RAD51C	17_58373163_T_C	rs2680688	C	-0.107739	0.0279621	0.000117087	0.0030325	0.0208374
Adipocyte	ENSG00000291117	17_64753175_A_G	rs7210583	G	0.116041	0.0271657	1.96617e-05	0.000970359	0.00813961
Adipocyte	ENSG00000291214	17_68035083_T_C	rs75236169	C	0.134511	0.0215487	4.36655e-10	1.93323e-08	6.3727e-07
Adipocyte	ENSG00000290646	17_68103876_G_T	rs34330483	T	-0.141233	0.028017	4.66138e-07	6.13504e-06	0.000102953
Adipocyte	ARSG	17_68260836_A_G	rs74252521	G	-0.178416	0.0421925	2.39513e-05	0.00434957	0.0277242
Adipocyte	ABCA8	17_68971941_C_G	rs764426	G	0.165395	0.0361012	4.62099e-06	0.000655416	0.00578569
Adipocyte	MAP2K6	17_69065720_T_A	rs11871635	A	0.217401	0.041911	2.1457e-07	0.000303034	0.00306792
Adipocyte	ABCA9	17_69229589_G_C	rs58634970	C	0.177922	0.0367088	1.25614e-06	9.21137e-05	0.00111848
Adipocyte	ABCA6	17_69229589_G_C	rs58634970	C	0.127383	0.0255414	6.12955e-07	0.000136247	0.00154344
Adipocyte	ABCA9_AS1	17_69229589_G_C	rs58634970	C	0.158623	0.0382358	3.34819e-05	0.00151979	0.0118696
Adipocyte	ABCA5	17_69321436_G_A	rs12937947	A	0.104958	0.01911	3.97081e-08	5.13487e-06	8.80024e-05
Adipocyte	ABCA10	17_69324443_G_A	rs10512526	A	0.245802	0.0354275	3.98496e-12	3.39256e-10	1.74836e-08
Adipocyte	SLC39A11	17_73458398_G_A	rs12232483	A	-0.156467	0.0312171	5.38675e-07	0.000204335	0.00220225
Adipocyte	MXRA7	17_76686520_C_T	rs720782	T	-0.238547	0.0485366	8.97111e-07	0.000246283	0.00257839
Adipocyte	SRSF2	17_76737321_G_A	rs3744061	A	-0.143162	0.0242063	3.37672e-09	2.83891e-06	5.12966e-05
Adipocyte	USP36	17_78773352_A_G	rs7217916	G	0.0977906	0.0249687	9.01893e-05	0.00650015	0.038085
Adipocyte	CYTH1	17_78833833_G_GC	rs75080886	GC	-0.115185	0.0243303	2.211e-06	0.000271185	0.00278335
Adipocyte	CCDC40	17_80042069_G_A	rs78971848	A	0.225255	0.0466666	1.4381e-06	0.00214367	0.0156249
Adipocyte	RNF213	17_80277897_C_T	rs62074445	T	0.103174	0.021417	1.46331e-06	0.0036127	0.0240125
Adipocyte	NPLOC4	17_81663911_A_G	rs57604384	G	-0.0570015	0.0136959	3.15704e-05	0.00151979	0.0118696
Adipocyte	ARL16	17_81673189_A_G	rs1137360	G	-0.209456	0.038709	6.69715e-08	1.64214e-05	0.000246076
Adipocyte	CCDC57	17_82208417_C_T	rs148703751	T	-0.12374	0.0277159	8.08583e-06	0.00108277	0.00894322
Adipocyte	NARF	17_82459546_C_A	rs12051807	A	-0.112207	0.0250477	7.51743e-06	0.00112645	0.00923105
Adipocyte	ENOSF1	18_675307_A_G	rs3819102	G	0.153513	0.0315215	1.12116e-06	0.000343948	0.00340459
Adipocyte	LINC00667	18_5244174_C_T	rs1062837	T	0.145664	0.0262543	2.90577e-08	5.28849e-06	9.02126e-05
Adipocyte	RAB31	18_9675721_C_T	rs2156014	T	-0.219235	0.0389591	1.86256e-08	2.74484e-06	4.98867e-05
Adipocyte	NAPG	18_10527640_A_G	rs520218	G	-0.141655	0.023149	9.52672e-10	5.07086e-07	1.15603e-05
Adipocyte	MPPE1	18_11905954_C_T	rs8097892	T	-0.165776	0.0285166	6.19212e-09	1.33716e-05	0.000207316
Adipocyte	IMPA2	18_11945387_C_G	rs649459	G	0.145983	0.0373248	9.23354e-05	0.00570442	0.0343009
Adipocyte	CIDEA	18_12247785_GTTA_G	rs34595907	G	0.276509	0.0424723	7.61038e-11	3.21162e-08	1.00574e-06
Adipocyte	CEP76	18_12639129_A_T	rs71363150	T	0.15919	0.028622	2.71977e-08	9.3422e-06	0.000149926
Adipocyte	ZNF519	18_14121618_T_C	rs12965690	C	0.243052	0.0340221	1.00787e-12	2.02244e-10	1.13848e-08
Adipocyte	ESCO1	18_22015229_G_A	rs754086	A	0.0894439	0.0249797	0.000343776	0.00728153	0.0414679
Adipocyte	NPC1	18_23252593_G_A	rs6507568	A	-0.0953995	0.0238411	6.30529e-05	0.0079244	0.0445398
Adipocyte	ENSG00000265204	18_24118576_C_T	rs8083625	T	-0.120939	0.0298816	5.19879e-05	0.00355144	0.0237347
Adipocyte	GALNT1	18_35680802_A_G	rs7244122	G	0.150121	0.034048	1.04877e-05	0.000786167	0.00675255
Adipocyte	RPRD1A	18_35881899_A_T	rs188337290	T	0.104157	0.0242487	1.75525e-05	0.00194575	0.0145
Adipocyte	MIR924HG	18_39401723_C_T	rs8095752	T	-0.35602	0.0804207	9.63248e-06	0.00156606	0.0121468
Adipocyte	SLC14A2	18_44749111_C_A	rs17783459	A	-0.708338	0.0625609	1.18303e-29	3.04039e-26	7.41652e-23
Adipocyte	SLC14A2_AS1	18_45877886_C_T	rs4890603	T	-0.631124	0.0583532	3.19134e-27	6.14159e-24	8.98883e-21
Adipocyte	KATNAL2	18_46767272_T_G	rs57804642	G	-0.20124	0.0426234	2.36902e-06	0.00334802	0.0225814
Adipocyte	POLI	18_54359974_T_A	rs7227253	A	-0.116393	0.0207651	2.09124e-08	5.02016e-07	1.14805e-05
Adipocyte	ATP8B1	18_57983844_C_T	rs62093049	T	0.0709877	0.0175353	5.16506e-05	0.00676242	0.0391824
Adipocyte	NEDD4L	18_58153782_G_A	rs4940650	A	-0.210479	0.0305266	5.5109e-12	1.30215e-09	5.95675e-08
Adipocyte	ENSG00000267476	18_58257212_A_G	rs12608173	G	-0.179561	0.0421323	2.05505e-05	0.00265804	0.0186496
Adipocyte	DSEL	18_67651415_G_A	rs2440515	A	-0.130701	0.0321015	4.68558e-05	0.00668278	0.0388664
Adipocyte	ZNF516	18_76500335_T_C	rs62110945	C	-0.286386	0.0598585	1.79756e-06	0.00297874	0.0205646
Adipocyte	ATP9B	18_79076874_C_G	rs518360	G	0.0745632	0.0150535	7.31172e-07	0.000219891	0.0023389
Adipocyte	CFD	19_1354316_C_T	rs11665959	T	0.705226	0.16103	1.1919e-05	0.00329179	0.0222637
Adipocyte	LSM7	19_2353370_G_A	rs10420958	A	0.205967	0.0473992	1.40785e-05	0.00174594	0.0132953
Adipocyte	TMPRSS9	19_2448663_C_T	rs12460857	T	0.144652	0.0325733	9.04284e-06	0.00171765	0.0131072
Adipocyte	KDM4B	19_4962837_C_T	rs10401891	T	0.0991502	0.0194132	3.28387e-07	0.000191966	0.00208739
Adipocyte	ENSG00000267571	19_5898602_A_G	rs4807821	G	0.231197	0.0420455	3.91495e-08	3.72995e-06	6.65751e-05
Adipocyte	CERS4	19_8208032_C_T	rs62126382	T	0.359222	0.0525948	8.83429e-12	4.3652e-09	1.7456e-07
Adipocyte	ENSG00000271717	19_8212633_A_T	rs12610227	T	0.356274	0.0595458	2.26127e-09	1.28282e-06	2.54409e-05
Adipocyte	OLFM2	19_9982352_T_C	rs10412065	C	-0.240044	0.0497603	1.41477e-06	0.000215813	0.00230222
Adipocyte	PDE4A	19_10367696_A_G	rs8104304	G	-0.133057	0.0313461	2.21013e-05	0.00723977	0.0413265
Adipocyte	GIPC1	19_14447009_A_G	rs3786654	G	-0.141576	0.02726	2.07443e-07	0.000100791	0.00119739
Adipocyte	MYO9B	19_16629303_A_G	rs3760673	G	-0.0894589	0.0208744	1.82705e-05	0.00885977	0.0487487
Adipocyte	ENSG00000267383	19_20353534_T_G	rs11666714	G	0.170899	0.0369185	3.70997e-06	0.000605865	0.00544241
Adipocyte	ENSG00000291130	19_20378399_G_C	rs10421725	C	-0.14589	0.0320088	5.19828e-06	0.00252218	0.0179197
Adipocyte	ZNF737	19_20553670_T_C	rs2435068	C	0.163444	0.0383898	2.09059e-05	0.000406167	0.00385516
Adipocyte	ZNF714	19_21002098_G_A	rs113746720	A	0.185611	0.0390717	2.05863e-06	4.56157e-05	0.000609523
Adipocyte	ZNF708	19_21328980_C_A	rs11669790	A	0.186978	0.0275243	1.15364e-11	3.42481e-10	1.75264e-08
Adipocyte	ENSG00000268119	19_21352466_AT_A	rs36114193	A	-0.632789	0.0718929	1.87188e-18	4.80832e-17	1.59981e-14
Adipocyte	ENSG00000269237	19_21396736_T_C	rs7257857	C	-0.531939	0.0589456	2.1204e-19	6.4016e-18	3.12313e-15
Adipocyte	ZNF429	19_21570287_A_C	rs67876192	C	-0.281845	0.0332515	2.56987e-17	2.22045e-15	4.06231e-13
Adipocyte	ENSG00000268081	19_21622953_G_A	rs7260175	A	-0.488998	0.056738	1.03151e-17	8.88178e-16	1.75667e-13
Adipocyte	ZNF100	19_21725251_C_T	rs7252798	T	0.378084	0.0424139	5.84659e-19	1.94535e-16	4.59229e-14
Adipocyte	ZNF208	19_22044630_C_T	rs409439	T	0.332323	0.0596327	2.58451e-08	8.53211e-07	1.78394e-05
Adipocyte	ZNF254	19_24023342_C_T	rs62117569	T	0.112723	0.0252304	7.92579e-06	0.000366471	0.0035474
Adipocyte	LINC02987	19_27765442_T_A	rs759045	A	0.370435	0.0467896	3.13935e-15	3.29847e-13	3.44832e-11
Adipocyte	ENSG00000266977	19_27901731_T_G	rs4804972	G	0.507283	0.0691027	3.12048e-13	1.46876e-11	1.14344e-09
Adipocyte	WDR88	19_33161450_G_A	rs11084710	A	0.210388	0.046648	6.57296e-06	0.00148711	0.0117018
Adipocyte	PEPD	19_33436565_G_T	rs12150970	T	0.31076	0.0536932	7.55477e-09	8.71667e-06	0.000140504
Adipocyte	SCGB2B2	19_34637642_C_T	rs8108094	T	-0.113449	0.0217124	1.7452e-07	9.51136e-05	0.00114481
Adipocyte	ZNF302	19_34688718_C_G	rs34050875	G	-0.131679	0.0256371	2.8515e-07	1.86361e-05	0.000275804
Adipocyte	ZNF565	19_36149134_A_C	rs1800650	C	-0.0745757	0.0175619	2.17356e-05	0.00493898	0.030656
Adipocyte	ZNF146	19_36163627_A_C	rs474995	C	-0.096968	0.0209096	3.54001e-06	0.000758987	0.00656533
Adipocyte	ZNF461	19_36193230_G_A	rs8107260	A	0.126876	0.0342248	0.000210385	0.00471368	0.0295585
Adipocyte	ZNF567	19_36664015_A_G	rs3108546	G	0.0855575	0.0230067	0.000200852	0.0072987	0.0415333
Adipocyte	ENSG00000267605	19_37364937_C_A	rs256741	A	-0.133928	0.0373563	0.000337872	0.00573939	0.0344552
Adipocyte	ZFP30	19_37723699_T_G	rs57943942	G	0.123378	0.0318967	0.000110197	0.00384265	0.0252429
Adipocyte	CATSPERG	19_38305932_G_A	rs112311840	A	0.286208	0.0644477	9.034e-06	0.000611718	0.00546588
Adipocyte	SIRT2	19_38905660_C_G	rs3136640	G	-0.110014	0.024582	7.69317e-06	0.00116842	0.00951112
Adipocyte	ENSG00000282943	19_43474863_C_T	rs7253856	T	-0.228128	0.0601398	0.000149781	0.00386456	0.0253366
Adipocyte	ZNF155	19_43846955_G_A	rs10421861	A	0.109917	0.0282218	9.87173e-05	0.00475459	0.0297894
Adipocyte	DMPK	19_45798198_A_C	rs35226705	C	0.148834	0.0309111	1.49073e-06	0.000559994	0.00512255
Adipocyte	FKRP	19_46754224_G_A	rs11670473	A	-0.282407	0.048879	8.25545e-09	5.52163e-07	1.23128e-05
Adipocyte	ZNF577	19_51850581_T_C	rs11665868	C	0.148378	0.0316756	2.88288e-06	0.000496902	0.00460878
Adipocyte	ZNF432	19_51878609_C_A	rs12150982	A	-0.149995	0.0330914	5.95402e-06	0.000543816	0.00498703
Adipocyte	ENSG00000290073	19_52616996_T_A	rs10402789	A	-0.130199	0.0253114	2.70155e-07	0.000349965	0.00344684
Adipocyte	ZNF83	19_52618551_C_T	rs113565323	T	0.136843	0.0246845	2.97725e-08	7.59551e-06	0.000124071
Adipocyte	ZNF611	19_52729943_C_T	rs1971064	T	0.219701	0.027971	4.16259e-15	4.3856e-12	3.9622e-10
Adipocyte	ZNF160	19_53079647_A_T	rs75095037	T	0.240897	0.039943	1.67565e-09	2.61972e-06	4.829e-05
Adipocyte	ZNF765	19_53422134_G_C	rs7247814	C	0.136536	0.0248377	3.90934e-08	0.000110014	0.0012902
Adipocyte	ZNF761	19_53433975_C_A	rs79164592	A	-0.200765	0.0430322	3.14169e-06	0.00272781	0.0191208
Adipocyte	ENSG00000287608	19_53436639_G_A	rs2708798	A	0.12766	0.0288613	9.78297e-06	0.00247683	0.0176947
Adipocyte	LENG8	19_54451517_G_A	rs1035453	A	0.0787994	0.0189834	3.3127e-05	0.00726192	0.0413941
Adipocyte	ENSG00000268163	19_57769238_G_A	rs3761058	A	0.155067	0.0398336	9.95025e-05	0.0046949	0.0294912
Adipocyte	ENSG00000176593	19_58012622_T_C	rs11881126	C	-0.17132	0.0371745	4.09912e-06	0.000645471	0.00572552
Adipocyte	ZNF135	19_58060988_G_C	rs1808397	C	0.154042	0.0355922	1.5151e-05	0.00242686	0.0173945
Adipocyte	GPCPD1	20_5686813_T_C	rs805769	C	0.10752	0.0217158	7.38707e-07	0.000842312	0.00719258
Adipocyte	PLCB1	20_8147230_G_T	rs56842126	T	0.506313	0.0729968	4.11675e-12	1.04458e-09	4.96377e-08
Adipocyte	BTBD3	20_11840695_T_C	rs4347910	C	-0.188014	0.0464268	5.1572e-05	0.00367648	0.024326
Adipocyte	NDUFAF5	20_13725781_A_G	rs4813139	G	0.117075	0.024096	1.1898e-06	8.92694e-05	0.0010961
Adipocyte	RIN2	20_19782004_G_A	rs9653629	A	0.14104	0.0319082	9.88818e-06	0.00306823	0.0210434
Adipocyte	MAP1LC3A	20_34551887_C_A	rs6059909	A	0.195459	0.0286671	9.55007e-12	8.91291e-10	4.31952e-08
Adipocyte	NDRG3	20_36877320_G_A	rs4293610	A	0.171506	0.0350937	1.04908e-06	0.000186062	0.00204138
Adipocyte	MROH8	20_36904752_GA_G	rs10709202	G	-0.136339	0.0327899	3.23794e-05	0.00905061	0.0495751
Adipocyte	JPH2	20_44208801_T_C	rs956609	C	0.369432	0.0843392	1.20388e-05	0.00254346	0.018005
Adipocyte	EYA2	20_46921850_T_G	rs4809604	G	0.200246	0.045314	9.92534e-06	0.00230258	0.0166505
Adipocyte	KCNB1	20_49475520_T_A	rs6019859	A	0.128815	0.0307233	2.75857e-05	0.00462058	0.0291244
Adipocyte	NELFCD	20_58982027_TC_T	rs11478072	T	-0.156225	0.0310232	4.93292e-07	0.000317892	0.00319991
Adipocyte	ENSG00000229425	21_15444992_G_A	rs2823285	A	-0.26257	0.0664706	7.8266e-05	0.00564096	0.0340164
Adipocyte	ENSG00000223563	21_27413593_A_G	rs7275326	G	-0.260271	0.0483653	7.59668e-08	5.43879e-05	0.00071328
Adipocyte	ENSG00000232855	21_28760185_T_G	rs2832056	G	0.256037	0.0653357	8.92418e-05	0.00328978	0.0222637
Adipocyte	C21orf62_AS1	21_32967025_G_A	rs9982681	A	-0.249985	0.0548537	5.35382e-06	0.00653056	0.0381715
Adipocyte	TMEM50B	21_33444681_C_T	rs9981203	T	-0.107799	0.0221579	1.15098e-06	0.00020629	0.00221353
Adipocyte	CLIC6	21_34640365_G_A	rs61419297	A	-0.515065	0.0818109	3.4145e-10	5.35649e-08	1.59345e-06
Adipocyte	DOP1B	21_36132477_T_C	rs2027894	C	0.135574	0.030924	1.17303e-05	0.000661093	0.00582877
Adipocyte	MORC3	21_36321282_T_G	rs4817794	G	-0.0810868	0.0189713	1.92241e-05	0.00337654	0.0227528
Adipocyte	TTC3	21_37072590_A_G	rs2298682	G	0.123158	0.0191722	1.33216e-10	6.9652e-09	2.641e-07
Adipocyte	PIGP	21_37072590_A_G	rs2298682	G	-0.135195	0.0331523	4.56994e-05	0.00110455	0.00909237
Adipocyte	TTC3_AS1	21_37074019_A_G	rs8128474	G	0.197417	0.037689	1.64543e-07	3.75308e-06	6.68249e-05
Adipocyte	HLCS	21_37231180_A_C	rs2835678	C	-0.0873038	0.0164174	1.05227e-07	0.00011437	0.00133273
Adipocyte	C2CD2	21_41936574_G_A	rs35013385	A	-0.121101	0.0242598	5.98887e-07	0.000204783	0.00220383
Adipocyte	NDUFV3	21_42834304_CTCCTGCCTGATTT_C	rs61182080	C	-0.0983157	0.0201736	1.10085e-06	5.28317e-05	0.000694115
Adipocyte	UBE2G2	21_44758382_A_T	rs658637	T	-0.0862876	0.0214409	5.71551e-05	0.00714399	0.0409716
Adipocyte	PCBP3	21_45765699_G_T	rs2838993	T	0.259868	0.0555099	2.86888e-06	7.61169e-05	0.000949012
Adipocyte	YBEY	21_46188666_G_A	rs2968	A	0.177897	0.0401372	9.41141e-06	0.000768352	0.00662285
Adipocyte	S100B	21_46607171_T_G	rs9978658	G	0.467402	0.064944	7.10582e-13	1.17795e-10	7.00832e-09
Adipocyte	HDHD5	22_17149596_C_A	rs1034859	A	0.219777	0.0408964	7.88358e-08	0.000112406	0.00131403
Adipocyte	BCL2L13	22_17648312_C_T	rs2401163	T	-0.093438	0.021431	1.30272e-05	0.0012931	0.0103988
Adipocyte	MICAL3	22_18034231_C_T	rs390005	T	-0.0974994	0.0198892	9.49198e-07	0.001514	0.0118696
Adipocyte	CLTCL1	22_19215568_G_A	rs712951	A	0.252648	0.0467698	6.69922e-08	1.63845e-05	0.000246076
Adipocyte	HIRA	22_19292118_C_A	rs3761407	A	0.330986	0.0491994	2.11472e-11	2.994e-09	1.23091e-07
Adipocyte	MED15	22_20510653_C_T	rs6000569	T	-0.166232	0.0230034	5.22203e-13	3.08272e-11	2.19023e-09
Adipocyte	ENSG00000286129	22_22247403_A_G	rs11574468	G	0.188044	0.0340003	3.27535e-08	2.0719e-06	3.92802e-05
Adipocyte	ENSG00000290199	22_23924539_T_C	rs5751775	C	0.845792	0.0935596	2.06167e-19	5.0281e-17	1.59981e-14
Adipocyte	ENSG00000279159	22_30189320_AC_A	rs10707434	A	-0.109134	0.0261978	3.11387e-05	0.0055573	0.0337069
Adipocyte	LIMK2	22_31043184_C_T	rs9609200	T	0.16499	0.0383207	1.68421e-05	0.000786031	0.00675255
Adipocyte	FBXO7	22_32479203_G_A	rs11107	A	0.155756	0.0262539	3.01836e-09	2.67144e-07	6.76456e-06
Adipocyte	APOL6	22_35336610_C_T	rs25015	T	-0.24534	0.0314537	6.30669e-15	8.49099e-12	7.14219e-10
Adipocyte	CBY1	22_38714119_G_A	rs5750673	A	-0.112685	0.0274642	4.11398e-05	0.000412302	0.00390327
Adipocyte	MGAT3	22_39354141_T_C	rs137701	C	0.17857	0.0438248	4.6427e-05	0.00292773	0.020289
Adipocyte	ACO2	22_41580474_G_C	rs4822042	C	0.0737409	0.0140267	1.46849e-07	1.34834e-05	0.000208608
Adipocyte	NDUFA6_DT	22_42119191_GAGAT_G	rs10582682	G	-0.144635	0.0341129	2.25635e-05	0.000545875	0.00499964
Adipocyte	PNPLA3	22_43902958_G_A	rs6006453	A	-0.609596	0.101069	1.68225e-09	6.45357e-07	1.40201e-05
Adipocyte	NUP50_DT	22_45131964_C_T	rs547698	T	0.249533	0.0377295	4.13554e-11	1.06694e-07	3.00303e-06
Adipocyte	TTC38	22_46250712_T_C	rs6008320	C	0.148216	0.0375428	7.89797e-05	0.00375593	0.0248068
Adipocyte	GRAMD4	22_46586121_C_G	rs9616063	G	0.129013	0.0331016	9.75666e-05	0.00701654	0.0403672
Adipocyte	TBC1D22A_DT	22_46761242_C_T	rs801643	T	-0.156382	0.0372866	2.76439e-05	0.00830927	0.0462412
Adipocyte	TBC1D22A	22_46763131_T_C	rs801640	C	0.0894174	0.0161664	3.19161e-08	7.41412e-05	0.000930644
Adipocyte	ZBED4	22_49922721_C_T	rs9616209	T	-0.156845	0.0330957	2.2358e-06	0.000117862	0.00136338
ASPC	ENSG00000231606	1_13925545_GA_G	rs143415436	G	0.257801	0.0554408	3.34107e-06	0.000193205	0.00604228
ASPC	KAZN	1_13941726_C_T	rs12133717	T	0.229798	0.0459524	5.71648e-07	3.90597e-05	0.0016533
ASPC	CROCC	1_16470627_T_G	rs192459	G	-0.11377	0.0261575	1.37856e-05	0.00181336	0.0342447
ASPC	PLA2G2A	1_20279352_C_G	rs72647025	G	0.47952	0.0754465	2.13695e-10	4.70044e-08	5.48113e-06
ASPC	RSRP1	1_25235176_G_A	rs55794721	A	-0.0807073	0.0192156	2.67259e-05	0.000550163	0.0144454
ASPC	RHD	1_25257119_C_G	rs72660908	G	-1.11139	0.134809	3.64475e-16	4.30767e-13	2.35007e-10
ASPC	PHACTR4	1_28328558_T_C	rs3753866	C	-0.0952371	0.0206968	4.21589e-06	0.000240042	0.00723071
ASPC	DAB1	1_58539515_G_A	rs12139475	A	-0.575972	0.0895983	2.46686e-10	4.77474e-08	5.48113e-06
ASPC	FGGY_DT	1_59218322_T_C	rs7526027	C	0.396646	0.0757312	1.64121e-07	3.6229e-05	0.0015742
ASPC	LINC01358	1_59221383_T_C	rs2026954	C	0.434187	0.0758089	1.03219e-08	3.23439e-06	0.000193669
ASPC	ITGB3BP	1_63390980_A_G	rs7545044	G	-0.226561	0.0380865	2.78533e-09	4.46027e-07	3.53225e-05
ASPC	LEPR	1_65442790_A_C	rs9436746	C	-0.190952	0.0444413	1.73719e-05	0.00148343	0.0298511
ASPC	PTGFR	1_78534518_T_A	rs4650581	A	-0.25598	0.0622732	3.97987e-05	0.000974526	0.0215537
ASPC	BCL10_AS1	1_85284032_C_G	rs6693365	G	-0.27519	0.0542516	4.08862e-07	6.71879e-05	0.00257511
ASPC	COL24A1	1_85991002_C_T	rs6656538	T	-0.383137	0.0668005	1.00083e-08	8.50557e-07	6.07373e-05
ASPC	ODF2L	1_86364847_G_A	rs1182102	A	0.149141	0.0297994	5.62306e-07	3.4551e-05	0.00154223
ASPC	FRRS1	1_99730652_G_A	rs11166311	A	-0.127571	0.034077	0.000182581	0.00176496	0.033589
ASPC	DRAM2	1_111005555_C_G	rs1149188	G	-0.142561	0.0307955	3.70981e-06	0.000132596	0.00436942
ASPC	WARS2_AS1	1_119130721_G_A	rs10923755	A	-0.210458	0.0334093	3.08085e-10	2.44052e-07	2.13981e-05
ASPC	FLG_AS1	1_152193402_C_T	rs1552991	T	-0.496473	0.0604978	2.4919e-16	6.15064e-14	5.03327e-11
ASPC	PRRX1	1_170350140_A_G	rs1412794	G	-0.111685	0.0249126	7.36047e-06	0.000596377	0.0152511
ASPC	MYOC	1_171628143_T_C	rs235859	C	0.478337	0.0954193	5.61192e-07	0.000292325	0.00854355
ASPC	ENSG00000224228	1_172769866_C_T	rs1492904	T	-0.786625	0.122029	1.1956e-10	5.28983e-09	8.65768e-07
ASPC	LMOD1	1_201831383_T_G	rs2678204	G	-0.314749	0.0573087	4.17192e-08	1.67105e-06	0.000110877
ASPC	CD55	1_207272746_C_G	rs6660254	G	-0.342968	0.064728	1.18074e-07	4.84878e-06	0.000271929
ASPC	LYPLAL1_AS1	1_219589239_C_A	rs2494196	A	-0.260119	0.0519154	5.53472e-07	0.000121145	0.00409933
ASPC	DISC1	1_231835248_C_G	rs6677995	G	0.440213	0.0541208	4.65037e-16	2.85771e-13	1.75392e-10
ASPC	SIPA1L2	1_232288515_TC_T	rs5781688	T	-0.310048	0.0518726	2.42254e-09	1.22636e-06	8.24853e-05
ASPC	SDCCAG8	1_243324559_G_A	rs12058508	A	0.0816195	0.0191911	2.11604e-05	0.00214855	0.0386424
ASPC	AHCTF1	1_246937911_T_G	rs2642980	G	0.13465	0.0275954	1.06907e-06	7.43319e-05	0.00274413
ASPC	SH3YL1	2_242793_G_C	rs62114506	C	0.15587	0.0331445	2.63393e-06	0.000201774	0.00623088
ASPC	TAF1B	2_9826691_T_A	rs10184715	A	0.165583	0.0344802	1.58476e-06	0.0011282	0.024296
ASPC	FAM228B	2_23727330_G_A	rs10779936	A	-0.183922	0.0381455	1.45447e-06	7.17355e-05	0.00268871
ASPC	LCLAT1	2_30655611_T_TAA	rs3030206	TAA	-0.164048	0.0411734	6.81435e-05	0.00255285	0.0442915
ASPC	LTBP1	2_32912514_C_A	rs78676457	A	0.453037	0.0827687	4.76242e-08	6.76557e-05	0.00257511
ASPC	PKDCC	2_41757600_T_G	rs59719560	G	0.144385	0.0318225	5.74788e-06	0.00203137	0.0373558
ASPC	PIGF	2_47014942_G_C	rs72806580	C	-0.158162	0.0327156	1.36457e-06	0.0014694	0.0296903
ASPC	ALMS1	2_73415275_A_C	rs6730785	C	-0.109064	0.0251179	1.41939e-05	0.000558624	0.0145896
ASPC	ANKRD36B	2_97028814_G_C	rs1256987	C	-0.235679	0.0602493	9.25883e-05	0.00132534	0.0278096
ASPC	ANKRD36	2_97560149_A_C	rs2034403	C	0.157819	0.0288502	4.59037e-08	1.17846e-06	8.03644e-05
ASPC	GCC2_AS1	2_108406072_T_C	rs10193149	C	0.221079	0.0530153	3.07806e-05	0.000411607	0.0112277
ASPC	SH3RF3	2_109267397_G_A	rs6755578	A	-0.13856	0.0320372	1.53138e-05	0.00173387	0.0334152
ASPC	PAX8_AS1	2_113221073_C_T	rs7578633	T	-0.817136	0.0973512	8.60808e-17	1.06581e-14	1.04663e-11
ASPC	PAX8	2_113235767_A_C	rs7589901	C	-0.929377	0.115967	2.43677e-15	6.42375e-13	2.86733e-10
ASPC	EPB41L5	2_120184773_G_A	rs7340249	A	0.183873	0.0446229	3.81e-05	0.000634811	0.0159842
ASPC	C2orf27A	2_131786218_C_T	rs6735611	T	-0.133767	0.0297167	6.7855e-06	0.000390105	0.0107608
ASPC	TTC21B	2_166171331_A_G	rs4667881	G	0.082909	0.0191442	1.49154e-05	0.00153211	0.0304561
ASPC	FASTKD1	2_169492121_G_A	rs77434019	A	0.156579	0.0364305	1.76716e-05	0.000833124	0.0192049
ASPC	CYBRD1	2_171523139_C_T	rs115283512	T	-0.147846	0.0281503	1.53495e-07	3.80941e-05	0.00164072
ASPC	DYNC1I2	2_171887911_T_C	rs7355523	C	0.189488	0.030542	5.87767e-10	2.09028e-07	1.86605e-05
ASPC	AGPS	2_177587600_C_T	rs7559521	T	-0.181414	0.0413822	1.17195e-05	0.000285392	0.00839085
ASPC	CALCRL_AS1	2_187178856_A_T	rs4330079	T	-0.22018	0.0349721	3.06685e-10	1.33437e-08	1.87194e-06
ASPC	COL3A1	2_189185054_T_C	rs13028226	C	-0.510949	0.0837578	1.06479e-09	5.59885e-08	6.11479e-06
ASPC	STAT1	2_191204329_T_G	rs12990047	G	-0.201895	0.038399	1.47451e-07	0.000153893	0.00493867
ASPC	CASP8	2_201279205_T_C	rs10931936	C	-0.257329	0.0504692	3.50967e-07	3.07146e-05	0.00143627
ASPC	ARPC2	2_218250385_C_T	rs6736362	T	0.148863	0.0317224	2.73884e-06	0.000215956	0.00658598
ASPC	DOCK10	2_224322691_A_G	rs16865773	G	0.363012	0.079661	5.48049e-06	0.000573384	0.0148431
ASPC	ANKMY1	2_240521955_T_A	rs13394744	A	0.208152	0.041028	3.98275e-07	0.000362596	0.0101835
ASPC	CNTN4	3_2090268_A_T	rs56756167	T	0.917721	0.136307	1.7178e-11	5.92609e-08	6.32545e-06
ASPC	SUMF1	3_4368850_C_T	rs11915920	T	0.207931	0.0279931	1.13291e-13	9.31679e-11	2.40766e-08
ASPC	ENSG00000287720	3_4369063_A_T	rs1618150	T	0.292055	0.0502877	6.79497e-09	1.87736e-06	0.000121287
ASPC	GRM7	3_7487940_T_C	rs9818917	C	-0.329672	0.0656512	5.1554e-07	0.000627497	0.0158815
ASPC	SEC13	3_10260488_G_A	rs394558	A	0.134039	0.0297153	6.52827e-06	0.000996615	0.0219434
ASPC	SH3BP5	3_15323002_G_T	rs77511673	T	0.171579	0.0390136	1.0975e-05	0.00231516	0.0407435
ASPC	ZNF385D	3_22366286_G_T	rs28452093	T	0.286084	0.0554657	2.51507e-07	0.000159904	0.00509825
ASPC	CLASP2	3_34141741_G_A	rs6772079	A	0.0683243	0.0147233	3.48774e-06	0.00263253	0.0453535
ASPC	EIF1B_AS1	3_40049322_A_G	rs4676460	G	0.167529	0.038917	1.68315e-05	0.00101247	0.022193
ASPC	ENTPD3_AS1	3_40453199_T_C	rs7641495	C	-0.15473	0.0357341	1.50553e-05	0.000254912	0.00753986
ASPC	ZBTB47_AS1	3_42602524_CAG_C	rs10588617	C	-0.145447	0.0297164	1.0062e-06	0.00012432	0.00415247
ASPC	GLT8D1	3_52594040_C_A	rs2577831	A	0.118427	0.0307765	0.000119803	0.00126297	0.0269616
ASPC	SUCLG2_DT	3_67672732_G_A	rs13076947	A	-0.204742	0.0472534	1.48578e-05	0.000823949	0.019083
ASPC	ZNF717	3_75819999_A_G	rs9865151	G	-0.141962	0.0361841	8.77774e-05	0.00139853	0.0290965
ASPC	CLDND1	3_98373716_G_A	rs7638805	A	0.158411	0.0387217	4.38978e-05	0.00189054	0.0353919
ASPC	COL8A1	3_99434727_G_A	rs58984864	A	0.27443	0.0612393	7.56225e-06	0.000956153	0.021243
ASPC	PARP14	3_122721218_C_T	rs13071069	T	-0.248765	0.0512321	1.23592e-06	0.000215018	0.00658598
ASPC	SEC22A	3_123264494_ACT_A	rs71623617	A	0.138016	0.0276514	6.07864e-07	8.78306e-05	0.0031478
ASPC	AADAC	3_151838573_A_C	rs67350768	C	-0.695105	0.103306	2.43292e-11	4.80017e-08	5.48113e-06
ASPC	AADACL2_AS1	3_151838573_A_C	rs67350768	C	-0.345825	0.0633646	5.12933e-08	0.000110712	0.00382815
ASPC	LINC00886	3_156801238_C_T	rs1835372	T	-0.256011	0.0502925	3.65928e-07	3.16423e-05	0.0014657
ASPC	RSRC1	3_158010377_G_A	rs62280277	A	0.127328	0.0297359	1.86809e-05	0.00260879	0.0451027
ASPC	ENSG00000289884	3_164399819_C_T	rs9825566	T	-0.309607	0.0496488	4.5893e-10	7.01793e-09	1.11155e-06
ASPC	ZMAT3	3_179442087_G_A	rs60388496	A	0.282887	0.0527494	1.00031e-07	3.58086e-05	0.00156982
ASPC	APOD	3_195567882_G_T	rs9886989	T	-0.369626	0.0541976	9.16984e-12	1.25538e-08	1.81291e-06
ASPC	SDHAP1	3_195763413_T_C	rs2550261	C	0.252445	0.0564448	8.06614e-06	0.000673681	0.0167059
ASPC	MUC20_OT1	3_195934218_C_A	rs6785037	A	0.252236	0.0430091	4.51484e-09	5.68172e-06	0.000309969
ASPC	ZNF718	4_139278_G_A	rs61792254	A	0.228938	0.0386687	3.65317e-09	5.12039e-07	3.99065e-05
ASPC	ENSG00000251652	4_1148530_A_T	rs28569895	T	-0.306166	0.0637947	1.69018e-06	0.00140843	0.0291788
ASPC	UVSSA	4_1353586_C_T	rs6847321	T	0.274288	0.0594658	4.12533e-06	0.000764559	0.0181352
ASPC	GRK4	4_2944649_C_T	rs2471349	T	-0.318309	0.0590884	7.55114e-08	2.7007e-06	0.000165755
ASPC	ENSG00000288075	4_9068229_A_C	rs35025154	C	0.296192	0.0489387	1.45923e-09	8.07667e-08	8.26176e-06
ASPC	CC2D2A	4_15657425_A_G	rs4698408	G	-0.154757	0.0274092	1.67248e-08	8.53538e-07	6.07373e-05
ASPC	FAM114A1	4_38909109_A_G	rs10026487	G	0.144185	0.0263069	4.31099e-08	3.20859e-05	0.00147235
ASPC	APBB2	4_41175673_T_A	rs10050200	A	-0.102694	0.0197321	1.9541e-07	4.93533e-05	0.00198627
ASPC	ATP8A1	4_42576215_T_C	rs62302291	C	0.223218	0.0485072	4.2397e-06	0.000873293	0.0199436
ASPC	CENPC	4_67580277_C_T	rs34511365	T	-0.100965	0.0213676	2.3235e-06	0.000362608	0.0101835
ASPC	UBA6_DT	4_67741216_T_C	rs2319658	C	0.663519	0.0891247	1.07995e-13	8.37252e-12	2.64001e-09
ASPC	ANKRD17_DT	4_73263468_G_A	rs4072	A	0.172102	0.0313906	4.26681e-08	4.86095e-06	0.000271929
ASPC	NAAA	4_75935287_T_A	rs11732759	A	0.120564	0.029713	4.99193e-05	0.00239556	0.0420078
ASPC	FAM13A	4_88968253_T_A	rs2446306	A	-0.161235	0.0318761	4.28364e-07	0.000153866	0.00493867
ASPC	ENSG00000246090	4_99156592_G_A	rs16996598	A	-0.251782	0.0627809	6.13934e-05	0.00174568	0.0334326
ASPC	BDH2	4_103101383_T_C	rs17215785	C	0.231277	0.0475374	1.34471e-06	3.36231e-05	0.00151458
ASPC	FAM241A	4_112153589_T_C	rs4834222	C	-0.215989	0.0552264	9.27996e-05	0.00269517	0.0459562
ASPC	USP38_DT	4_143127883_T_C	rs7663553	C	-0.203739	0.0488381	3.06593e-05	0.000377352	0.0105273
ASPC	ENSG00000251600	4_143514870_GA_G	rs34359057	G	-0.19963	0.0457421	1.28843e-05	0.00173308	0.0334152
ASPC	ARFIP1	4_152939020_G_A	rs1105889	A	0.0673461	0.0161389	3.018e-05	0.000815472	0.019001
ASPC	FRG1_DT	4_189968367_T_C	rs80294196	C	0.242104	0.0485409	6.2878e-07	1.15396e-05	0.000581548
ASPC	ENSG00000248994	5_2001922_A_G	rs4398680	G	0.305734	0.0529089	7.7532e-09	1.80581e-06	0.00011822
ASPC	NSUN2	5_6600680_T_C	rs3776446	C	-0.209717	0.040037	1.67307e-07	9.00772e-06	0.000465557
ASPC	CDH12	5_22659672_T_C	rs6888927	C	-1.07593	0.0511146	2.10678e-89	6.70585e-87	3.29257e-83
ASPC	CARD6	5_40840101_C_A	rs62357600	A	-0.201502	0.0459981	1.21737e-05	0.00276363	0.0469531
ASPC	GHR	5_42523070_T_C	rs4129472	C	0.130625	0.0255502	3.18527e-07	4.67399e-05	0.00189664
ASPC	PPWD1	5_65628581_C_T	rs12153235	T	-0.110806	0.0289637	0.00013108	0.00294901	0.0492505
ASPC	CCDC125	5_69166031_T_TA	rs8192258	TA	0.173224	0.0426498	4.93839e-05	0.0020612	0.0374833
ASPC	FCHO2	5_72883459_A_G	rs7736396	G	0.104212	0.0252877	3.80061e-05	0.00298945	0.0497566
ASPC	ATG10	5_82110585_G_C	rs112851871	C	0.191777	0.0370535	2.29434e-07	1.4031e-05	0.0006821
ASPC	EDIL3	5_84688730_G_A	rs10050693	A	-0.449188	0.0946364	2.08935e-06	0.00284725	0.0478767
ASPC	PRR16	5_120750210_G_C	rs10053752	C	0.297599	0.0563614	1.30085e-07	0.000174017	0.00547707
ASPC	ENSG00000283782	5_132478399_C_G	rs7719499	G	0.313203	0.0479493	6.79551e-11	3.13514e-09	5.70131e-07
ASPC	TXNDC15	5_134887903_A_G	rs3733897	G	0.453068	0.0643868	2.34127e-12	4.21801e-10	8.62935e-08
ASPC	CYSTM1	5_140298628_A_G	rs1529693	G	-0.0795602	0.0185558	1.80834e-05	0.000729966	0.017643
ASPC	DIAPH1	5_141631309_T_C	rs2735188	C	0.172394	0.0343414	5.23856e-07	6.35137e-05	0.00245553
ASPC	SAP30L_AS1	5_154252926_T_G	rs4958719	G	-0.175671	0.0391204	7.16663e-06	0.000646924	0.0162061
ASPC	GALNT10	5_154310857_C_A	rs9986119	A	-0.204173	0.0387675	1.40085e-07	5.4113e-06	0.000298534
ASPC	SGCD	5_156326048_A_C	rs10058119	C	-0.106566	0.0243595	1.2182e-05	0.000769932	0.0181748
ASPC	DBN1	5_177436518_G_C	rs1130857	C	0.131739	0.0325714	5.26559e-05	0.00253441	0.0441338
ASPC	MAPK9	5_180230184_A_G	rs58528869	G	-0.176039	0.0364962	1.43669e-06	0.000294844	0.00856619
ASPC	ECI2	6_4112007_T_G	rs664299	G	-0.188296	0.041426	5.5512e-06	0.00173541	0.0334152
ASPC	GUSBP2	6_26939010_A_G	rs9368476	G	-0.405153	0.0693819	7.11699e-09	1.82181e-07	1.68775e-05
ASPC	TSBP1_AS1	6_32681899_G_T	rs9275109	T	0.277184	0.0649564	2.02534e-05	0.00226606	0.0401673
ASPC	UHRF1BP1	6_34611874_A_G	rs2814980	G	0.158019	0.0414413	0.000138039	0.00284178	0.0478767
ASPC	ENSG00000223786	6_73977981_C_A	rs56290753	A	0.544581	0.12228	8.58701e-06	0.00129494	0.027324
ASPC	ENSG00000271945	6_77365226_C_T	rs1342639	T	-0.666627	0.107278	5.42306e-10	7.27762e-07	5.3333e-05
ASPC	SMIM8	6_87105241_A_G	rs2025489	G	0.157514	0.035494	9.16914e-06	7.24517e-05	0.00269498
ASPC	AK9	6_109778632_T_C	rs35299411	C	-0.203726	0.0474568	1.78951e-05	0.000447251	0.0119348
ASPC	TUBE1	6_112038340_G_A	rs6909893	A	0.206899	0.0479354	1.63578e-05	0.000428383	0.0116208
ASPC	ENSG00000253194	6_119027102_C_A	rs794249	A	-0.285421	0.0422195	1.43633e-11	4.64878e-09	8.07902e-07
ASPC	FAM184A	6_119095307_G_T	rs6569038	T	0.341259	0.0569188	2.1387e-09	1.66085e-07	1.59897e-05
ASPC	LAMA2	6_129928561_C_G	rs13192411	G	-0.206797	0.0420007	8.50065e-07	0.00156544	0.0308688
ASPC	AHI1	6_135302695_C_T	rs2207000	T	-0.12499	0.0224539	2.6535e-08	7.27388e-07	5.3333e-05
ASPC	HIVEP2	6_143332016_C_T	rs9399440	T	-0.151179	0.027104	2.44869e-08	1.40182e-05	0.0006821
ASPC	PHACTR2	6_143546199_G_T	rs9484764	T	0.149918	0.0332641	6.61986e-06	0.00165563	0.0325166
ASPC	FNDC1	6_159524252_C_G	rs408557	G	-0.456457	0.0961858	2.11285e-06	0.00069094	0.0169626
ASPC	ENSG00000286533	6_159767859_T_C	rs9347340	C	-0.370623	0.0798627	3.6224e-06	0.000168132	0.005326
ASPC	SMOC2	6_168406108_A_C	rs9346545	C	0.275682	0.0580406	2.04159e-06	0.000750342	0.0179716
ASPC	AMZ1	7_2762169_C_T	rs798489	T	0.15189	0.0306206	7.12071e-07	9.85847e-05	0.00350761
ASPC	SDK1	7_3338858_G_C	rs4363091	C	0.22272	0.0505772	1.06604e-05	0.000697824	0.0170129
ASPC	C1GALT1	7_7194956_A_C	rs10257835	C	0.139559	0.0321873	1.46325e-05	0.00136837	0.0285902
ASPC	BBS9	7_33497513_G_A	rs17726934	A	0.0975749	0.018873	2.34677e-07	3.25745e-05	0.00148093
ASPC	EEPD1	7_36158938_T_C	rs2700908	C	0.178854	0.0381999	2.87939e-06	0.000456738	0.0121221
ASPC	AMPH	7_38433988_A_C	rs78867358	C	1.03586	0.146081	1.37202e-12	1.01766e-10	2.49836e-08
ASPC	ZNF273	7_64913464_C_T	rs3813700	T	0.161131	0.0413072	9.64633e-05	0.000802401	0.0188507
ASPC	CCT6P3	7_65045129_A_C	rs11762549	C	0.168818	0.0375085	6.8767e-06	6.00013e-05	0.00233815
ASPC	TPST1	7_66483762_G_A	rs6960848	A	-0.103709	0.0251436	3.7199e-05	0.00043801	0.0117521
ASPC	GALNT17	7_71114501_T_C	rs7788527	C	0.410563	0.0690928	2.9013e-09	3.32585e-06	0.000196746
ASPC	MLXIPL	7_73627755_C_T	rs62466318	T	0.26686	0.0658138	5.08935e-05	0.00189574	0.0353919
ASPC	DTX2P1_UPK3BP1_PMS2P11	7_76502495_C_G	rs6963784	G	-0.13722	0.0344153	6.74747e-05	0.00227828	0.0402386
ASPC	POMZP3	7_76560405_G_T	rs484378	T	-0.279461	0.0376855	1.52289e-13	9.97935e-12	2.88227e-09
ASPC	LINC03009	7_76569615_G_A	rs2533952	A	-0.103382	0.0168293	8.17465e-10	5.60419e-08	6.11479e-06
ASPC	SEMA3C	7_80986541_T_C	rs860462	C	0.156443	0.0337106	3.47315e-06	0.00253477	0.0441338
ASPC	COL1A2	7_94426732_G_T	rs2621215	T	-0.163843	0.0317126	2.39045e-07	0.000134234	0.00437169
ASPC	LAMB1	7_107991336_C_T	rs4730284	T	0.238263	0.046837	3.7015e-07	0.000126478	0.004196
ASPC	DOCK4	7_112092390_C_T	rs10273234	T	0.230803	0.0323052	9.08675e-13	3.37877e-10	7.21294e-08
ASPC	FOXP2	7_114560479_G_A	rs4355713	A	-0.11644	0.0252011	3.83238e-06	0.000930395	0.0207647
ASPC	ENSG00000242588	7_128533903_G_A	rs6976331	A	0.0956231	0.0187037	3.19312e-07	3.88974e-05	0.0016533
ASPC	CALD1	7_134892089_A_G	rs17168118	G	-0.0989258	0.0190286	2.01078e-07	0.000108518	0.00377888
ASPC	RHEB	7_151270789_C_T	rs6464136	T	0.12079	0.0267651	6.45301e-06	0.00174993	0.0334326
ASPC	ERICH1	8_653117_C_T	rs28547427	T	0.153316	0.0251776	1.14979e-09	5.6815e-07	4.35878e-05
ASPC	ENSG00000284606	8_8232171_G_C	rs2980484	C	0.232552	0.0446524	1.94744e-07	1.16073e-05	0.000581548
ASPC	FAM85B	8_8646085_A_C	rs12675306	C	-0.180145	0.0419597	1.76995e-05	0.00225073	0.0401673
ASPC	DLC1	8_13639803_G_A	rs7837941	A	0.121604	0.0198889	9.74115e-10	6.52114e-07	4.92597e-05
ASPC	SLC20A2	8_42493658_C_G	rs6988165	G	0.0758028	0.0201246	0.000165828	0.00182395	0.0343127
ASPC	PXDNL	8_51755611_G_A	rs12678646	A	-0.284313	0.068478	3.35586e-05	0.00104253	0.0226496
ASPC	MMP16	8_88625690_T_C	rs9297524	C	0.347582	0.0602917	8.41879e-09	3.12531e-06	0.000189448
ASPC	RIPK2_DT	8_89721043_T_C	rs35489404	C	-0.158195	0.0314229	4.83902e-07	0.000661542	0.0164882
ASPC	DOCK8	9_202399_G_C	rs643058	C	-0.393993	0.0621137	2.45749e-10	1.33001e-07	1.33273e-05
ASPC	ZDHHC21	9_14643701_T_A	rs10961634	A	-0.264969	0.0400512	4.36772e-11	1.09055e-08	1.63124e-06
ASPC	FREM1	9_14884019_A_G	rs7021013	G	-0.160269	0.0367741	1.31531e-05	0.00205147	0.0374451
ASPC	LINC01239	9_22718811_A_G	rs1020464	G	-0.167566	0.037488	7.83878e-06	0.00215773	0.0386658
ASPC	APTX	9_33084734_A_G	rs12554192	G	-0.14502	0.0303408	1.76978e-06	0.00029956	0.008652
ASPC	LINC01504	9_72296332_G_C	rs11143240	C	0.493072	0.0623364	3.0936e-15	9.80105e-13	4.01026e-10
ASPC	CENPP	9_92189537_A_G	rs3858097	G	0.197342	0.0354934	2.73736e-08	2.24498e-06	0.000140727
ASPC	ERCC6L2_AS1	9_95863209_AT_A	rs35705755	A	0.346018	0.0559621	6.69571e-10	6.25651e-08	6.53605e-06
ASPC	ERP44	9_99717514_G_A	rs80347791	A	0.145807	0.036554	6.76417e-05	0.0014184	0.0292535
ASPC	INVS	9_100301871_A_G	rs10989049	G	0.10605	0.0225363	2.53875e-06	8.42275e-05	0.00304086
ASPC	LPAR1	9_111093439_G_A	rs9918944	A	0.160009	0.0308096	2.08422e-07	9.93347e-05	0.00350887
ASPC	CAMK1D	10_12406089_G_A	rs12254030	A	0.253602	0.049466	2.98175e-07	0.000699918	0.0170129
ASPC	RSU1	10_16817401_G_C	rs2248852	C	0.124501	0.0274216	5.64362e-06	0.00181336	0.0342447
ASPC	CCDC7	10_32800272_A_T	rs2095555	T	-0.308225	0.0478916	1.37264e-10	1.76346e-07	1.66511e-05
ASPC	CCNY_AS1	10_35343665_T_C	rs2474517	C	0.156791	0.0305299	2.86763e-07	5.26098e-05	0.00210011
ASPC	ENSG00000291065	10_41841184_A_G	rs11266140	G	-0.287118	0.061618	3.21807e-06	0.000107667	0.00377604
ASPC	ENSG00000285803	10_49808947_A_G	rs12764297	G	0.129431	0.0321918	5.83052e-05	0.00292763	0.0490602
ASPC	WASHC2A	10_50044737_C_G	rs75357288	G	-0.252259	0.0552003	5.13673e-06	0.000118408	0.00403739
ASPC	PRKG1	10_50586214_G_A	rs2983364	A	-0.220306	0.0252605	3.0703e-18	3.9968e-15	4.90608e-12
ASPC	ADK	10_74230154_C_T	rs4564273	T	-0.108447	0.0204252	1.10217e-07	7.03307e-06	0.000375352
ASPC	LRMDA	10_75431683_C_A	rs55922628	A	0.342299	0.0417744	2.58673e-16	6.39822e-13	2.86733e-10
ASPC	NUTM2B_AS1	10_79686303_T_C	rs140765424	C	-0.219997	0.0377709	5.83854e-09	2.9542e-07	2.50089e-05
ASPC	GRID1	10_86350383_G_A	rs1078790	A	0.633433	0.0975915	9.19951e-11	1.47886e-08	2.017e-06
ASPC	FAS	10_88999856_A_G	rs2147420	G	0.270313	0.0381789	1.51645e-12	3.31687e-10	7.21294e-08
ASPC	HPSE2	10_98539446_G_A	rs10444018	A	-0.555269	0.0801396	4.47925e-12	4.77172e-09	8.07902e-07
ASPC	WDR11	10_120851145_T_C	rs11199598	C	-0.0851739	0.0209799	4.93049e-05	0.00102691	0.0224094
ASPC	CPXM2	10_123893668_A_G	rs28624661	G	-0.300041	0.0567697	1.2897e-07	0.000134445	0.00437169
ASPC	MGMT	10_129470629_G_A	rs1711651	A	0.132885	0.027588	1.47754e-06	0.000681461	0.0168139
ASPC	APIP	11_34884440_T_C	rs55672020	C	0.415476	0.0673771	7.50112e-10	4.05614e-08	4.97891e-06
ASPC	PDHX	11_34995816_C_A	rs7808	A	-0.129676	0.0313843	3.62039e-05	0.00145294	0.0296903
ASPC	DDB2	11_47196332_A_C	rs7130006	C	-0.168123	0.0428048	8.62387e-05	0.00123186	0.0264124
ASPC	ENSG00000254604	11_70391924_T_C	rs7942766	C	-0.15369	0.0278362	3.40025e-08	2.26424e-06	0.000140727
ASPC	RNF169	11_74844011_C_T	rs3814726	T	0.231757	0.032889	1.8774e-12	2.83978e-10	6.63967e-08
ASPC	XRRA1	11_74848863_G_T	rs10751241	T	0.413278	0.0478013	5.61768e-18	4.44089e-16	7.26826e-13
ASPC	CLNS1A	11_77814890_G_GT	rs111773958	GT	-0.161441	0.0348031	3.61178e-06	4.11691e-05	0.00170324
ASPC	NOX4	11_89357648_C_T	rs317191	T	-0.25681	0.0487494	1.38507e-07	1.83819e-05	0.000876265
ASPC	ZC3H12C	11_110088376_AGCAGGT_A	rs67842654	A	-0.13736	0.0322653	2.09393e-05	0.00190583	0.0354456
ASPC	DSCAML1	11_117817510_G_C	rs610226	C	0.784857	0.126777	6.36881e-10	1.17573e-06	8.03644e-05
ASPC	OAF	11_120184618_C_G	rs73004764	G	-0.335049	0.0634863	1.36824e-07	4.50565e-05	0.00184356
ASPC	SNX19	11_130911580_C_G	rs3751038	G	0.198435	0.0400705	7.46595e-07	4.12416e-05	0.00170324
ASPC	CLEC2D	12_9652637_T_G	rs10844327	G	-0.286851	0.0550833	2.20839e-07	9.87992e-06	0.000505317
ASPC	ENSG00000283240	12_16363776_T_C	rs3759207	C	-0.668309	0.0871018	4.82432e-14	8.6029e-12	2.64001e-09
ASPC	MGST1	12_16373571_G_A	rs1558764	A	-0.130656	0.0236064	3.12223e-08	3.8861e-06	0.000227152
ASPC	PDE3A	12_20426458_G_C	rs7488780	C	-0.318518	0.0526411	1.50362e-09	8.91585e-07	6.25383e-05
ASPC	ST8SIA1	12_22265822_A_G	rs11046353	G	-0.260316	0.042557	1.08719e-09	4.05225e-07	3.26173e-05
ASPC	SLC38A4_AS1	12_46345957_C_T	rs11613912	T	0.294455	0.0516113	1.17877e-08	8.46176e-06	0.000441992
ASPC	ENSG00000257496	12_46345957_C_T	rs11613912	T	0.307713	0.0646688	1.98809e-06	0.000917614	0.020573
ASPC	CERS5	12_50073986_G_A	rs706793	A	0.101888	0.0251663	5.17241e-05	0.000618727	0.0157407
ASPC	LRIG3	12_58437408_A_G	rs35840445	G	0.0978343	0.0228886	1.92183e-05	0.00145941	0.0296903
ASPC	PRANCR	12_70155737_G_A	rs7296613	A	0.21405	0.0428802	6.03939e-07	0.000117394	0.0040308
ASPC	TBC1D15	12_71539585_T_C	rs2700172	C	0.121234	0.0271996	8.35808e-06	0.00196929	0.0364877
ASPC	NAV3	12_77340214_A_T	rs12305743	T	0.187179	0.0260432	6.63759e-13	1.57085e-09	2.9665e-07
ASPC	MEDAG	13_30906286_T_C	rs35653334	C	0.183275	0.0424595	1.59518e-05	0.00268718	0.0459562
ASPC	B3GLCT	13_31182376_C_T	rs9571084	T	0.2485	0.053316	3.19397e-06	0.000362957	0.0101835
ASPC	FRY	13_31631263_C_A	rs7332759	A	-0.341405	0.0756697	6.70709e-06	0.00168915	0.0330427
ASPC	COG6	13_39638280_G_A	rs4254189	A	-0.15187	0.0292866	2.18245e-07	1.89787e-05	0.000896013
ASPC	DNAJC15	13_43029998_AAAG_A	rs71777033	A	-0.236291	0.0497348	2.0676e-06	0.000223033	0.00675984
ASPC	CCDC122	13_43823785_C_A	rs9533635	A	0.319096	0.0433455	2.07789e-13	1.26742e-11	3.45724e-09
ASPC	ATP11A	13_112719117_T_C	rs282566	C	0.130965	0.0309053	2.3041e-05	0.00146878	0.0296903
ASPC	UPF3A	13_114287680_T_C	rs7327124	C	-0.196477	0.0367939	9.58776e-08	5.77985e-05	0.00227032
ASPC	ENSG00000237356	14_53213844_C_T	rs61986918	T	0.249555	0.0400574	4.7334e-10	3.11477e-08	4.02461e-06
ASPC	ATG14	14_55267139_G_A	rs113146592	A	0.109741	0.0245152	7.67074e-06	0.000816541	0.019001
ASPC	ZBTB1	14_64571565_T_C	rs117289578	C	-0.192479	0.0448693	1.81928e-05	0.000321679	0.00923652
ASPC	FLRT2	14_85669027_T_C	rs66562524	C	0.233457	0.0456096	3.09036e-07	1.18135e-05	0.0005859
ASPC	LINC02328	14_85730360_T_C	rs1028578	C	0.377383	0.0737762	3.26698e-07	7.90275e-05	0.00287426
ASPC	GALC	14_87967541_TA_T	rs112022320	T	-0.186273	0.0439891	2.33938e-05	0.000431044	0.0116287
ASPC	SPATA7	14_88360497_C_A	rs12586714	A	0.115749	0.0285049	4.92393e-05	0.00129664	0.027324
ASPC	TC2N	14_91773676_CATTT_C	rs79413673	C	0.396357	0.0632337	3.79742e-10	3.61415e-07	2.95758e-05
ASPC	MARK3	14_103412687_G_A	rs4900574	A	0.109793	0.0175718	4.21417e-10	3.41982e-08	4.30547e-06
ASPC	ENSG00000291259	15_28701105_C_T	rs75239160	T	-0.313209	0.0632952	9.62109e-07	3.55008e-05	0.00156982
ASPC	HERC2	15_28701152_G_C	rs78929678	C	0.149035	0.0357037	3.06739e-05	0.00205101	0.0374451
ASPC	CCDC32	15_40541180_C_T	rs28647196	T	-0.181633	0.0413184	1.17102e-05	0.00142395	0.0292535
ASPC	GALK2	15_49229792_G_A	rs2247517	A	0.094041	0.0209759	7.38435e-06	0.000338269	0.00965639
ASPC	GABPB1_AS1	15_50283615_A_C	rs113507320	C	0.507406	0.0570826	6.59088e-19	7.31512e-17	1.79586e-13
ASPC	RAB27A	15_55285105_T_C	rs11629613	C	0.315003	0.0689461	5.17675e-06	0.000903432	0.0203479
ASPC	PIGB	15_55332404_G_C	rs35715239	C	0.176302	0.0381804	3.96645e-06	0.000250455	0.00745294
ASPC	PIAS1	15_67950927_T_C	rs59998958	C	0.107152	0.022954	3.05237e-06	0.000883496	0.0200603
ASPC	SCAPER	15_76386351_A_G	rs4886800	G	0.104381	0.0198028	1.36561e-07	5.81197e-06	0.000313591
ASPC	LINC02253	15_97881699_C_T	rs11073584	T	-0.254021	0.057506	1.00996e-05	0.00169604	0.0330458
ASPC	ENSG00000259363	15_99814712_A_C	rs13329422	C	-0.353433	0.053088	3.30808e-11	1.9779e-08	2.62472e-06
ASPC	CERS3_AS1	15_100378274_A_G	rs2585235	G	-0.344264	0.0622416	3.42894e-08	1.99629e-06	0.000127296
ASPC	ENSG00000290192	16_21218265_C_T	rs28555980	T	-0.0821857	0.0172328	1.85166e-06	0.00154867	0.0306611
ASPC	KATNIP	16_28127756_G_A	rs33042	A	0.151465	0.0333081	5.55921e-06	0.000867188	0.0198967
ASPC	ENSG00000288632	16_29340651_T_A	rs4429321	A	-0.0949818	0.0223404	2.1286e-05	0.00129313	0.027324
ASPC	CDH13	16_82628560_C_A	rs77998939	A	-0.741922	0.148885	6.8835e-07	0.00211942	0.0383999
ASPC	ZDHHC7	16_85009937_C_T	rs9935369	T	-0.15461	0.0364754	2.30539e-05	0.0026956	0.0459562
ASPC	CCDC144BP	17_18360257_C_A	rs8067462	A	0.358745	0.0712192	4.77487e-07	6.93344e-05	0.00261871
ASPC	WSB1	17_27278998_C_A	rs9902474	A	-0.066626	0.014755	6.32355e-06	0.000386172	0.0107125
ASPC	ENSG00000290928	17_30576475_T_C	rs216411	C	0.168369	0.0373276	6.57984e-06	0.00280933	0.0475648
ASPC	KANSL1	17_45985237_A_G	rs6503453	G	-0.123447	0.0286357	1.62705e-05	0.00152335	0.0304051
ASPC	ENSG00000291175	17_46025316_C_CT	rs1491446284	CT	-0.206807	0.0410321	4.7113e-07	0.000249215	0.00745294
ASPC	NSF	17_46095313_G_A	rs7211983	A	0.464866	0.0619606	6.36044e-14	6.5461e-12	2.29581e-09
ASPC	MRPL45P2	17_47441593_GA_G	rs57948692	G	-0.158644	0.034987	5.84522e-06	0.000121895	0.00409933
ASPC	ENSG00000291117	17_64841483_T_C	rs2005538	C	-0.234394	0.0513977	5.48826e-06	0.000588431	0.0151267
ASPC	PRKCA	17_66286976_G_A	rs12449798	A	-0.169407	0.0351697	1.46385e-06	0.000886575	0.0200603
ASPC	PITPNC1	17_67569387_T_C	rs3760216	C	0.191963	0.0360255	1.05255e-07	5.4508e-05	0.00215834
ASPC	ENSG00000290646	17_68073785_T_G	rs9330556	G	0.159452	0.0382362	3.06953e-05	0.00111571	0.0241327
ASPC	ENSG00000291214	17_68079426_A_G	rs62084742	G	0.151887	0.0242763	4.02253e-10	1.09635e-08	1.63124e-06
ASPC	WIPI1	17_68426017_A_G	rs12946747	G	-0.156079	0.0349006	7.82885e-06	0.00214834	0.0386424
ASPC	ABCA8	17_68959534_T_A	rs34944606	A	-0.147206	0.0251033	4.5274e-09	3.51263e-07	2.92322e-05
ASPC	SLC38A10	17_81660537_T_C	rs68177983	C	0.177364	0.040196	1.0449e-05	0.000758934	0.0180892
ASPC	NAPG	18_10527640_A_G	rs520218	G	-0.197555	0.0391787	4.68935e-07	0.000194717	0.00605103
ASPC	IMPA2	18_11993039_A_G	rs606105	G	0.265211	0.048196	4.09244e-08	7.76704e-06	0.000410066
ASPC	CEP192	18_12959060_C_T	rs12954256	T	-0.0886188	0.0207023	1.87133e-05	0.00151441	0.03035
ASPC	PIGN	18_62196065_G_A	rs17069544	A	-0.239627	0.0415026	8.22748e-09	2.85958e-07	2.46325e-05
ASPC	CERS4	19_8205552_T_C	rs2016145	C	0.247717	0.0467832	1.22264e-07	4.12802e-05	0.00170324
ASPC	COL5A3	19_10379726_A_G	rs280500	G	0.298807	0.0680667	1.14863e-05	0.000574376	0.0148431
ASPC	ENSG00000269237	19_21396736_T_C	rs7257857	C	-0.485914	0.0618936	4.92496e-15	9.68114e-14	6.79063e-11
ASPC	ZNF429	19_21481399_G_C	rs75977167	C	-0.204607	0.0373523	4.45276e-08	4.87367e-06	0.000271929
ASPC	ZNF100	19_21727146_G_A	rs7246400	A	-0.284836	0.045362	3.61057e-10	1.98169e-07	1.80187e-05
ASPC	ZNF208	19_22044630_C_T	rs409439	T	0.348381	0.0650924	9.698e-08	4.83696e-06	0.000271929
ASPC	ZNF83	19_52615776_T_C	rs7257138	C	0.140426	0.0227881	7.25774e-10	1.49962e-07	1.47263e-05
ASPC	PROCR	20_35105374_T_G	rs112777695	G	0.38127	0.0581702	5.88465e-11	4.82849e-10	9.48315e-08
ASPC	CHD6	20_41416933_G_C	rs742433	C	-0.0838399	0.0199825	2.72904e-05	0.000733029	0.017643
ASPC	SNX21	20_45833206_G_C	rs56160013	C	0.104087	0.0244533	2.09039e-05	0.00226324	0.0401673
ASPC	ENSG00000233783	21_26055276_C_T	rs2830029	T	-0.154552	0.0327982	2.50282e-06	0.000492968	0.0130133
ASPC	TTC3	21_37237438_A_G	rs9305614	G	-0.116714	0.0221559	1.38522e-07	1.66664e-05	0.000802274
ASPC	COL6A1	21_46000847_G_A	rs7283989	A	-0.129767	0.0263449	8.41413e-07	0.000404742	0.0111021
ASPC	PARVB	22_44310934_A_G	rs12158741	G	0.26834	0.0556098	1.51041e-06	0.00202441	0.0373558
ASPC	FAM118A	22_45309360_G_T	rs226503	T	-0.85343	0.111582	2.42918e-14	1.4182e-12	5.35643e-10
ASPC	TAFA5	22_49263678_G_A	rs2177319	A	-0.377081	0.0666817	1.64481e-08	7.89998e-05	0.00287426
Endothelial	KIF1B	1_10211630_C_G	rs11121529	G	0.137067	0.0276069	7.04747e-07	8.75312e-05	0.00319392
Endothelial	NBPF1	1_16113897_C_T	rs7543472	T	-0.220729	0.0475255	3.59052e-06	0.000644779	0.0156462
Endothelial	RSRP1	1_25235176_G_A	rs55794721	A	-0.0802641	0.0175242	4.66036e-06	6.2053e-05	0.00250552
Endothelial	RHD	1_25257119_C_G	rs72660908	G	-1.01589	0.134372	9.81473e-14	1.13471e-10	2.9419e-08
Endothelial	INPP5B	1_37876744_C_T	rs56121826	T	0.186488	0.0380087	9.39803e-07	8.40486e-05	0.00313355
Endothelial	MAST2	1_46163981_A_C	rs6671303	C	0.129327	0.0302367	1.90472e-05	0.000281163	0.00805238
Endothelial	SPATA6	1_48110973_CAAAAT_C	rs5773989	C	-0.137523	0.029572	3.32994e-06	0.000534616	0.0133006
Endothelial	ECHDC2	1_53166133_C_T	rs874348	T	0.229134	0.0460818	6.70458e-07	0.00018877	0.00588534
Endothelial	SCP2	1_53168677_G_C	rs1679978	C	-0.122055	0.0265588	4.35157e-06	0.000362159	0.00969563
Endothelial	DAB1	1_58509738_C_T	rs6587820	T	-0.355879	0.0671092	1.42194e-07	9.53896e-05	0.00342985
Endothelial	ITGB3BP	1_63480593_A_G	rs12754236	G	0.14992	0.0310349	1.37424e-06	0.000208423	0.00637698
Endothelial	CACHD1	1_64273623_T_A	rs705552	A	-0.115711	0.0277437	3.03907e-05	0.00166386	0.0331937
Endothelial	LEPR	1_65506867_C_A	rs7516763	A	-0.186841	0.031245	2.27393e-09	5.63403e-07	4.70394e-05
Endothelial	ACADM	1_75759948_A_C	rs2788655	C	0.119249	0.0252062	2.25402e-06	0.000452715	0.0114952
Endothelial	ENSG00000285851	1_84584723_G_A	rs2911595	A	-0.15443	0.0303994	3.84617e-07	3.89634e-05	0.00169853
Endothelial	GBP2	1_89494607_A_T	rs77243857	T	0.281732	0.0587076	1.65738e-06	0.000406832	0.0106035
Endothelial	WARS2_AS1	1_119148970_G_A	rs58451339	A	-0.300326	0.0446309	2.06278e-11	3.56612e-09	5.32324e-07
Endothelial	EFNA1	1_155155273_T_C	rs7535292	C	-0.191445	0.0370798	2.47828e-07	3.28095e-05	0.0014711
Endothelial	FDPS	1_155309691_T_G	rs2297480	G	0.149042	0.032112	3.48696e-06	5.0759e-05	0.00211897
Endothelial	NOS1AP	1_162120746_G_A	rs10918701	A	0.123828	0.0286554	1.5576e-05	0.000352742	0.00949512
Endothelial	ENSG00000231424	1_171602498_G_T	rs2130523	T	-0.260742	0.0568556	4.621e-06	0.00163304	0.0328342
Endothelial	CRYZL2P_SEC16B	1_178048511_T_G	rs10798593	G	0.129011	0.0283457	5.37899e-06	0.00139679	0.028789
Endothelial	HMCN1	1_185412530_C_T	rs1543409	T	-0.259361	0.0465794	2.63146e-08	1.23619e-05	0.000661899
Endothelial	NR5A2	1_200055141_T_C	rs2737644	C	0.193393	0.0422544	4.75559e-06	0.00122122	0.0256067
Endothelial	CAPN2	1_223628149_AG_A	rs138483593	A	0.126485	0.0288015	1.13741e-05	0.000856824	0.0196312
Endothelial	EPHX1	1_225465448_A_G	rs10799312	G	0.198128	0.0421751	2.69884e-06	8.87225e-05	0.00321358
Endothelial	SH3YL1	2_242793_G_C	rs62114506	C	0.188514	0.037531	5.23968e-07	0.000265985	0.00775292
Endothelial	ENSG00000231482	2_1284334_A_G	rs6754505	G	0.521095	0.0751273	4.10229e-12	1.7039e-09	2.7978e-07
Endothelial	ITGB1BP1	2_9365890_G_A	rs62118798	A	-0.156252	0.0334915	3.18473e-06	0.000375622	0.0100017
Endothelial	TAF1B	2_9826691_T_A	rs10184715	A	0.18818	0.0401373	2.80978e-06	0.0013679	0.0284316
Endothelial	ATL2	2_37988046_A_G	rs12623420	G	-0.127673	0.0281071	5.64631e-06	0.000871439	0.0196913
Endothelial	MSH2	2_47502683_A_G	rs74179087	G	0.28344	0.0492139	9.07309e-09	1.94826e-06	0.000127962
Endothelial	ENSG00000233251	2_56204459_A_G	rs6756156	G	0.286237	0.0604689	2.36402e-06	0.0028189	0.0482149
Endothelial	EXOC6B	2_72861337_T_C	rs7604402	C	0.118519	0.0207948	1.20742e-08	1.84693e-06	0.000122946
Endothelial	ENSG00000270571	2_75155265_T_C	rs3755468	C	-0.259473	0.0505761	2.90723e-07	0.000120845	0.00414429
Endothelial	ANKRD36	2_97567165_C_T	rs4069511	T	0.147747	0.0309171	1.78526e-06	3.04145e-05	0.00141341
Endothelial	ANKRD36B	2_97590083_G_C	rs4080692	C	-0.164316	0.037968	1.52526e-05	0.000136493	0.00460525
Endothelial	CNOT11	2_101473276_C_T	rs6707298	T	-0.200599	0.0480066	3.01757e-05	0.00146038	0.0296012
Endothelial	GCC2	2_108512176_T_C	rs2718764	C	0.101622	0.0242959	2.89384e-05	0.000665776	0.0160765
Endothelial	PAX8_AS1	2_113235767_A_C	rs7589901	C	-0.901138	0.127439	4.26793e-12	4.9748e-10	9.80235e-08
Endothelial	LIMS2	2_127694320_C_T	rs6430945	T	-0.155239	0.0335894	3.83092e-06	0.00034614	0.00942036
Endothelial	LINC01876	2_156287642_A_G	rs967287	G	-0.8313	0.147372	1.77523e-08	2.8045e-06	0.000168475
Endothelial	PKP4	2_158422436_C_A	rs146797903	A	0.0877366	0.019361	5.85646e-06	0.000869418	0.0196913
Endothelial	SLC25A12	2_171981343_G_A	rs1443700	A	-0.142039	0.0338831	2.77686e-05	0.0018547	0.0356886
Endothelial	CHN1	2_175008157_C_T	rs17288217	T	-0.13722	0.0273317	5.174e-07	0.000378998	0.0100373
Endothelial	LINC01090	2_188042990_G_A	rs11685656	A	0.152099	0.0396031	0.000123706	0.00146624	0.0296012
Endothelial	INPP1	2_190351383_T_A	rs2582753	A	-0.259321	0.05366	1.37352e-06	0.000121149	0.00414429
Endothelial	MFSD6	2_190408694_GCTCCCTCC_G	rs138138355	G	-0.115061	0.0241059	1.8298e-06	8.07484e-05	0.00305974
Endothelial	SLC39A10	2_195449705_A_C	rs4277541	C	0.110524	0.0240766	4.47657e-06	0.00283705	0.0483575
Endothelial	CCNYL1	2_207681429_T_G	rs6744927	G	0.142031	0.0321226	9.85934e-06	0.00199492	0.0376513
Endothelial	FN1	2_215620326_C_T	rs2680185	T	0.290102	0.051424	1.70421e-08	9.50147e-06	0.000514332
Endothelial	ANKMY1	2_240526793_C_T	rs7603521	T	0.195562	0.0372373	1.56408e-07	6.97857e-05	0.00275011
Endothelial	ENSG00000291147	2_241845637_G_A	rs62193129	A	-0.190811	0.0470191	5.04563e-05	0.00261896	0.0455866
Endothelial	SUMF1	3_4361853_C_T	rs4685744	T	0.20642	0.03031	9.86647e-12	9.63311e-09	1.28251e-06
Endothelial	SEC13	3_10287693_T_C	rs35681	C	0.131503	0.0288583	5.23535e-06	0.000792609	0.0183305
Endothelial	SYN2	3_11998325_C_A	rs2618402	A	-0.325668	0.0702532	3.6127e-06	0.000272648	0.00785419
Endothelial	GALNT15	3_16088510_G_A	rs2020099	A	-0.202522	0.0393313	2.66331e-07	0.00014622	0.00477006
Endothelial	SGO1_AS1	3_20279854_C_T	rs56060128	T	0.493034	0.0800532	7.66919e-10	5.62316e-07	4.70394e-05
Endothelial	LRRFIP2	3_37241194_G_A	rs11710131	A	-0.0695887	0.0168545	3.65835e-05	0.00038979	0.0102133
Endothelial	ENTPD3_AS1	3_40365752_A_C	rs11706148	C	0.190268	0.0429971	9.7739e-06	0.00011977	0.00414429
Endothelial	ZBTB47_AS1	3_42602524_CAG_C	rs10588617	C	-0.198076	0.0284607	3.7994e-12	2.19599e-10	4.70325e-08
Endothelial	NKTR	3_42603651_G_A	rs640689	A	-0.166783	0.0229719	4.00683e-13	1.89646e-11	6.49337e-09
Endothelial	PXK	3_57833391_A_G	rs6779308	G	-0.178044	0.0418516	2.15184e-05	0.0016644	0.0331937
Endothelial	ZNF717	3_75816382_G_C	rs9284829	C	-0.217145	0.0424227	3.15882e-07	1.40412e-05	0.000735818
Endothelial	CADM2	3_85464643_A_G	rs62250713	G	-0.200277	0.0458808	1.27072e-05	0.000421874	0.0108804
Endothelial	TMEM39A	3_119394973_A_C	rs1000198	C	-0.177961	0.0338707	1.52473e-07	0.000172556	0.00559219
Endothelial	PARP14	3_122721218_C_T	rs13071069	T	-0.251588	0.0471205	9.53164e-08	1.27451e-05	0.000675077
Endothelial	PLSCR4	3_146226476_T_C	rs1398527	C	-0.102311	0.0196112	1.82314e-07	8.61076e-05	0.00316542
Endothelial	LINC00886	3_156824048_G_A	rs12492968	A	-0.208849	0.0474718	1.10017e-05	0.000716633	0.0170538
Endothelial	PLD1	3_171786483_G_A	rs4894509	A	-0.248937	0.0472354	1.39508e-07	5.32404e-05	0.00218552
Endothelial	CCDC50	3_191330733_C_A	rs980320	A	-0.101722	0.0246659	3.75078e-05	0.001981	0.0375323
Endothelial	HES1	3_193902089_C_T	rs614498	T	0.23507	0.0492224	1.82215e-06	0.000559341	0.0137766
Endothelial	MUC20_OT1	3_195934218_C_A	rs6785037	A	0.254134	0.0428312	2.99131e-09	2.52434e-06	0.000157404
Endothelial	ZNF718	4_149993_C_T	rs6599307	T	0.116999	0.0256007	4.91877e-06	0.000477113	0.0119748
Endothelial	ENSG00000288075	4_9125844_G_A	rs34185309	A	0.380764	0.0555605	7.96744e-12	2.29355e-09	3.64453e-07
Endothelial	CC2D2A	4_15601446_G_C	rs1134634	C	0.176239	0.0329059	8.617e-08	2.81581e-05	0.00133372
Endothelial	RELL1	4_37667126_G_A	rs35199105	A	-0.175276	0.0317738	3.5829e-08	4.49953e-05	0.00192736
Endothelial	ENSG00000249207	4_39106459_G_A	rs12649085	A	0.109265	0.0290631	0.000170566	0.00189955	0.036128
Endothelial	ATP8A1	4_42654326_G_C	rs930956	C	0.329512	0.0545795	1.58282e-09	4.59112e-07	3.9677e-05
Endothelial	ENSG00000250075	4_67513581_A_G	rs355462	G	-0.265446	0.0581349	5.09916e-06	0.00043749	0.0112244
Endothelial	UBA6_DT	4_67715444_A_G	rs72643626	G	0.753339	0.106856	1.95144e-12	1.98105e-10	4.43574e-08
Endothelial	ANXA3	4_78553732_T_G	rs7672582	G	0.458703	0.0606794	5.84266e-14	3.61142e-11	1.07405e-08
Endothelial	SPARCL1	4_87543102_T_C	rs59564271	C	0.108091	0.0229935	2.59064e-06	0.000253689	0.00748308
Endothelial	USP53	4_119185193_T_C	rs7655064	C	0.196863	0.0417392	2.42227e-06	0.000319747	0.00879931
Endothelial	ENSG00000291203	4_119231402_C_T	rs67073020	T	-0.0987864	0.0238312	3.40566e-05	0.00223568	0.0403405
Endothelial	SMAD1	4_145349445_G_C	rs10028030	C	-0.248864	0.0432828	9.04412e-09	2.79168e-06	0.000168475
Endothelial	ARFIP1	4_152944187_A_T	rs908524	T	0.109499	0.0216386	4.22456e-07	6.70627e-05	0.00266412
Endothelial	CFAP97	4_185160368_CA_C	rs59504192	C	-0.153287	0.0318587	1.51268e-06	6.4831e-05	0.0025964
Endothelial	FRG1_DT	4_189842995_T_C	rs2685872	C	-0.230693	0.0549683	2.74177e-05	0.00077211	0.0180257
Endothelial	NSUN2	5_6615615_GC_G	rs5865671	G	-0.228626	0.0468941	1.11069e-06	0.000211346	0.00642649
Endothelial	PLCXD3	5_40960874_G_T	rs3805216	T	1.15005	0.148443	1.07795e-14	1.97727e-11	6.49337e-09
Endothelial	ARL15	5_54300067_A_C	rs62355131	C	-0.179538	0.0323922	2.98206e-08	4.01226e-05	0.00173372
Endothelial	NAIP	5_71383799_G_A	rs13168712	A	0.186815	0.043079	1.4522e-05	0.000313744	0.00878715
Endothelial	TBCA	5_77721798_A_T	rs2652212	T	0.123377	0.02987	3.642e-05	0.00177943	0.0347836
Endothelial	SERINC5	5_80214983_A_T	rs6894717	T	0.191913	0.0368543	1.93307e-07	5.1705e-05	0.00214032
Endothelial	ATG10	5_82195778_C_T	rs12653788	T	-0.152936	0.0300504	3.62126e-07	0.000125671	0.00426935
Endothelial	YTHDC2	5_113602265_T_C	rs7723108	C	0.111897	0.0279619	6.34404e-05	0.00117356	0.0249178
Endothelial	SNCAIP	5_122266934_G_A	rs13157506	A	-0.215468	0.0520307	3.47048e-05	0.00222283	0.0403405
Endothelial	ENSG00000283782	5_132482509_T_C	rs6893937	C	0.345129	0.0612901	1.84919e-08	8.73338e-07	6.72197e-05
Endothelial	PRELID2	5_145769332_A_G	rs338893	G	-0.253654	0.0515465	8.79518e-07	7.15068e-05	0.00275613
Endothelial	LARS1	5_146062640_G_C	rs1056149	C	-0.122335	0.0296676	3.74922e-05	0.000612271	0.0149476
Endothelial	SYNPO	5_151113442_G_T	rs7735767	T	-0.130525	0.0312998	3.16931e-05	0.00260106	0.0454355
Endothelial	MFAP3	5_154110616_C_G	rs707185	G	0.177514	0.0397702	8.11518e-06	0.000318304	0.00879931
Endothelial	SH3PXD2B	5_172367024_C_T	rs2569241	T	0.249501	0.0479877	2.04688e-07	1.50384e-05	0.000777466
Endothelial	BTNL8	5_180938159_T_C	rs4566751	C	0.294814	0.0550992	8.90082e-08	7.47722e-06	0.000409253
Endothelial	BTN3A2	6_26584440_C_T	rs9379893	T	-0.399821	0.0739635	7.65135e-08	3.5497e-06	0.000205716
Endothelial	GUSBP2	6_26857689_T_C	rs6934442	C	0.457868	0.0713712	2.90989e-10	4.33855e-08	4.99973e-06
Endothelial	FLOT1	6_30358745_C_CA	rs34500224	CA	0.130898	0.0274947	1.95636e-06	0.00122159	0.0256067
Endothelial	HLA_C	6_31275123_A_G	rs28481932	G	0.273851	0.0417514	5.47327e-11	1.35863e-08	1.76121e-06
Endothelial	HLA_B	6_31306809_A_G	rs9348865	G	-0.120435	0.0254253	2.17492e-06	0.000612956	0.0149476
Endothelial	NOTCH4	6_32223264_G_A	rs434841	A	-0.171177	0.0321365	1.01205e-07	0.000270317	0.00783283
Endothelial	HLA_DQA1	6_32240547_C_T	rs424232	T	-0.349427	0.0765143	5.2197e-06	0.00201867	0.0378097
Endothelial	HLA_DRB5	6_32631403_G_A	rs9272056	A	-0.9105	0.0981684	4.80043e-20	1.78656e-17	2.20015e-14
Endothelial	HLA_DQB1	6_32659875_C_G	rs4993986	G	-0.263516	0.0492122	8.99831e-08	2.44279e-05	0.00116827
Endothelial	HLA_DRB1	6_32700323_G_A	rs2647045	A	-0.172152	0.0369152	3.11995e-06	0.000784778	0.018235
Endothelial	FILIP1	6_75318197_T_C	rs7772989	C	-0.22255	0.0418934	1.0894e-07	2.18369e-06	0.0001397
Endothelial	ENSG00000271945	6_77344208_T_C	rs12194584	C	-0.94087	0.161137	6.46443e-09	1.28807e-06	9.1957e-05
Endothelial	SMIM8	6_87341386_CA_C	rs67213671	C	-0.125467	0.0308339	4.74586e-05	0.00111181	0.0240209
Endothelial	RARS2	6_87932006_A_C	rs13204059	C	0.0860907	0.0191251	6.84496e-06	0.00263034	0.0456235
Endothelial	FBXL4	6_98895624_A_T	rs195844	T	0.0963371	0.0219371	1.13242e-05	0.00113698	0.0243512
Endothelial	GRIK2	6_100881297_A_C	rs12530388	C	0.327089	0.0716417	5.06797e-06	0.00101034	0.0221197
Endothelial	ENSG00000290067	6_130993614_C_T	rs6906059	T	0.187658	0.0431624	1.39217e-05	0.000762739	0.0179773
Endothelial	AHI1	6_135439655_T_C	rs2757642	C	0.127614	0.02376	7.91843e-08	3.10143e-06	0.000181877
Endothelial	AFDN	6_167973374_C_G	rs2516603	G	-0.128488	0.0301241	2.01216e-05	0.000977589	0.0215946
Endothelial	CCZ1B	7_6924058_G_T	rs10234212	T	0.210188	0.0457354	4.36216e-06	0.00167726	0.0333153
Endothelial	ICA1	7_8260187_C_T	rs3807808	T	-0.0841807	0.0181897	3.70438e-06	0.000959238	0.0212847
Endothelial	HDAC9	7_18574964_C_A	rs78530382	A	0.190913	0.041298	3.79616e-06	0.00212885	0.0395725
Endothelial	STEAP1B	7_22726602_A_G	rs1800797	G	-0.434549	0.063049	5.89379e-12	6.24061e-10	1.13856e-07
Endothelial	CCT6P3	7_65480039_G_A	rs35070250	A	0.184291	0.0384208	1.67213e-06	3.62121e-05	0.00159268
Endothelial	POMZP3	7_76569615_G_A	rs2533952	A	-0.298504	0.0435558	8.08343e-12	6.62908e-10	1.16624e-07
Endothelial	LINC03009	7_76626135_G_A	rs1064143	A	-0.120606	0.0182083	3.53314e-11	2.87168e-09	4.42059e-07
Endothelial	PTPN12	7_77671171_G_A	rs12531933	A	-0.108413	0.0212886	3.54582e-07	2.13714e-05	0.00105276
Endothelial	CACNA2D1	7_82460162_A_G	rs7780221	G	-0.195357	0.0385237	3.98751e-07	0.000145393	0.00477006
Endothelial	ENSG00000242588	7_128533903_G_A	rs6976331	A	0.0640262	0.0159491	5.96409e-05	0.00280922	0.0482149
Endothelial	TMEM140	7_135138033_G_GA	rs35525608	GA	-0.138866	0.0319102	1.36118e-05	0.000176433	0.00563853
Endothelial	CYREN	7_135164825_A_C	rs2288237	C	0.15436	0.0330718	3.07268e-06	0.000215523	0.00651329
Endothelial	TRIM24	7_138349210_C_A	rs357418	A	0.247047	0.0408737	1.53286e-09	6.82882e-07	5.33949e-05
Endothelial	RNF32_DT	7_156655293_T_G	rs10262406	G	0.215132	0.0446411	1.45884e-06	0.00143877	0.0294082
Endothelial	ERICH1	8_651043_G_A	rs1703911	A	-0.181629	0.026292	5.07572e-12	1.16281e-09	1.97517e-07
Endothelial	AGPAT5	8_6711804_T_C	rs2928618	C	-0.179888	0.0409007	1.10494e-05	0.00089331	0.020002
Endothelial	ENSG00000284606	8_8232171_G_C	rs2980484	C	0.354353	0.0560517	2.78671e-10	2.72671e-08	3.44405e-06
Endothelial	ERI1	8_9064954_C_T	rs7387360	T	0.20167	0.0416024	1.27557e-06	0.000180401	0.00569649
Endothelial	PCM1	8_17817419_G_T	rs2979802	T	-0.0847083	0.0211253	6.09234e-05	0.00223274	0.0403405
Endothelial	CSGALNACT1	8_19748743_T_C	rs66534928	C	-0.266202	0.0612731	1.40387e-05	0.00139315	0.028789
Endothelial	CLU	8_27624467_C_T	rs507341	T	0.621409	0.0852478	3.53061e-13	1.6491e-10	3.86831e-08
Endothelial	SULF1	8_68983271_G_A	rs4737933	A	-0.546779	0.0680325	1.05039e-15	1.22613e-12	6.71102e-10
Endothelial	MMP16	8_88080529_G_A	rs2664351	A	-0.396534	0.0878393	6.40542e-06	0.00189389	0.036128
Endothelial	NCALD	8_101887854_C_T	rs486496	T	-0.177278	0.0426892	3.30636e-05	0.00215432	0.0398955
Endothelial	MAILR	8_102894580_A_AC	rs35679778	AC	-0.194795	0.0398038	9.98186e-07	9.96166e-05	0.0035303
Endothelial	GPIHBP1	8_143198208_G_A	rs10216471	A	0.174914	0.0364139	1.57211e-06	0.000768452	0.0180257
Endothelial	PLEC	8_143902404_A_G	rs4077669	G	-0.14436	0.0333221	1.48928e-05	0.000753425	0.0178431
Endothelial	ZNF7	8_144849901_T_C	rs1209890	C	-0.13462	0.0353026	0.000137952	0.0021718	0.0400224
Endothelial	KANK1	9_470086_A_C	rs913700	C	0.294467	0.0531087	3.04883e-08	4.92228e-05	0.00207241
Endothelial	MPDZ	9_13134792_T_C	rs13284498	C	-0.145781	0.0277646	1.54499e-07	0.000198542	0.0061126
Endothelial	ZDHHC21	9_14643701_T_A	rs10961634	A	-0.208417	0.0368157	1.57795e-08	4.40516e-06	0.000252323
Endothelial	SPAAR	9_35915233_G_C	rs12339156	C	-0.234403	0.0482658	1.21789e-06	0.00011012	0.00384718
Endothelial	LINC01504	9_72296332_G_C	rs11143240	C	0.359957	0.0569508	2.80196e-10	8.74103e-08	8.78741e-06
Endothelial	GCNT1	9_76397736_C_T	rs2377641	T	-0.243125	0.0450597	6.96616e-08	7.13984e-05	0.00275613
Endothelial	CENPP	9_92179874_G_A	rs12345822	A	0.291481	0.0513168	1.40604e-08	1.71331e-06	0.000117219
Endothelial	ERCC6L2_AS1	9_95848968_A_G	rs79649679	G	0.245322	0.0512731	1.77113e-06	8.28574e-05	0.00311569
Endothelial	STX17	9_99901734_C_T	rs10819705	T	-0.100372	0.0252196	6.91958e-05	0.00268132	0.0463445
Endothelial	TTLL11	9_121995917_A_G	rs71497049	G	0.144274	0.0337724	1.95374e-05	0.000846226	0.019479
Endothelial	RAPGEF1	9_131832244_T_A	rs7029805	A	-0.0896807	0.0174148	2.61589e-07	0.000143408	0.00474113
Endothelial	ABO	9_133248803_G_A	rs7025839	A	-0.237836	0.0517194	4.43356e-06	0.000540326	0.0133751
Endothelial	PNPLA7	9_137553955_C_T	rs4962247	T	0.211191	0.0499783	2.41458e-05	0.000688697	0.0165489
Endothelial	AKR1C3	10_5059461_A_C	rs7082806	C	-0.395461	0.0651804	1.36465e-09	4.56439e-07	3.9677e-05
Endothelial	NMT2	10_15189634_A_G	rs11259536	G	-0.181799	0.0392146	3.59036e-06	0.00253031	0.0445154
Endothelial	CUBN	10_17101104_T_A	rs12240464	A	-0.209159	0.0472168	9.55013e-06	0.00140771	0.0288933
Endothelial	NEBL	10_20298545_C_G	rs11011945	G	-0.335833	0.0563445	2.54468e-09	2.22124e-06	0.00014028
Endothelial	CCDC7	10_32427329_A_G	rs2490486	G	0.266386	0.0440754	1.59252e-09	7.05651e-08	7.24175e-06
Endothelial	CCNY_AS1	10_35308787_T_C	rs6481952	C	0.190668	0.0394988	1.41672e-06	3.61807e-05	0.00159268
Endothelial	ENSG00000291065	10_42385427_A_AT	rs56974074	AT	0.320582	0.0617785	2.158e-07	3.08444e-06	0.000181877
Endothelial	ENSG00000285803	10_49918439_A_G	rs4838574	G	0.151837	0.0327388	3.54743e-06	0.000318822	0.00879931
Endothelial	SGMS1	10_50501460_T_C	rs2144863	C	0.146101	0.0255428	1.07584e-08	1.20886e-06	8.75715e-05
Endothelial	CCAR1	10_68625923_T_C	rs12259612	C	-0.0828143	0.0202369	4.28694e-05	0.00249089	0.0441371
Endothelial	LRMDA	10_75431683_C_A	rs55922628	A	0.088129	0.0174848	4.6515e-07	0.000412373	0.0106913
Endothelial	NUTM2B_AS1	10_79686303_T_C	rs140765424	C	-0.168224	0.0348723	1.4141e-06	7.16168e-05	0.00275613
Endothelial	PAPSS2	10_87725205_C_T	rs4933460	T	-0.459494	0.0609362	5.63741e-14	1.3313e-11	5.04461e-09
Endothelial	MYOF	10_93447116_C_G	rs788101	G	-0.187998	0.0282849	3.03539e-11	4.06688e-09	5.89218e-07
Endothelial	ENTPD1_AS1	10_96404121_A_G	rs61858922	G	-0.212028	0.0394807	7.9278e-08	0.00017742	0.00563853
Endothelial	PTPRE	10_127997982_T_C	rs7922288	C	-0.193537	0.0415396	3.19688e-06	0.00175656	0.0346113
Endothelial	TRIM66	11_8680289_C_T	rs10840106	T	0.196953	0.0452445	1.3659e-05	0.00217743	0.0400224
Endothelial	GALNT18	11_11623373_C_A	rs4910023	A	-0.346524	0.052081	3.09229e-11	4.36436e-08	4.99973e-06
Endothelial	ELP4	11_31329394_AT_A	rs143152351	A	0.163668	0.0260669	3.45789e-10	8.48994e-09	1.16171e-06
Endothelial	ENSG00000228061	11_31329394_AT_A	rs143152351	A	0.177331	0.0343915	2.53963e-07	6.64905e-06	0.000374309
Endothelial	IMMP1L	11_31329394_AT_A	rs143152351	A	0.120876	0.0289594	3.00772e-05	0.000326121	0.00892486
Endothelial	APIP	11_34884440_T_C	rs55672020	C	0.338351	0.0577919	5.19425e-09	2.77773e-07	2.63136e-05
Endothelial	XRRA1	11_74770586_T_C	rs4944950	C	0.409159	0.0467042	2.07162e-18	1.68475e-16	1.49312e-13
Endothelial	RNF169	11_74933260_C_T	rs7102619	T	0.224234	0.0310146	4.96051e-13	3.70661e-11	1.07405e-08
Endothelial	CLNS1A	11_77895123_C_CT	rs144920536	CT	-0.223878	0.0363493	9.0056e-10	3.24444e-08	3.89807e-06
Endothelial	CCDC82	11_96494584_G_A	rs12803455	A	0.206424	0.0370526	2.94599e-08	2.84714e-05	0.00133571
Endothelial	NCAM1	11_113129845_C_T	rs17509332	T	-0.726442	0.118802	1.31359e-09	3.12511e-07	2.90458e-05
Endothelial	ENSG00000256195	11_114345037_G_T	rs4938094	T	0.294971	0.0647258	5.25729e-06	0.0011569	0.0246705
Endothelial	SNX19	11_130860930_G_A	rs11603014	A	0.208658	0.0477048	1.23039e-05	0.000950518	0.0211867
Endothelial	A2ML1_AS1	12_8675787_T_C	rs11046704	C	0.341863	0.0440247	1.04253e-14	9.25438e-12	3.79892e-09
Endothelial	RIMKLB	12_8679607_A_G	rs7132012	G	0.310149	0.041508	8.33769e-14	7.4313e-11	2.0337e-08
Endothelial	KLRG1	12_8905622_C_T	rs1073159	T	0.261524	0.046301	1.67931e-08	9.51591e-07	7.2116e-05
Endothelial	PZP	12_8932074_A_T	rs1805737	T	0.469175	0.0782299	2.06434e-09	5.83725e-08	6.23101e-06
Endothelial	A2M	12_8971388_CTTAT_C	rs142447135	C	-0.115143	0.0236363	1.11016e-06	7.46709e-05	0.00285139
Endothelial	CLEC1A	12_10080026_A_G	rs2220436	G	0.256263	0.0493353	2.16593e-07	7.12206e-06	0.000394194
Endothelial	ITPR2	12_27330479_A_G	rs147317749	G	-0.173609	0.0345377	5.01982e-07	0.000313954	0.00878715
Endothelial	FGD4	12_32359587_C_G	rs10844193	G	-0.0955445	0.0211958	6.55711e-06	0.00184147	0.0356544
Endothelial	ENSG00000257239	12_41915440_C_T	rs7299428	T	0.911041	0.0994011	5.70107e-20	3.2955e-18	5.41121e-15
Endothelial	SLC38A4_AS1	12_46345957_C_T	rs11613912	T	0.357374	0.0458443	6.92141e-15	5.17564e-12	2.31774e-09
Endothelial	ENSG00000257496	12_46345957_C_T	rs11613912	T	0.309132	0.0530812	5.97317e-09	2.76522e-06	0.000168475
Endothelial	RAPGEF3	12_47748560_T_C	rs12424297	C	0.185925	0.0377647	8.70436e-07	0.00024748	0.00734391
Endothelial	CERS5	12_50116154_A_G	rs10747570	G	-0.122644	0.0244164	5.16983e-07	1.79149e-05	0.000891404
Endothelial	ENSG00000272368	12_50162692_C_A	rs34573394	A	0.0955457	0.0252651	0.000156315	0.00274628	0.0473014
Endothelial	TAFA2	12_62354330_A_G	rs11174439	G	-0.35478	0.073655	1.50921e-06	0.000442257	0.0112879
Endothelial	GLIPR1L1	12_75376972_T_G	rs73191008	G	0.291966	0.0582435	5.52671e-07	4.54888e-05	0.00193171
Endothelial	NAV3	12_77181845_G_A	rs11104042	A	-0.343988	0.0655446	1.55901e-07	0.000102358	0.00360154
Endothelial	IKBIP	12_98627150_G_T	rs11109551	T	0.166015	0.0389859	2.09085e-05	0.00219359	0.0401697
Endothelial	CHPT1	12_101693027_A_T	rs2695295	T	0.31574	0.0503067	3.65546e-10	3.01201e-08	3.70929e-06
Endothelial	RSRC2	12_122594473_T_G	rs10847242	G	-0.101573	0.02286	8.923e-06	0.00106734	0.0232642
Endothelial	STX2	12_130836366_A_C	rs10848211	C	0.256175	0.0433918	3.7035e-09	6.31502e-07	5.09964e-05
Endothelial	IFT88	13_20626121_C_T	rs2497486	T	0.195614	0.0446636	1.20869e-05	0.000313076	0.00878715
Endothelial	ZDHHC20	13_21430849_T_C	rs9580119	C	0.137895	0.0318933	1.5468e-05	0.00231034	0.0415355
Endothelial	ENSG00000230490	13_33676841_T_C	rs9538300	C	0.226608	0.0474448	1.80642e-06	0.000474346	0.0119748
Endothelial	DNAJC15	13_43023570_C_T	rs17553284	T	-0.16075	0.0378539	2.20052e-05	0.00184569	0.0356544
Endothelial	CCDC122	13_43817800_C_T	rs12866387	T	0.262251	0.046001	1.26024e-08	1.34976e-06	9.49842e-05
Endothelial	CDC16	13_114250102_T_C	rs7324079	C	0.106207	0.0210992	4.87035e-07	1.64537e-05	0.000835576
Endothelial	UPF3A	13_114287680_T_C	rs7327124	C	-0.156493	0.03421	4.81366e-06	0.00201705	0.0378097
Endothelial	NUBPL	14_31874105_A_C	rs28607257	C	0.117665	0.024053	1.00259e-06	0.000302237	0.0086059
Endothelial	ENSG00000259124	14_76726688_C_T	rs7159635	T	-0.418638	0.0855314	1.01144e-06	0.00220306	0.0401936
Endothelial	BTBD7	14_92947183_A_C	rs12881892	C	0.129926	0.0301768	1.67442e-05	0.00234824	0.041911
Endothelial	ENSG00000258666	14_100413514_C_T	rs12886012	T	-0.272396	0.0683337	6.82136e-05	0.00233536	0.0418327
Endothelial	MARK3	14_103384935_A_G	rs3759579	G	-0.0950261	0.0187633	4.11311e-07	0.000141638	0.00471426
Endothelial	ENSG00000291259	15_28701152_G_C	rs78929678	C	-0.301002	0.0579623	2.41997e-07	6.6868e-06	0.000374309
Endothelial	HERC2	15_28721708_G_T	rs55820310	T	0.217534	0.0361596	2.03585e-09	3.48388e-07	3.17807e-05
Endothelial	HERC2P9	15_28741284_G_T	rs12438322	T	-0.409422	0.0600982	1.66595e-11	5.32025e-09	7.48787e-07
Endothelial	GOLGA8B	15_34588049_TA_T	rs34389299	T	-0.320414	0.0531364	1.70312e-09	3.60084e-07	3.22504e-05
Endothelial	MAPKBP1	15_41532478_C_G	rs4420509	G	0.145363	0.0318876	5.24081e-06	0.00108354	0.0235133
Endothelial	FBN1	15_48375604_C_A	rs968852	A	0.188957	0.0356869	1.2092e-07	1.78376e-05	0.000891404
Endothelial	GABPB1_AS1	15_50356142_T_C	rs504781	C	0.517852	0.0608016	1.80138e-17	2.77556e-15	1.9532e-12
Endothelial	AP4E1	15_50962829_G_A	rs79490108	A	0.256643	0.0575775	8.58032e-06	0.00240544	0.0427769
Endothelial	GLDN	15_51342701_G_C	rs2445765	C	0.809324	0.0886909	1.06377e-19	1.81866e-16	1.49312e-13
Endothelial	TMOD2	15_51445580_T_G	rs56879579	G	0.2798	0.0620849	6.71318e-06	0.000478895	0.0119748
Endothelial	RNF111	15_59351047_C_A	rs61179012	A	0.0978011	0.0200252	1.04389e-06	0.00146545	0.0296012
Endothelial	TPM1	15_63077372_A_T	rs2937857	T	-0.157297	0.0384308	4.26764e-05	0.00120256	0.0254242
Endothelial	HERC1	15_63820435_T_A	rs11639412	A	-0.0907196	0.0177964	3.45132e-07	5.85551e-05	0.00238382
Endothelial	RAB11A	15_65681156_C_T	rs8029478	T	-0.0856047	0.01989	1.68203e-05	0.000246998	0.00734391
Endothelial	PIAS1	15_67954698_C_G	rs7164672	G	0.134908	0.0259774	2.09203e-07	2.16216e-05	0.00105454
Endothelial	CTSH	15_78936890_A_G	rs111495139	G	0.429736	0.0667668	1.4451e-10	9.49829e-08	9.35772e-06
Endothelial	SV2B	15_91102181_C_A	rs12913299	A	0.37881	0.0599379	3.03087e-10	5.94514e-08	6.23101e-06
Endothelial	ENSG00000259363	15_99814712_A_C	rs13329422	C	-0.225904	0.0460928	9.73158e-07	0.000183786	0.00576642
Endothelial	KNOP1	16_19722264_T_C	rs59193330	C	0.382559	0.0685931	3.06409e-08	9.83081e-07	7.33736e-05
Endothelial	ENSG00000288632	16_29576837_G_A	rs111359561	A	-0.0992094	0.0230028	1.61355e-05	0.00251379	0.0443833
Endothelial	CDH13	16_82609027_T_A	rs77197182	A	0.371267	0.0607425	9.9142e-10	1.06729e-06	7.84697e-05
Endothelial	ENSG00000260832	16_82609027_T_A	rs77197182	A	0.508122	0.0972829	1.87333e-07	9.68519e-05	0.00345719
Endothelial	DOC2B	17_197653_TGAG_T	rs35614748	T	0.243922	0.0504868	1.37593e-06	0.000386895	0.0101917
Endothelial	CCDC144BP	17_18360643_G_C	rs669340	C	0.331113	0.0796244	3.24439e-05	0.00124055	0.0258939
Endothelial	SSH2	17_29640356_G_GT	rs35953210	GT	0.0870626	0.0202683	1.74483e-05	0.000194972	0.00604046
Endothelial	ENSG00000290928	17_30566010_G_A	rs216458	A	0.121254	0.0280498	1.55198e-05	0.0017649	0.0346371
Endothelial	SLFN5	17_35244527_G_A	rs11080327	A	0.16216	0.0279837	6.92688e-09	1.52631e-06	0.000105896
Endothelial	MEOX1	17_43690683_A_C	rs9912855	C	0.225413	0.0517819	1.34398e-05	0.00205003	0.0382517
Endothelial	ENSG00000291175	17_45933112_G_A	rs8065800	A	-0.199546	0.044577	7.70606e-06	0.00188392	0.0361096
Endothelial	LRRC37A2	17_46044213_T_C	rs72836318	C	0.345909	0.076936	7.17223e-06	0.00255411	0.0447742
Endothelial	NSF	17_46233599_T_A	rs12452789	A	0.352716	0.0512311	5.95463e-12	5.31116e-10	1.00626e-07
Endothelial	KANSL1	17_46715917_C_T	rs17692129	T	-0.131108	0.0262829	6.10053e-07	8.46046e-05	0.00313355
Endothelial	MRPL45P2	17_47308274_T_C	rs11655943	C	-0.132946	0.0329325	5.46205e-05	0.00113412	0.0243512
Endothelial	TOM1L1	17_54966723_G_T	rs12952523	T	0.167943	0.0388511	1.55314e-05	0.000880789	0.0198117
Endothelial	PRKCA	17_66691081_C_T	rs4404110	T	-0.280575	0.0584267	1.59304e-06	0.000256471	0.00752009
Endothelial	SRSF2	17_76737321_G_A	rs3744061	A	-0.133623	0.0264576	4.45596e-07	0.000348952	0.00944472
Endothelial	TBCD	17_82820040_G_A	rs4789718	A	-0.135343	0.0272031	6.5545e-07	3.0957e-05	0.00142518
Endothelial	PTPRM	18_8621819_C_CTA	rs10660350	CTA	-0.0737428	0.0150292	9.26838e-07	0.00170759	0.0337814
Endothelial	ANKRD29	18_23622839_T_C	rs1711466	C	0.114342	0.0230963	7.43151e-07	0.000139807	0.00468496
Endothelial	DTNA	18_34509644_C_G	rs2439860	G	-0.26991	0.045099	2.19121e-09	2.59295e-07	2.50448e-05
Endothelial	RNF165	18_46419301_T_C	rs4890651	C	0.508195	0.0849239	2.25899e-09	5.80489e-07	4.76581e-05
Endothelial	ZNF100	19_21707537_G_A	rs6511285	A	-0.268981	0.0453545	3.2049e-09	2.06805e-06	0.000134042
Endothelial	ZNF208	19_22068752_C_T	rs59448173	T	-0.342325	0.0752786	5.5711e-06	0.000714184	0.0170538
Endothelial	PPP5C	19_46359213_A_T	rs8106249	T	-0.234598	0.0470539	6.372e-07	0.000247282	0.00734391
Endothelial	SELENOW	19_47766690_G_A	rs12608475	A	0.261164	0.0364638	8.29442e-13	1.26563e-10	3.11725e-08
Endothelial	PLA2G4C	19_48102213_G_A	rs8109684	A	-0.218972	0.0466571	2.7427e-06	0.000982876	0.0216145
Endothelial	ZNF83	19_52615776_T_C	rs7257138	C	0.122106	0.023297	1.60701e-07	3.28505e-05	0.0014711
Endothelial	TGM2	20_38132157_G_A	rs2076383	A	0.296373	0.068943	1.74196e-05	0.000861136	0.0196387
Endothelial	TOX2	20_43843632_C_T	rs11699321	T	-0.333995	0.0581718	9.76923e-09	1.81918e-06	0.000122757
Endothelial	MIR99AHG	21_16213502_T_C	rs2823652	C	0.400749	0.0555501	5.5981e-13	2.67195e-10	5.48417e-08
Endothelial	LINC01695	21_28163552_T_C	rs2831558	C	1.59425	0.099901	5.48114e-56	1.12411e-53	5.53737e-50
Endothelial	LINC01697	21_28163552_T_C	rs2831558	C	1.37348	0.0897627	4.26309e-52	8.52281e-50	2.09917e-46
Endothelial	ENSG00000234083	21_28165269_A_G	rs2831571	G	0.54797	0.0849585	1.22744e-10	4.58437e-08	5.13241e-06
Endothelial	LINC01673	21_28165269_A_G	rs2831571	G	0.555116	0.102602	6.6538e-08	2.20149e-05	0.00106319
Endothelial	TMEM50B	21_33495218_C_A	rs8128364	A	-0.156603	0.0327222	1.71685e-06	0.000177349	0.00563853
Endothelial	TTC3	21_37072590_A_G	rs2298682	G	0.117318	0.0241485	1.19069e-06	3.15691e-05	0.0014399
Endothelial	ENSG00000287470	21_38499352_T_G	rs2836443	G	-0.217664	0.0384593	1.58749e-08	1.51516e-05	0.000777466
Endothelial	ENSG00000286129	22_22297542_T_C	rs113893946	C	0.204339	0.0498197	4.23657e-05	0.00182849	0.0356014
Endothelial	NUP50_DT	22_45158143_TG_T	rs132833	T	0.299677	0.0478141	3.90092e-10	5.0888e-08	5.57054e-06
Endothelial	FAM118A	22_45309360_G_T	rs226503	T	-0.787264	0.104978	7.08886e-14	4.18221e-12	2.06016e-09
Endothelial	MIR3667HG	22_49631557_T_C	rs739248	C	-0.489612	0.059074	1.22177e-16	3.81917e-14	2.35165e-11
Endothelial	SHANK3	22_50661434_C_T	rs12484068	T	0.120746	0.0203568	3.04217e-09	6.56296e-07	5.21438e-05
[truncated: 694 more rows]

## Sheet: S6
Supplementary Data 6. Proportion of loss-of-function (LoF) intolerant genes among the cell-type expressed genes are significantly lower for those with cis-eQTL variants than those without.
[truncated: 8 more rows]

[truncated: 11 more sheets: S7, S8, S9, S10, S11, S12, S13, S14, S15, S16, S17]
